# Supplementary material for: Photocatalysis Enables Chemodivergent Radical Polar Crossover: Ritter‐Type Amidation vs Heck‐Type Olefin Carbofunctionalizations
Source: Chemistry. 2025 May 6;31(33):e202500666. doi: 10.1002/chem.202500666 (PMC12160998; doi:10.1002/chem.202500666)
Supplement: Supplementary file 2 — Supporting Information [file CHEM-31-e202500666-s002.cif]

data_x067
_audit_creation_date               2024-08-05
_audit_creation_method
;
Olex2 1.5-alpha
(compiled 2024.02.16 svn.r378c4104 for OlexSys, GUI svn.r6928)
;
_shelx_SHELXL_version_number       '2018/3'
loop_
  _audit_author_name
  _audit_author_email
  _audit_author_address
 'Lepori, M.' Mattia.Lepori@chemie.uni-regensburg.de 'University of Regensburg'
 'Dr. Barham, J.' ? ?
 'Hischa, B.' Birgit.Hischa@chemie.uni-regensburg.de 'University of Regensburg'

_audit_contact_author_address      ?
_audit_contact_author_email        ?
_audit_contact_author_name         ''
_audit_contact_author_phone        ?
_publ_contact_author_id_orcid      ?
_publ_section_references
;
Dolomanov, O.V., Bourhis, L.J., Gildea, R.J, Howard, J.A.K. & Puschmann, H.
 (2009), J. Appl. Cryst. 42, 339-341.

Sheldrick, G.M. (2015). Acta Cryst. A71, 3-8.

Sheldrick, G.M. (2015). Acta Cryst. C71, 3-8.
;
_chemical_name_common              ?
_chemical_name_systematic          ?
_chemical_formula_moiety           'C19 H19 F3 N O'
_chemical_formula_sum              'C19 H19 F3 N O'
_chemical_formula_weight           334.35
_chemical_absolute_configuration   ad
_chemical_melting_point            ?
_chemical_oxdiff_formula           'C19 H20 F3 N O'
_chemical_oxdiff_usercomment       Leori_Barham_ML-10-483
loop_
  _atom_type_symbol
  _atom_type_description
  _atom_type_scat_dispersion_real
  _atom_type_scat_dispersion_imag
  _atom_type_scat_source
 'C' 'C' 0.0181 0.0091 'International Tables Vol C Tables 4.2.6.8 and 6.1.1.4'
 'H' 'H' 0.0000 0.0000 'International Tables Vol C Tables 4.2.6.8 and 6.1.1.4'
 'F' 'F' 0.0727 0.0534 'International Tables Vol C Tables 4.2.6.8 and 6.1.1.4'
 'N' 'N' 0.0311 0.0180 'International Tables Vol C Tables 4.2.6.8 and 6.1.1.4'
 'O' 'O' 0.0492 0.0322 'International Tables Vol C Tables 4.2.6.8 and 6.1.1.4'

_shelx_space_group_comment
;
The symmetry employed for this shelxl refinement is uniquely defined
by the following loop, which should always be used as a source of
symmetry information in preference to the above space-group names.
They are only intended as comments.
;
_space_group_crystal_system        'orthorhombic'
_space_group_IT_number             33
_space_group_name_H-M_alt          'P n a 21'
_space_group_name_Hall             'P 2c -2n'
loop_
  _space_group_symop_operation_xyz
 'x, y, z'
 '-x, -y, z+1/2'
 'x+1/2, -y+1/2, z'
 '-x+1/2, y+1/2, z+1/2'

_cell_length_a                     17.0316(13)
_cell_length_b                     19.6011(12)
_cell_length_c                     5.0025(3)
_cell_angle_alpha                  90
_cell_angle_beta                   90
_cell_angle_gamma                  90
_cell_volume                       1670.03(19)
_cell_formula_units_Z              4
_cell_measurement_reflns_used      1772
_cell_measurement_temperature      123.00(10)
_cell_measurement_theta_max        67.8600
_cell_measurement_theta_min        3.4510
_shelx_estimated_absorpt_T_max     0.983
_shelx_estimated_absorpt_T_min     0.917
_exptl_absorpt_coefficient_mu      0.884
_exptl_absorpt_correction_T_max    1.000
_exptl_absorpt_correction_T_min    0.945
_exptl_absorpt_correction_type     gaussian
_exptl_absorpt_process_details
;
CrysAlisPro 1.171.43.124a (Rigaku Oxford Diffraction, 2024)
Numerical absorption correction based on gaussian integration over
a multifaceted crystal model
Empirical absorption correction using spherical harmonics,
implemented in SCALE3 ABSPACK scaling algorithm.
;
_exptl_absorpt_special_details     ?
_exptl_crystal_colour              'clear colourless'
_exptl_crystal_colour_lustre       clear
_exptl_crystal_colour_modifier     .
_exptl_crystal_colour_primary      colourless
_exptl_crystal_density_diffrn      1.330
_exptl_crystal_density_meas        ?
_exptl_crystal_density_method      ?
_exptl_crystal_description         needle
_exptl_crystal_F_000               700
loop_
  _exptl_crystal_face_index_h
  _exptl_crystal_face_index_k
  _exptl_crystal_face_index_l
  _exptl_crystal_face_perp_dist
 5 -1 -11 0.0127
 4 2 -10 0.0370
 1 -3 4 0.0513
 -10 0 5 0.0141
 10 -1 -5 0.0112
 9 -1 6 0.0157
 1 -1 12 0.0169
 -11 0 -2 0.0169
 4 1 11 0.0014
 -8 0 -9 0.0102

_exptl_crystal_size_max            0.1
_exptl_crystal_size_mid            0.03
_exptl_crystal_size_min            0.02
loop_
  _exptl_oxdiff_crystal_face_indexfrac_h
  _exptl_oxdiff_crystal_face_indexfrac_k
  _exptl_oxdiff_crystal_face_indexfrac_l
  _exptl_oxdiff_crystal_face_x
  _exptl_oxdiff_crystal_face_y
  _exptl_oxdiff_crystal_face_z
 5.2648 -0.8668 -10.6616 0.9362 -0.3303 -0.1199
 3.6485 1.6419 -10.1379 0.5633 -0.2020 -0.8012
 1.3296 -3.0539 4.0515 0.1908 0.0609 0.9797
 -9.9494 0.4067 5.2981 -0.9528 -0.2835 0.1090
 9.9412 -0.7062 -4.8181 0.9583 0.2855 -0.0096
 8.8590 -1.0191 6.4917 0.3840 0.8124 0.4388
 0.6335 -1.0048 12.0832 -0.4298 0.6188 0.6576
 -10.8720 -0.2636 -2.0287 -0.6055 -0.7924 0.0740
 3.7154 1.1276 11.1463 -0.3841 0.9232 0.0094
 -7.9197 0.1214 -8.8729 -0.1233 -0.9561 -0.2658

_exptl_transmission_factor_max     ?
_exptl_transmission_factor_min     ?
_diffrn_reflns_av_R_equivalents    0.0298
_diffrn_reflns_av_unetI/netI       0.0436
_diffrn_reflns_Laue_measured_fraction_full  0.996
_diffrn_reflns_Laue_measured_fraction_max  0.958
_diffrn_reflns_limit_h_max         21
_diffrn_reflns_limit_h_min         -15
_diffrn_reflns_limit_k_max         24
_diffrn_reflns_limit_k_min         -24
_diffrn_reflns_limit_l_max         5
_diffrn_reflns_limit_l_min         -6
_diffrn_reflns_number              9617
_diffrn_reflns_point_group_measured_fraction_full  0.873
_diffrn_reflns_point_group_measured_fraction_max  0.825
_diffrn_reflns_theta_full          67.684
_diffrn_reflns_theta_max           73.646
_diffrn_reflns_theta_min           3.438
_diffrn_ambient_environment        N~2~
_diffrn_ambient_temperature        123.00(10)
_diffrn_detector                   'Hybrid Pixel Array Detector'
_diffrn_detector_area_resol_mean   10.0000
_diffrn_detector_type              'HyPix-Arc 150'
_diffrn_measured_fraction_theta_full  0.996
_diffrn_measured_fraction_theta_max  0.958
_diffrn_measurement_details
;
List of Runs (angles in degrees, time in seconds):

  # Type    Start    End  Width  t~exp~   \w     \q     \k     \f   Frames
--------------------------------------------------------------------------
  1  \w     62.00  89.00   0.50    7.01    --   62.96-128.00   4.00   54
  2  \w     41.00  66.00   0.50    7.01    --   62.96-143.00-164.00   50
  3  \w    -62.00 -36.00   0.50    7.01    --  -63.83 128.00  79.00   52
  4  \w    -68.00 -42.00   0.50    7.01    --  -63.83 143.00-110.00   52
  5  \w   -112.00 -62.00   0.50    7.01    --  -72.72-143.00-164.00  100
  6  \w     38.00  63.00   0.50    7.01    --   75.50-143.00-164.00   50
  7  \w     44.00  75.00   0.50    7.01    --   75.50-128.00   4.00   62
  8  \w     68.00  93.00   0.50    7.01    --   75.50 143.00-110.00   50
  9  \w   -108.00 -81.00   0.50    7.01    --  -76.64 143.00-110.00   54
 10  \w   -109.00 -72.00   0.50    7.01    --  -76.64-128.00   4.00   74
 11  \w     30.00  68.00   0.50    7.01    --   62.96 -95.00 -90.00   76
 12  \w   -108.00 -33.00   0.50    7.01    --  -63.83 -15.00   0.00  150
 13  \w   -109.00 -38.00   0.50    7.01    --  -63.83 -15.00 -60.00  142
 14  \w     35.00  79.00   0.50    7.01    --   72.32 -95.00 -90.00   88
 15  \w   -118.00 -74.00   0.50    7.01    --  -76.64-125.00 -30.00   88
 16  \w   -118.00 -73.00   0.50    7.01    --  -76.64-125.00 150.00   90
 17  \w   -102.00 -36.00   0.50    7.01    --  -76.64 125.00-180.00  132
 18  \w   -118.00 -74.00   0.50    7.01    --  -76.64-125.00 120.00   88
;
_diffrn_measurement_device         'four-circle diffractometer'
_diffrn_measurement_device_type    'XtaLAB Synergy R, DW system, HyPix-Arc 150'
_diffrn_measurement_method         '\w scans'
_diffrn_orient_matrix_type        
 'CrysAlisPro convention (1999,Acta A55,543-557)'
_diffrn_orient_matrix_UB_11        0.0667973000
_diffrn_orient_matrix_UB_12        -0.0957918000
_diffrn_orient_matrix_UB_13        -0.0470382000
_diffrn_orient_matrix_UB_21        0.0607826000
_diffrn_orient_matrix_UB_22        0.0789199000
_diffrn_orient_matrix_UB_23        0.0545840000
_diffrn_orient_matrix_UB_31        -0.0058160000
_diffrn_orient_matrix_UB_32        -0.2818367000
_diffrn_orient_matrix_UB_33        0.0312892000
_diffrn_radiation_monochromator    mirror
_diffrn_radiation_probe            x-ray
_diffrn_radiation_type             'Cu K\a'
_diffrn_radiation_wavelength       1.54184
_diffrn_source                     'Rotating-anode X-ray tube'
_diffrn_source_type                'Rigaku (Cu) X-ray Source'
_reflns_Friedel_coverage           0.537
_reflns_Friedel_fraction_full      0.714
_reflns_Friedel_fraction_max       0.655
_reflns_number_gt                  2134
_reflns_number_total               2795
_reflns_special_details
;
 Reflections were merged by SHELXL according to the crystal
 class for the calculation of statistics and refinement.
 
 _reflns_Friedel_fraction is defined as the number of unique
 Friedel pairs measured divided by the number that would be
 possible theoretically, ignoring centric projections and
 systematic absences.
;
_reflns_threshold_expression       'I > 2\s(I)'
_computing_cell_refinement         'CrysAlisPro 1.171.43.124a (Rigaku OD, 2024)'
_computing_data_collection        
 'CrysAlisPro system (CCD 43.127a 64-bit (release 16-06-2024))'
_computing_data_reduction          'CrysAlisPro 1.171.43.124a (Rigaku OD, 2024)'
_computing_molecular_graphics      'Olex2 1.5-alpha (Dolomanov et al., 2009)'
_computing_publication_material    'Olex2 1.5-alpha (Dolomanov et al., 2009)'
_computing_structure_refinement    'SHELXL 2018/3 (Sheldrick, 2015)'
_computing_structure_solution      'SHELXT 2018/2 (Sheldrick, 2018)'
_refine_diff_density_max           0.340
_refine_diff_density_min           -0.219
_refine_diff_density_rms           0.043
_refine_ls_abs_structure_details
;
 Flack x determined using 634 quotients [(I+)-(I-)]/[(I+)+(I-)]
 (Parsons, Flack and Wagner, Acta Cryst. B69 (2013) 249-259).
;
_refine_ls_abs_structure_Flack     0.04(14)
_refine_ls_extinction_coef         .
_refine_ls_extinction_method       none
_refine_ls_goodness_of_fit_ref     1.028
_refine_ls_hydrogen_treatment      constr
_refine_ls_matrix_type             full
_refine_ls_number_parameters       218
_refine_ls_number_reflns           2795
_refine_ls_number_restraints       1
_refine_ls_R_factor_all            0.0680
_refine_ls_R_factor_gt             0.0456
_refine_ls_restrained_S_all        1.028
_refine_ls_shift/su_max            0.000
_refine_ls_shift/su_mean           0.000
_refine_ls_structure_factor_coef   Fsqd
_refine_ls_weighting_details      
 'w=1/[\s^2^(Fo^2^)+(0.0761P)^2^+0.1728P] where P=(Fo^2^+2Fc^2^)/3'
_refine_ls_weighting_scheme        calc
_refine_ls_wR_factor_gt            0.1176
_refine_ls_wR_factor_ref           0.1299
_refine_special_details            ?
_olex2_refinement_description
;
1. Fixed Uiso
 At 1.2 times of:
  All C(H) groups, All C(H,H) groups
 At 1.5 times of:
  All C(H,H,H) groups
2.a Ternary CH refined with riding coordinates:
 C3(H3)
2.b Secondary CH2 refined with riding coordinates:
 C11(H11A,H11B), C12(H12A,H12B), C13(H13A,H13B)
2.c Aromatic/amide H refined with riding coordinates:
 C5(H5), C9(H9), C8(H8), C6(H6), C16(H16), C15(H15), C17(H17), C18(H18),
 C19(H19)
2.d Idealised Me refined as rotating group:
 C1(H1A,H1B,H1C)
;
_atom_sites_solution_hydrogens     geom
_atom_sites_solution_primary       dual
_atom_sites_solution_secondary     ?
loop_
  _atom_site_label
  _atom_site_type_symbol
  _atom_site_fract_x
  _atom_site_fract_y
  _atom_site_fract_z
  _atom_site_U_iso_or_equiv
  _atom_site_adp_type
  _atom_site_occupancy
  _atom_site_site_symmetry_order
  _atom_site_calc_flag
  _atom_site_refinement_flags_posn
  _atom_site_refinement_flags_adp
  _atom_site_refinement_flags_occupancy
  _atom_site_disorder_assembly
  _atom_site_disorder_group
 O1 O 0.82451(16) 0.55078(13) 0.1315(5) 0.0394(7) Uani 1 1 d . . . . .
 F3 F 0.60225(17) 0.88508(12) 0.4983(7) 0.0771(10) Uani 1 1 d . . . . .
 N1 N 0.77853(17) 0.54416(14) 0.5551(6) 0.0308(7) Uani 1 1 d . . . . .
 F2 F 0.6622(2) 0.87872(13) 0.8695(6) 0.0808(10) Uani 1 1 d . . . . .
 F1 F 0.72649(17) 0.89318(12) 0.5170(9) 0.0929(12) Uani 1 1 d . . . . .
 C3 C 0.6998(2) 0.56742(18) 0.4858(8) 0.0320(8) Uani 1 1 d . . . . .
 H3 H 0.692023 0.557907 0.291223 0.038 Uiso 1 1 calc R U . . .
 C4 C 0.69049(19) 0.64394(18) 0.5245(7) 0.0309(8) Uani 1 1 d . . . . .
 C10 C 0.6652(2) 0.8596(2) 0.6164(9) 0.0429(10) Uani 1 1 d . . . . .
 C5 C 0.6415(2) 0.68063(18) 0.3586(8) 0.0363(9) Uani 1 1 d . . . . .
 H5 H 0.613474 0.657350 0.222007 0.044 Uiso 1 1 calc R U . . .
 C2 C 0.8352(2) 0.54055(16) 0.3711(8) 0.0333(8) Uani 1 1 d . . . . .
 C7 C 0.6729(2) 0.78408(18) 0.5836(8) 0.0345(9) Uani 1 1 d . . . . .
 C9 C 0.7305(2) 0.67904(18) 0.7275(8) 0.0359(9) Uani 1 1 d . . . . .
 H9 H 0.763920 0.654630 0.845693 0.043 Uiso 1 1 calc R U . . .
 C8 C 0.7219(2) 0.74814(18) 0.7569(9) 0.0387(9) Uani 1 1 d . . . . .
 H8 H 0.749303 0.771477 0.894883 0.046 Uiso 1 1 calc R U . . .
 C14 C 0.5683(2) 0.33776(18) 0.6312(9) 0.0379(9) Uani 1 1 d . . . . .
 C11 C 0.6371(2) 0.52699(17) 0.6374(8) 0.0369(9) Uani 1 1 d . . . . .
 H11A H 0.647256 0.530899 0.831719 0.044 Uiso 1 1 calc R U . . .
 H11B H 0.585023 0.547352 0.601088 0.044 Uiso 1 1 calc R U . . .
 C12 C 0.6353(2) 0.45174(18) 0.5608(9) 0.0396(9) Uani 1 1 d . . . . .
 H12A H 0.685617 0.430288 0.612998 0.047 Uiso 1 1 calc R U . . .
 H12B H 0.630068 0.447811 0.364346 0.047 Uiso 1 1 calc R U . . .
 C6 C 0.6320(2) 0.75008(19) 0.3854(8) 0.0391(9) Uani 1 1 d . . . . .
 H6 H 0.597761 0.774305 0.269298 0.047 Uiso 1 1 calc R U . . .
 C1 C 0.9164(2) 0.52505(19) 0.4771(9) 0.0405(10) Uani 1 1 d . . . . .
 H1A H 0.939063 0.486926 0.376566 0.061 Uiso 1 1 calc R U . . .
 H1B H 0.912911 0.512775 0.666661 0.061 Uiso 1 1 calc R U . . .
 H1C H 0.949857 0.565397 0.456889 0.061 Uiso 1 1 calc R U . . .
 C16 C 0.6152(2) 0.2240(2) 0.7282(9) 0.0451(10) Uani 1 1 d . . . . .
 H16 H 0.646226 0.194273 0.834696 0.054 Uiso 1 1 calc R U . . .
 C15 C 0.6137(2) 0.2931(2) 0.7845(9) 0.0437(10) Uani 1 1 d . . . . .
 H15 H 0.643903 0.310392 0.929054 0.052 Uiso 1 1 calc R U . . .
 C17 C 0.5719(2) 0.1980(2) 0.5181(9) 0.0432(10) Uani 1 1 d . . . . .
 H17 H 0.572333 0.150426 0.481723 0.052 Uiso 1 1 calc R U . . .
 C18 C 0.5284(2) 0.24105(19) 0.3632(10) 0.0438(10) Uani 1 1 d . . . . .
 H18 H 0.499748 0.223439 0.215522 0.053 Uiso 1 1 calc R U . . .
 C19 C 0.5255(2) 0.3109(2) 0.4199(8) 0.0418(10) Uani 1 1 d . . . . .
 H19 H 0.494093 0.340208 0.312863 0.050 Uiso 1 1 calc R U . . .
 C13 C 0.5677(2) 0.41319(19) 0.6940(9) 0.0443(10) Uani 1 1 d . . . . .
 H13A H 0.571208 0.419409 0.890033 0.053 Uiso 1 1 calc R U . . .
 H13B H 0.517308 0.433002 0.633599 0.053 Uiso 1 1 calc R U . . .

loop_
  _atom_site_aniso_label
  _atom_site_aniso_U_11
  _atom_site_aniso_U_22
  _atom_site_aniso_U_33
  _atom_site_aniso_U_23
  _atom_site_aniso_U_13
  _atom_site_aniso_U_12
 O1 0.0453(16) 0.0436(14) 0.0294(15) 0.0007(12) 0.0031(13) -0.0015(12)
 F3 0.083(2) 0.0443(13) 0.104(2) -0.0094(16) -0.033(2) 0.0213(13)
 N1 0.0284(15) 0.0374(15) 0.0265(15) -0.0008(12) -0.0012(13) 0.0024(12)
 F2 0.144(3) 0.0468(13) 0.0515(17) -0.0089(13) 0.0001(19) 0.0198(16)
 F1 0.080(2) 0.0424(14) 0.156(4) 0.0054(18) 0.052(3) -0.0031(13)
 C3 0.0307(19) 0.0380(17) 0.0271(18) -0.0024(16) -0.0021(17) 0.0025(14)
 C4 0.0285(17) 0.0405(18) 0.0238(18) 0.0015(16) 0.0017(17) 0.0023(15)
 C10 0.043(2) 0.046(2) 0.040(2) 0.0034(19) 0.004(2) 0.0030(19)
 C5 0.038(2) 0.0396(17) 0.031(2) -0.0017(17) -0.0069(18) 0.0024(17)
 C2 0.043(2) 0.0288(15) 0.0281(19) -0.0028(15) 0.0013(18) 0.0007(15)
 C7 0.033(2) 0.0378(18) 0.032(2) 0.0007(15) 0.0067(17) 0.0042(16)
 C9 0.035(2) 0.0402(17) 0.033(2) 0.0003(17) -0.0064(18) 0.0024(16)
 C8 0.041(2) 0.0436(19) 0.0311(19) -0.0044(17) -0.004(2) 0.0014(17)
 C14 0.033(2) 0.042(2) 0.039(2) 0.0003(18) 0.0087(19) -0.0009(16)
 C11 0.034(2) 0.0403(18) 0.036(2) -0.0027(17) 0.0045(18) -0.0009(16)
 C12 0.041(2) 0.0377(18) 0.040(2) -0.0012(16) 0.001(2) 0.0006(16)
 C6 0.040(2) 0.0455(19) 0.032(2) -0.0003(18) -0.002(2) 0.0082(17)
 C1 0.031(2) 0.046(2) 0.044(2) -0.0020(19) 0.003(2) 0.0032(16)
 C16 0.048(2) 0.046(2) 0.041(2) 0.005(2) -0.001(2) 0.0026(19)
 C15 0.040(2) 0.051(2) 0.039(2) -0.0003(18) -0.002(2) 0.0012(19)
 C17 0.041(2) 0.0427(19) 0.045(2) -0.0033(19) 0.008(2) 0.0002(17)
 C18 0.040(2) 0.053(2) 0.038(2) -0.005(2) 0.001(2) -0.0052(19)
 C19 0.039(2) 0.050(2) 0.036(2) 0.0049(17) 0.0047(19) 0.0040(18)
 C13 0.038(2) 0.046(2) 0.049(3) 0.0000(19) 0.007(2) -0.0009(17)

_geom_special_details
;
 All esds (except the esd in the dihedral angle between two l.s. planes)
 are estimated using the full covariance matrix.  The cell esds are taken
 into account individually in the estimation of esds in distances, angles
 and torsion angles; correlations between esds in cell parameters are only
 used when they are defined by crystal symmetry.  An approximate (isotropic)
 treatment of cell esds is used for estimating esds involving l.s. planes.
;
loop_
  _geom_bond_atom_site_label_1
  _geom_bond_atom_site_label_2
  _geom_bond_distance
  _geom_bond_site_symmetry_2
  _geom_bond_publ_flag
 O1 C2 1.229(5) . ?
 F3 C10 1.322(5) . ?
 N1 C3 1.459(4) . ?
 N1 C2 1.336(5) . ?
 F2 C10 1.322(5) . ?
 F1 C10 1.331(5) . ?
 C3 H3 1.0000 . ?
 C3 C4 1.520(4) . ?
 C3 C11 1.530(5) . ?
 C4 C5 1.380(5) . ?
 C4 C9 1.403(5) . ?
 C10 C7 1.494(5) . ?
 C5 H5 0.9500 . ?
 C5 C6 1.377(5) . ?
 C2 C1 1.511(5) . ?
 C7 C8 1.395(5) . ?
 C7 C6 1.383(6) . ?
 C9 H9 0.9500 . ?
 C9 C8 1.370(5) . ?
 C8 H8 0.9500 . ?
 C14 C15 1.397(6) . ?
 C14 C19 1.388(6) . ?
 C14 C13 1.511(5) . ?
 C11 H11A 0.9900 . ?
 C11 H11B 0.9900 . ?
 C11 C12 1.524(4) . ?
 C12 H12A 0.9900 . ?
 C12 H12B 0.9900 . ?
 C12 C13 1.529(5) . ?
 C6 H6 0.9500 . ?
 C1 H1A 0.9800 . ?
 C1 H1B 0.9800 . ?
 C1 H1C 0.9800 . ?
 C16 H16 0.9500 . ?
 C16 C15 1.383(6) . ?
 C16 C17 1.382(6) . ?
 C15 H15 0.9500 . ?
 C17 H17 0.9500 . ?
 C17 C18 1.364(6) . ?
 C18 H18 0.9500 . ?
 C18 C19 1.400(5) . ?
 C19 H19 0.9500 . ?
 C13 H13A 0.9900 . ?
 C13 H13B 0.9900 . ?

loop_
  _geom_angle_atom_site_label_1
  _geom_angle_atom_site_label_2
  _geom_angle_atom_site_label_3
  _geom_angle
  _geom_angle_site_symmetry_1
  _geom_angle_site_symmetry_3
  _geom_angle_publ_flag
 C2 N1 C3 121.2(3) . . ?
 N1 C3 H3 107.1 . . ?
 N1 C3 C4 111.9(3) . . ?
 N1 C3 C11 111.2(3) . . ?
 C4 C3 H3 107.1 . . ?
 C4 C3 C11 112.0(3) . . ?
 C11 C3 H3 107.1 . . ?
 C5 C4 C3 120.0(3) . . ?
 C5 C4 C9 118.3(3) . . ?
 C9 C4 C3 121.7(3) . . ?
 F3 C10 F1 106.4(4) . . ?
 F3 C10 C7 113.4(3) . . ?
 F2 C10 F3 106.8(4) . . ?
 F2 C10 F1 104.3(4) . . ?
 F2 C10 C7 112.9(3) . . ?
 F1 C10 C7 112.4(3) . . ?
 C4 C5 H5 119.1 . . ?
 C6 C5 C4 121.9(4) . . ?
 C6 C5 H5 119.1 . . ?
 O1 C2 N1 123.8(4) . . ?
 O1 C2 C1 120.7(4) . . ?
 N1 C2 C1 115.5(4) . . ?
 C8 C7 C10 119.0(4) . . ?
 C6 C7 C10 120.8(4) . . ?
 C6 C7 C8 120.3(3) . . ?
 C4 C9 H9 119.6 . . ?
 C8 C9 C4 120.7(4) . . ?
 C8 C9 H9 119.6 . . ?
 C7 C8 H8 120.1 . . ?
 C9 C8 C7 119.7(4) . . ?
 C9 C8 H8 120.1 . . ?
 C15 C14 C13 120.2(4) . . ?
 C19 C14 C15 118.1(4) . . ?
 C19 C14 C13 121.7(4) . . ?
 C3 C11 H11A 109.0 . . ?
 C3 C11 H11B 109.0 . . ?
 H11A C11 H11B 107.8 . . ?
 C12 C11 C3 113.0(3) . . ?
 C12 C11 H11A 109.0 . . ?
 C12 C11 H11B 109.0 . . ?
 C11 C12 H12A 109.1 . . ?
 C11 C12 H12B 109.1 . . ?
 C11 C12 C13 112.6(3) . . ?
 H12A C12 H12B 107.8 . . ?
 C13 C12 H12A 109.1 . . ?
 C13 C12 H12B 109.1 . . ?
 C5 C6 C7 119.1(4) . . ?
 C5 C6 H6 120.4 . . ?
 C7 C6 H6 120.4 . . ?
 C2 C1 H1A 109.5 . . ?
 C2 C1 H1B 109.5 . . ?
 C2 C1 H1C 109.5 . . ?
 H1A C1 H1B 109.5 . . ?
 H1A C1 H1C 109.5 . . ?
 H1B C1 H1C 109.5 . . ?
 C15 C16 H16 119.8 . . ?
 C17 C16 H16 119.8 . . ?
 C17 C16 C15 120.4(4) . . ?
 C14 C15 H15 119.6 . . ?
 C16 C15 C14 120.8(4) . . ?
 C16 C15 H15 119.6 . . ?
 C16 C17 H17 120.2 . . ?
 C18 C17 C16 119.6(4) . . ?
 C18 C17 H17 120.2 . . ?
 C17 C18 H18 119.7 . . ?
 C17 C18 C19 120.6(4) . . ?
 C19 C18 H18 119.7 . . ?
 C14 C19 C18 120.5(4) . . ?
 C14 C19 H19 119.8 . . ?
 C18 C19 H19 119.8 . . ?
 C14 C13 C12 112.8(3) . . ?
 C14 C13 H13A 109.0 . . ?
 C14 C13 H13B 109.0 . . ?
 C12 C13 H13A 109.0 . . ?
 C12 C13 H13B 109.0 . . ?
 H13A C13 H13B 107.8 . . ?

loop_
  _geom_torsion_atom_site_label_1
  _geom_torsion_atom_site_label_2
  _geom_torsion_atom_site_label_3
  _geom_torsion_atom_site_label_4
  _geom_torsion
  _geom_torsion_site_symmetry_1
  _geom_torsion_site_symmetry_2
  _geom_torsion_site_symmetry_3
  _geom_torsion_site_symmetry_4
  _geom_torsion_publ_flag
 F3 C10 C7 C8 -161.6(4) . . . . ?
 F3 C10 C7 C6 18.2(6) . . . . ?
 N1 C3 C4 C5 147.3(3) . . . . ?
 N1 C3 C4 C9 -33.0(5) . . . . ?
 N1 C3 C11 C12 -64.8(4) . . . . ?
 F2 C10 C7 C8 -39.9(5) . . . . ?
 F2 C10 C7 C6 139.9(4) . . . . ?
 F1 C10 C7 C8 77.7(5) . . . . ?
 F1 C10 C7 C6 -102.5(5) . . . . ?
 C3 N1 C2 O1 -6.1(5) . . . . ?
 C3 N1 C2 C1 171.9(3) . . . . ?
 C3 C4 C5 C6 -179.4(4) . . . . ?
 C3 C4 C9 C8 179.3(4) . . . . ?
 C3 C11 C12 C13 -174.7(3) . . . . ?
 C4 C3 C11 C12 169.1(3) . . . . ?
 C4 C5 C6 C7 0.2(6) . . . . ?
 C4 C9 C8 C7 0.0(6) . . . . ?
 C10 C7 C8 C9 -179.1(4) . . . . ?
 C10 C7 C6 C5 179.0(4) . . . . ?
 C5 C4 C9 C8 -1.0(6) . . . . ?
 C2 N1 C3 C4 -91.6(4) . . . . ?
 C2 N1 C3 C11 142.3(3) . . . . ?
 C9 C4 C5 C6 0.9(6) . . . . ?
 C8 C7 C6 C5 -1.2(6) . . . . ?
 C11 C3 C4 C5 -87.0(4) . . . . ?
 C11 C3 C4 C9 92.7(4) . . . . ?
 C11 C12 C13 C14 -176.7(4) . . . . ?
 C6 C7 C8 C9 1.1(6) . . . . ?
 C16 C17 C18 C19 -1.8(6) . . . . ?
 C15 C14 C19 C18 -0.2(6) . . . . ?
 C15 C14 C13 C12 85.5(5) . . . . ?
 C15 C16 C17 C18 1.0(6) . . . . ?
 C17 C16 C15 C14 0.2(6) . . . . ?
 C17 C18 C19 C14 1.4(6) . . . . ?
 C19 C14 C15 C16 -0.6(6) . . . . ?
 C19 C14 C13 C12 -93.4(5) . . . . ?
 C13 C14 C15 C16 -179.6(4) . . . . ?
 C13 C14 C19 C18 178.8(4) . . . . ?

_shelx_res_file
;
TITL x067_a.res in Pna2(1)
    x067.res
    created by SHELXL-2018/3 at 08:31:00 on 05-Aug-2024
REM Old TITL X067 in Pnma
REM SHELXT solution in Pna2(1): R1 0.135, Rweak 0.050, Alpha 0.002
REM <I/s> 0.384 for 120 systematic absences, Orientation a'=-a, b'=c, c'=b
REM Flack x = 0.209 ( 0.132 ) from 657 Parsons' quotients
REM Formula found by SHELXT: C19 N O F3
CELL 1.54184 17.0316 19.6011 5.0025 90 90 90
ZERR 4 0.0013 0.0012 0.0003 0 0 0
LATT -1
SYMM -X,-Y,0.5+Z
SYMM 0.5+X,0.5-Y,+Z
SYMM 0.5-X,0.5+Y,0.5+Z
SFAC C H F N O
UNIT 76 76 12 4 4

L.S. 4 0 0
PLAN  1
SIZE 0.02 0.03 0.1
TEMP -150
CONF
BOND
list 4
MORE -1
fmap 2 53
ACTA
BOND $H
REM <olex2.extras>
REM <HklSrc "%.\\X067.hkl">
REM </olex2.extras>

WGHT    0.076100    0.172800
FVAR       0.52851
O1    5    0.824508    0.550779    0.131473    11.00000    0.04526    0.04355 =
         0.02941    0.00068    0.00314   -0.00154
F3    3    0.602252    0.885075    0.498300    11.00000    0.08280    0.04435 =
         0.10424   -0.00940   -0.03332    0.02129
N1    4    0.778533    0.544159    0.555082    11.00000    0.02843    0.03738 =
         0.02651   -0.00081   -0.00121    0.00238
F2    3    0.662228    0.878724    0.869510    11.00000    0.14422    0.04685 =
         0.05146   -0.00886    0.00013    0.01977
F1    3    0.726492    0.893179    0.516951    11.00000    0.08047    0.04244 =
         0.15593    0.00538    0.05216   -0.00313
C3    1    0.699762    0.567422    0.485840    11.00000    0.03068    0.03803 =
         0.02714   -0.00239   -0.00211    0.00246
AFIX  13
H3    2    0.692023    0.557907    0.291223    11.00000   -1.20000
AFIX   0
C4    1    0.690485    0.643939    0.524508    11.00000    0.02849    0.04047 =
         0.02384    0.00150    0.00175    0.00227
C10   1    0.665186    0.859552    0.616351    11.00000    0.04270    0.04620 =
         0.03981    0.00343    0.00362    0.00299
C5    1    0.641467    0.680634    0.358598    11.00000    0.03820    0.03955 =
         0.03111   -0.00165   -0.00693    0.00238
AFIX  43
H5    2    0.613474    0.657350    0.222007    11.00000   -1.20000
AFIX   0
C2    1    0.835238    0.540546    0.371112    11.00000    0.04296    0.02884 =
         0.02811   -0.00279    0.00126    0.00066
C7    1    0.672893    0.784079    0.583636    11.00000    0.03332    0.03777 =
         0.03228    0.00068    0.00674    0.00418
C9    1    0.730514    0.679039    0.727452    11.00000    0.03489    0.04021 =
         0.03257    0.00034   -0.00640    0.00240
AFIX  43
H9    2    0.763920    0.654630    0.845693    11.00000   -1.20000
AFIX   0
C8    1    0.721946    0.748138    0.756948    11.00000    0.04127    0.04361 =
         0.03113   -0.00443   -0.00399    0.00138
AFIX  43
H8    2    0.749303    0.771477    0.894883    11.00000   -1.20000
AFIX   0
C14   1    0.568316    0.337764    0.631224    11.00000    0.03265    0.04213 =
         0.03900    0.00025    0.00868   -0.00087
C11   1    0.637136    0.526994    0.637441    11.00000    0.03400    0.04034 =
         0.03646   -0.00269    0.00454   -0.00094
AFIX  23
H11A  2    0.647256    0.530899    0.831719    11.00000   -1.20000
H11B  2    0.585023    0.547352    0.601088    11.00000   -1.20000
AFIX   0
C12   1    0.635273    0.451742    0.560849    11.00000    0.04129    0.03774 =
         0.03967   -0.00121    0.00063    0.00059
AFIX  23
H12A  2    0.685617    0.430288    0.612998    11.00000   -1.20000
H12B  2    0.630068    0.447811    0.364346    11.00000   -1.20000
AFIX   0
C6    1    0.631972    0.750076    0.385423    11.00000    0.04019    0.04551 =
         0.03152   -0.00027   -0.00248    0.00819
AFIX  43
H6    2    0.597761    0.774305    0.269298    11.00000   -1.20000
AFIX   0
C1    1    0.916402    0.525049    0.477126    11.00000    0.03135    0.04561 =
         0.04447   -0.00196    0.00343    0.00316
AFIX 137
H1A   2    0.939063    0.486926    0.376566    11.00000   -1.50000
H1B   2    0.912911    0.512775    0.666661    11.00000   -1.50000
H1C   2    0.949857    0.565397    0.456889    11.00000   -1.50000
AFIX   0
C16   1    0.615210    0.224013    0.728238    11.00000    0.04782    0.04633 =
         0.04124    0.00509   -0.00149    0.00261
AFIX  43
H16   2    0.646226    0.194273    0.834696    11.00000   -1.20000
AFIX   0
C15   1    0.613704    0.293106    0.784468    11.00000    0.04044    0.05117 =
         0.03948   -0.00031   -0.00206    0.00120
AFIX  43
H15   2    0.643903    0.310392    0.929054    11.00000   -1.20000
AFIX   0
C17   1    0.571853    0.197994    0.518078    11.00000    0.04136    0.04272 =
         0.04548   -0.00328    0.00788    0.00023
AFIX  43
H17   2    0.572333    0.150426    0.481723    11.00000   -1.20000
AFIX   0
C18   1    0.528368    0.241050    0.363196    11.00000    0.03974    0.05340 =
         0.03839   -0.00486    0.00098   -0.00523
AFIX  43
H18   2    0.499748    0.223439    0.215522    11.00000   -1.20000
AFIX   0
C19   1    0.525533    0.310935    0.419867    11.00000    0.03888    0.05028 =
         0.03627    0.00490    0.00474    0.00403
AFIX  43
H19   2    0.494093    0.340208    0.312863    11.00000   -1.20000
AFIX   0
C13   1    0.567747    0.413188    0.693992    11.00000    0.03807    0.04582 =
         0.04915   -0.00002    0.00690   -0.00090
AFIX  23
H13A  2    0.571208    0.419409    0.890033    11.00000   -1.20000
H13B  2    0.517308    0.433002    0.633599    11.00000   -1.20000
AFIX   0
HKLF 4


REM  x067_a.res in Pna2(1)
REM wR2 = 0.1299, GooF = S = 1.028, Restrained GooF = 1.028 for all data
REM R1 = 0.0456 for 2134 Fo > 4sig(Fo) and 0.0680 for all 2795 data
REM 218 parameters refined using 1 restraints

END

WGHT      0.0761      0.1728

REM Highest difference peak  0.340,  deepest hole -0.219,  1-sigma level  0.043
Q1    1   0.7877  0.5398  0.7387  11.00000  0.05    0.34
;
_shelx_res_checksum                50080
_shelx_hkl_file
;
   0   2   0  283.56   10.02
   0   3   0    0.67    1.61
   0   4   0   81.71    3.42
   0   4   0   72.16    3.46
   0   5   0   -0.21    2.25
   0   5   0   -0.29    1.58
   0   5   0    0.06    2.51
   0   6   0  368.77   13.13
   0   6   0  370.02   13.16
   0   6   0  343.87   13.05
   0   6   0  379.11   13.01
   0   7   0    0.60    1.67
   0   7   0    0.78    2.55
   0   7   0   -0.31    1.90
   0   8   0   28.73    2.14
   0   8   0   25.52    2.91
   0   8   0   25.40    2.31
   0   9   0    0.64    1.97
   0   9   0   -0.14    1.80
   0   9   0    0.18    2.16
   0  10   0  384.08   14.06
   0  10   0  389.02   13.84
   0  10   0  388.35   13.85
   0  10   0  380.09   13.91
   0  11   0    1.56    3.12
   0  11   0   -0.83    2.09
   0  12   0  604.34   21.92
   0  12   0  615.43   22.05
   0  12   0  630.92   22.00
   0  13   0    0.44    2.28
   0  13   0    1.28    2.15
   0  13   0   -0.64    2.54
   0  14   0  476.64   17.19
   0  14   0  478.80   17.30
   0  14   0  477.68   17.21
   0  15   0    0.26    2.55
   0  15   0   -3.01    3.22
   0  15   0   -1.68    2.33
   0  16   0   29.34    3.26
   0  16   0   34.90    3.47
   0  16   0   27.74    2.77
   0  17   0    1.67    3.32
   0  18   0    0.74    2.75
   0  18   0    4.55    3.52
   0  19   0    1.00    2.69
   0  19   0   -1.73    2.40
   0  20   0   13.43    2.35
   0  20   0    9.05    2.97
   0  21   0    0.60    2.28
   0  21   0   -1.23    2.18
   0  21   0    2.41    2.70
   0  22   0   -2.66    2.08
   0 -22   0    2.32    2.29
   0  22   0    1.45    2.03
   0  22   0    0.04    2.55
   0 -23   0    1.53    2.10
   0  23   0    0.28    1.83
   0  23   0   -0.62    1.76
   0  23   0   -1.73    2.27
   0 -24   0    2.62    1.74
   0   0  -1   -1.04    1.34
   0   0  -1    1.62    1.36
   0   0  -1    2.33    2.91
   0   0  -1   -0.24    1.74
   0   0   1    0.31    1.32
   0   0  -1    0.92    0.85
   0   0  -1    0.34    1.70
   0   1  -1  517.81   18.81
   0  -1  -1  538.45   18.75
   0  -1  -1  529.59   18.62
   0   1  -1  527.75   18.64
   0  -1  -1  539.89   18.65
   0   1   1  527.59   18.62
   0  -1   1  532.77   18.54
   0   1  -1  531.47   18.65
   0  -1  -1  522.30   18.65
   0   1  -1  521.64   18.65
   0  -1  -1  521.24   18.62
   0   1  -1  514.23   18.61
   0  -2  -1    0.35    1.40
   0   2  -1    0.29    1.50
   0   2  -1    2.09    1.63
   0   2  -1    2.39    3.11
   0  -2  -1    3.65    2.52
   0  -2  -1    1.13    1.45
   0   2  -1    1.47    1.64
   0   2  -1   -0.24    1.82
   0  -2  -1    2.66    1.81
   0   2   1    1.87    1.97
   0   2  -1    0.15    1.75
   0  -2  -1   -0.02    1.79
   0   3  -1 1220.04   43.21
   0   3  -1 1219.65   43.20
   0   3  -1 1237.65   43.22
   0  -3  -1 1254.99   43.19
   0  -3  -1 1266.04   43.20
   0   3  -1 1242.01   43.31
   0  -3  -1 1254.42   43.20
   0   3  -1 1209.58   43.21
   0   3  -1 1230.50   43.21
   0  -3  -1 1241.44   43.20
   0  -3   1 1209.00   43.14
   0   3   1 1233.72   43.23
   0  -3  -1 1228.43   43.20
   0   3  -1 1220.64   43.21
   0  -3  -1 1222.46   43.21
   0   3  -1 1214.25   43.21
   0   4  -1    1.85    1.62
   0   4  -1   -0.13    1.65
   0   4  -1    1.76    1.43
   0   4  -1   -0.70    1.60
   0   4  -1   -2.34    3.46
   0  -4  -1   -0.70    2.01
   0  -4  -1    0.17    1.60
   0   4  -1   -0.28    1.85
   0   4  -1   -0.67    1.83
   0  -4  -1    0.55    1.74
   0   4   1   -0.07    2.31
   0  -4  -1   -0.85    1.72
   0   4  -1    1.44    1.77
   0   5  -1  453.45   16.50
   0   5  -1  473.58   16.47
   0   5  -1  466.38   16.76
   0   5  -1  461.21   16.52
   0   5  -1  464.58   16.50
   0   5   1  484.02   16.60
   0   5  -1  467.92   16.47
   0  -5  -1  466.95   16.45
   0  -5  -1  460.98   16.45
   0   5  -1  455.37   16.48
   0   6  -1    1.80    1.73
   0  -6  -1    0.49    1.87
   0   6  -1   -4.62    3.56
   0   6  -1    0.01    1.57
   0  -6  -1    0.60    1.66
   0   6  -1   -0.27    1.78
   0   6  -1    0.96    1.90
   0   6   1   -1.22    2.60
   0  -6  -1   -1.00    1.66
   0  -7  -1  338.08   12.52
   0   7  -1  340.21   12.97
   0   7  -1  325.80   12.65
   0  -7  -1  371.01   12.51
   0   7  -1  336.85   12.70
   0  -7  -1  361.93   12.51
   0   7  -1  363.00   12.60
   0   8  -1    1.57    1.89
   0   8  -1   -0.84    3.90
   0   8  -1    0.35    2.37
   0   8  -1    0.53    2.12
   0   8   1    0.83    2.91
   0   8  -1    0.12    1.88
   0   9  -1  682.87   24.74
   0   9  -1  670.99   24.55
   0   9  -1  700.04   24.51
   0   9   1  706.93   24.64
   0   9  -1  706.97   24.62
   0   9  -1  685.32   24.52
   0  10  -1   -0.27    2.26
   0  10  -1   -2.94    1.89
   0  10   1   -0.21    3.03
   0  10  -1   -2.85    4.34
   0  11  -1  228.04    9.43
   0  11  -1  233.98    8.88
   0  11   1  233.06    8.94
   0  11  -1  236.65    8.69
   0  11  -1  229.91    8.60
   0  12  -1    0.29    2.19
   0  12  -1    0.31    2.76
   0  12  -1    0.23    2.40
   0  12   1    2.14    3.17
   0  12  -1    2.23    1.91
   0  13  -1   52.70    2.94
   0  13   1   55.10    3.38
   0  13   1   52.16    3.08
   0  13   1   63.47    4.00
   0  13  -1   52.22    3.14
   0  14   1   -1.74    2.90
   0  14   1   -0.57    2.26
   0  14  -1   -2.82    2.14
   0  14   1   -1.34    2.33
   0  14   1   -1.27    3.82
   0  14  -1   -2.06    2.36
   0  15   1   27.30    2.58
   0  15  -1   23.34    2.65
   0  15   1   25.61    3.11
   0  15  -1   21.67    3.20
   0  15  -1   28.43    2.62
   0  16   1    0.66    2.41
   0  16  -1   -0.04    2.55
   0  16   1    0.84    3.07
   0  16  -1   -3.04    2.53
   0  16  -1    0.34    3.14
   0  17   1   71.11    4.10
   0  17  -1   82.02    4.12
   0  17   1   81.38    4.56
   0  17  -1   81.55    4.14
   0  17  -1   89.60    4.62
   0  18  -1    2.26    2.75
   0  18   1   -1.15    3.30
   0  18   1    0.48    2.58
   0  18  -1    0.20    3.09
   0  18  -1   -0.78    2.46
   0  19  -1    4.11    2.71
   0  19   1    2.03    2.63
   0  19   1    3.58    3.32
   0  19  -1    5.34    3.02
   0  19  -1    2.91    2.34
   0 -20  -1   -0.35    2.51
   0  20  -1    1.07    2.43
   0  20   1   -3.27    3.16
   0  20  -1   -2.60    2.25
   0  20  -1   -1.37    2.92
   0 -21  -1    0.98    2.36
   0  21   1   -1.01    2.22
   0  21   1    4.61    2.86
   0  21  -1   -2.71    2.19
   0  21   1    2.38    2.08
   0  21  -1    5.03    2.70
   0  22   1    1.37    2.41
   0  22  -1    1.16    2.43
   0  22   1    0.29    1.94
   0 -22  -1   -0.76    2.14
   0  22   1    1.61    2.01
   0  23   1   -0.63    2.20
   0  23   1    0.36    1.71
   0 -23  -1    1.21    2.00
   0  23   1   -0.05    1.81
   0  24   1   -0.33    1.41
   0   0  -2  567.18   20.43
   0   0   2  575.46   20.31
   0   0  -2  593.61   20.42
   0   0  -2  553.85   20.65
   0  -1  -2    1.81    3.80
   0   1  -2   -0.10    3.94
   0   1  -2    1.45    2.26
   0  -1  -2   -0.17    2.25
   0   1  -2    1.61    1.98
   0   1   2   -0.89    2.11
   0  -1   2   -0.03    1.55
   0  -1  -2    0.96    1.72
   0   2  -2 1748.79   61.87
   0   2  -2 1747.80   61.87
   0  -2  -2 1761.25   61.87
   0   2   2 1761.12   61.82
   0   2  -2 1765.61   61.95
   0  -2  -2 1772.90   61.85
   0   3  -2   -1.38    4.02
   0  -3  -2    0.60    3.54
   0  -3  -2   -0.24    1.97
   0   3  -2   -1.90    2.07
   0   3  -2    0.61    2.29
   0  -3  -2   -0.52    2.29
   0   3   2   -1.88    2.54
   0  -3  -2    1.22    1.80
   0   4  -2  399.72   15.16
   0  -4  -2  447.14   14.98
   0  -4  -2  380.10   14.73
   0   4  -2  432.70   14.78
   0  -4  -2  405.91   14.80
   0   4  -2  415.48   14.80
   0  -4  -2  418.57   14.74
   0   4  -2  410.28   14.78
   0   5  -2   -2.22    4.17
   0  -5  -2   -0.95    1.98
   0   5  -2    0.73    2.24
   0  -5  -2    2.85    2.35
   0   5  -2   -1.38    2.36
   0  -5  -2   -1.40    1.89
   0   5  -2   -0.25    2.00
   0   6  -2   43.00    2.94
   0  -6  -2   41.17    2.90
   0   6   2   40.67    3.44
   0   6  -2   38.48    2.78
   0  -6  -2   42.27    2.53
   0   6  -2   44.26    4.61
   0  -7  -2    1.15    2.05
   0   7  -2    1.28    2.25
   0   7  -2    0.93    2.40
   0  -7  -2    0.06    2.48
   0   7   2    2.07    3.09
   0  -7  -2    1.63    2.09
   0   8   2  209.35    8.07
   0  -8  -2  200.89    7.74
   0  -8  -2  207.86    7.76
   0   8  -2  210.95    7.83
   0   9  -2   -0.94    4.54
   0   9  -2    0.03    2.26
   0   9   2   -0.82    3.02
   0  -9  -2    0.37    2.07
   0  10  -2   67.27    3.72
   0  10  -2   72.69    3.49
   0  10   2   82.94    4.24
   0  10  -2   90.12    5.54
   0 -10  -2   74.54    3.58
   0  11  -2    0.44    5.09
   0 -11  -2    2.43    2.27
   0  11  -2   -0.98    2.05
   0  11  -2   -0.67    2.45
   0  11   2    0.79    3.21
   0 -11  -2    2.39    2.18
   0 -12  -2  223.02    9.00
   0  12   2  256.52    9.53
   0  12  -2  245.78    9.22
   0  12  -2  240.52    9.00
   0  12  -2  239.24   10.22
   0 -12  -2  248.81    9.08
   0  13   2   -5.77    4.15
   0  13  -2   -2.22    2.30
   0  13  -2   -3.02    3.07
   0 -13  -2   -2.00    2.60
   0  14  -2  103.10    5.11
   0  14  -2  100.92    4.60
   0 -14  -2   94.17    4.71
   0  15   2    3.22    3.23
   0 -15  -2   -0.57    2.73
   0  15  -2    0.25    3.25
   0 -16  -2  164.39    6.50
   0  16   2  161.38    6.65
   0  17   2    2.27    3.18
   0  17   2   -3.63    2.61
   0  17  -2   -0.91    3.06
   0 -17  -2   -1.20    2.75
   0  18  -2   23.11    3.11
   0 -19  -2    0.60    2.41
   0  19   2   -0.17    2.86
   0  19   2   -0.19    2.34
   0 -20  -2   10.70    2.29
   0  20   2   14.46    2.25
   0  20   2   12.13    2.75
   0 -21  -2   -0.03    2.08
   0  21   2    0.30    2.50
   0 -22  -2   18.13    2.06
   0  22   2   14.84    1.96
   0  22   2   14.96    2.50
   0  23   2   -0.14    1.43
   0   0  -3    1.95    2.75
   0   0  -3   -0.20    2.48
   0   0  -3    2.47    2.69
   0   0  -3   -0.94    1.90
   0  -1  -3  174.74    6.55
   0   1  -3  169.16    6.51
   0  -1  -3  160.93    6.63
   0   1  -3  145.73    6.60
   0  -1  -3  169.01    6.38
   0   1  -3  161.47    6.59
   0  -1  -3  168.38    6.65
   0   2  -3    1.92    2.65
   0  -2  -3   -1.93    2.76
   0  -2  -3   -5.99    4.19
   0   2  -3   -3.02    4.71
   0  -2  -3    1.53    2.78
   0   2  -3    0.78    2.71
   0   2  -3    1.22    2.24
   0  -2  -3   -1.50    2.07
   0  -2  -3   -3.35    2.46
   0   2  -3   -1.91    2.49
   0   3  -3  690.71   24.09
   0   3  -3  668.57   24.44
   0   3  -3  656.90   24.13
   0   3  -3  673.53   24.15
   0  -3  -3  661.05   24.15
   0  -3  -3  677.35   24.09
   0  -3  -3  702.35   24.08
   0   3  -3  682.26   24.14
   0  -3  -3  670.14   24.15
   0  -4  -3    0.44    2.77
   0   4  -3    4.19    4.76
   0   4  -3    1.31    2.68
   0  -4  -3    0.87    2.75
   0  -4  -3    0.88    2.09
   0   4  -3    1.37    2.07
   0  -4  -3   -2.90    2.15
   0   4  -3   -1.95    2.59
   0   5  -3   79.06    3.80
   0   5  -3   79.64    5.63
   0   5  -3   80.73    3.98
   0   5  -3   78.65    4.13
   0   5   3   76.98    4.33
   0  -5  -3   79.67    4.14
   0  -5  -3   79.44    4.11
   0  -5  -3   85.14    3.75
   0  -5  -3   81.16    3.74
   0   6  -3   -2.48    2.16
   0  -6  -3   -0.50    2.16
   0  -6  -3   -2.44    2.82
   0   6  -3    1.04    4.74
   0  -6  -3   -3.22    2.81
   0   6  -3   -1.31    2.83
   0  -6  -3    1.57    2.18
   0   6   3    0.53    3.27
   0   6  -3    1.86    2.54
   0   7  -3  285.12   10.62
   0  -7  -3  284.89   10.72
   0   7   3  269.64   10.82
   0   7  -3  272.40   10.68
   0  -7  -3  281.93   10.72
   0  -7  -3  298.40   10.59
   0   8  -3   -0.16    2.73
   0   8   3    2.60    3.57
   0   8  -3   -5.91    5.23
   0  -8  -3   -2.79    2.54
   0  -8  -3    1.70    2.41
   0   9   3   46.62    4.40
   0  -9  -3   46.78    3.32
   0  10   3   -6.42    4.39
   0  10  -3   -5.85    5.90
   0 -10  -3   -2.13    2.58
   0  11   3  167.96    7.74
   0 -11  -3  169.98    7.02
   0  12   3    0.24    4.36
   0 -12  -3    2.35    2.77
   0 -13  -3  114.21    5.30
   0 -14  -3   -3.04    2.87
   0 -16  -3   -2.47    2.60
   0  17   3   10.13    2.91
   0 -17  -3   14.04    2.47
   0  17   3   10.45    2.42
   0  18   3    0.70    2.54
   0 -18  -3    0.38    2.17
   0  18   3   -1.73    2.15
   0  19   3   24.28    2.62
   0 -19  -3   20.67    2.26
   0  19   3   21.99    2.21
   0  20   3    0.69    2.22
   0  20   3    1.17    1.80
   0 -20  -3   -0.18    1.88
   0 -20  -3   -1.13    2.01
   0  21   3   13.23    2.02
   0 -21  -3   16.44    1.73
   0   0  -4   75.96    4.45
   0   0  -4   74.53    4.10
   0   0  -4   75.23    4.10
   0   0  -4   77.97    7.11
   0  -1  -4   -4.25    3.38
   0   1  -4    0.54    3.22
   0  -1  -4   -4.87    2.81
   0   1  -4    0.05    2.71
   0   1  -4   -0.65    2.58
   0  -1  -4   -3.21    2.81
   0   1  -4   -4.82    6.38
   0  -2  -4   13.76    3.45
   0   2  -4    9.26    3.32
   0  -2  -4    8.93    2.93
   0   2  -4   18.82    3.28
   0   2  -4   14.89    2.74
   0   2  -4   11.28    6.40
   0   3  -4    0.90    3.30
   0  -3  -4   -3.67    3.40
   0   3  -4    3.34    3.16
   0  -3  -4    1.82    2.88
   0   3  -4   -2.12    2.67
   0  -3  -4    4.44    2.75
   0   3  -4   -2.20    6.58
   0  -4  -4    4.41    3.49
   0   4  -4    9.19    3.30
   0  -4  -4    8.17    2.92
   0   4  -4    5.03    3.10
   0   4  -4    8.64    2.67
   0  -4  -4    7.08    2.82
   0   4  -4    4.05    6.59
   0  -5  -4    1.10    3.39
   0  -5  -4    3.50    2.97
   0   5  -4    4.19    3.03
   0   5  -4   -0.47    2.62
   0  -5  -4    0.55    2.78
   0   5  -4    0.05    6.41
   0   6  -4    5.78    6.39
   0   6  -4    7.13    3.13
   0  -6  -4    5.42    3.48
   0  -6  -4   12.67    2.93
   0  -6  -4    9.20    3.05
   0   7  -4    6.28    6.36
   0   7  -4   -0.47    3.05
   0  -7  -4    0.61    3.45
   0  -7  -4   -0.90    2.87
   0  -7  -4    0.32    3.05
   0   8  -4    0.09    6.38
   0  -8  -4    1.55    2.88
   0  -8  -4    3.06    3.10
   0   9  -4   -2.30    6.49
   0  -9  -4   -2.56    2.81
   0  -9  -4   -1.26    3.16
   0 -10  -4   89.54    4.59
   0 -10  -4   94.85    4.54
   0 -11  -4   -0.52    2.72
   0 -12  -4   63.22    3.69
   0 -12  -4   60.02    3.61
   0 -13  -4    2.39    2.49
   0 -13  -4   -0.09    2.58
   0 -14  -4   23.78    2.58
   0 -14  -4   20.55    2.67
   0 -15  -4   -2.08    2.22
   0 -15  -4    0.32    2.31
   0  16   4    0.15    2.35
   0 -16  -4   -0.87    2.17
   0 -16  -4    1.98    2.34
   0 -16  -4    0.96    2.06
   0  17   4    0.05    2.15
   0 -17  -4   -0.28    1.97
   0 -17  -4   -1.66    2.09
   0  17   4   -1.27    1.80
   0  18   4    2.61    1.88
   0 -18  -4    3.48    1.87
   0  18   4    3.02    1.58
   0   0  -5   -1.29    2.57
   0  -1  -5   22.20    2.84
   0   1  -5   25.18    2.79
   0   2  -5    2.32    2.55
   0  -2  -5   -1.85    2.61
   0  -3  -5   38.18    3.08
   0  -4  -5   -0.10    2.54
   0  -5  -5   13.28    2.72
   0   5  -5   11.79    2.94
   0  -6  -5   -0.19    2.63
   0  -6  -5    2.18    2.79
   0  -7  -5   44.63    3.15
   0  -7  -5   43.21    3.29
   0  -8  -5    1.04    2.55
   0  -8  -5    1.27    2.58
   0  -9  -5    2.13    2.45
   0  -9  -5    2.76    2.51
   0 -10  -5    1.41    2.43
   0 -10  -5   -0.46    2.42
   0 -11  -5   26.57    2.59
   0 -12  -5    1.28    2.15
   0 -12  -5   -1.37    2.17
   0 -13  -5    6.58    2.03
   0  14   5   -0.27    1.78
   0 -14  -5    0.10    1.74
   0   0  -6   21.43    2.19
   0  -1  -6   -2.89    2.03
   0  -2  -6   28.68    2.34
   0  -3  -6    2.12    1.94
   0  -4  -6   13.30    1.95
   0  -5  -6   -0.26    1.77
   0  -6  -6    1.06    1.69
   1   0   0    0.76    0.48
  -1   0   0    1.16    0.66
   1   1   0   27.33    1.06
  -1  -1   0   21.17    1.12
   1   2   0   43.10    1.78
   1   2   0   42.23    1.88
   1   3   0   62.60    2.75
   1   3   0   63.17    2.46
  -1   3   0   60.24    2.83
   1   4   0  353.81   12.64
   1   4   0  353.93   12.54
  -1   4   0  345.04   12.67
   1   4   0  366.38   12.66
   1   5   0   86.54    3.67
   1   5   0   75.74    3.60
  -1   5   0   72.89    3.66
   1   5   0   80.84    3.18
   1   6   0 5021.64  168.06
  -1   6   0 4781.42  168.06
   1   6   0 4682.53  168.00
   1   6   0 4783.06  168.05
  -1   6   0 4828.00  168.05
  -1   6   0 4877.29  168.05
   1   6   0 4706.98  168.02
   1   7   0   20.13    2.69
  -1   7   0   22.89    2.04
   1   7   0   24.14    1.87
  -1   7   0   26.32    2.81
   1   7   0   27.78    2.76
  -1   7   0   27.94    2.16
   1   7   0   29.02    2.16
   1   8   0 2453.81   86.88
   1   8   0 2475.99   86.91
  -1   8   0 2485.32   86.93
  -1   8   0 2432.95   86.92
   1   8   0 2478.52   86.92
   1   8   0 2495.78   86.95
  -1   8   0 2495.00   86.97
   1   8   0 2475.00   86.94
  -1   8   0 2514.12   86.95
   1   9   0 1272.01   44.79
  -1   9   0 1273.51   44.79
  -1   9   0 1290.99   44.81
   1   9   0 1271.50   44.78
   1   9   0 1271.03   44.82
  -1   9   0 1254.43   44.82
   1  10   0  323.79   11.55
  -1  10   0  317.95   11.60
  -1  10   0  335.49   11.57
   1  10   0  330.98   11.56
  -1  10   0  323.19   11.84
  -1  10   0  309.19   11.64
   1  10   0  301.85   11.63
   1  10   0  310.84   11.79
   1  11   0  515.17   18.44
   1  11   0  520.72   18.60
   1  12   0   91.60    4.88
  -1  12   0   95.93    4.39
   1  12   0   94.55    4.51
  -1  12   0   96.32    4.54
   1  12   0  106.51    4.31
  -1  13   0   79.37    3.86
   1  13   0   73.64    3.78
   1  13   0   87.15    4.03
  -1  13   0   79.96    4.03
   1  13   0   79.99    4.47
   1  13   0   84.02    3.73
  -1  13   0   81.78    3.75
   1  14   0    9.78    2.78
  -1  14   0    6.88    2.76
  -1  14   0    6.74    2.22
   1  14   0    3.84    2.24
   1  14   0    3.74    2.32
  -1  14   0    5.65    2.55
   1  15   0    1.56    2.34
  -1  15   0    1.95    2.35
  -1  15   0   -2.09    3.25
   1  15   0   -1.28    3.19
  -1  15   0   -1.75    2.77
   1  16   0    0.96    3.27
   1  16   0    1.69    2.46
  -1  16   0    1.26    3.23
  -1  16   0    1.12    2.47
  -1  16   0   -1.27    2.91
   1  17   0   30.64    3.63
  -1  17   0   26.08    3.60
  -1  17   0   24.51    3.28
  -1  18   0    0.49    3.57
   1  18   0    1.56    3.44
   1  18   0   -2.35    2.75
  -1  18   0    6.04    2.71
   1  19   0    0.88    2.42
  -1  19   0   -0.04    2.43
  -1  19   0    0.54    2.75
   1  19   0   -0.32    2.75
   1  20   0   92.30    4.49
  -1  20   0   88.98    4.53
  -1  20   0   87.92    4.11
   1  20   0   80.41    4.08
   1  21   0    2.37    2.14
   1  21   0    0.37    2.73
  -1  21   0    6.35    2.75
  -1  21   0    1.73    2.19
  -1  21   0    1.98    2.30
   1  21   0    3.75    2.28
  -1  22   0    2.09    2.02
   1  22   0   -0.63    2.03
   1  22   0   -2.39    2.55
  -1  22   0   -0.04    2.53
  -1 -22   0   -0.66    2.36
   1 -22   0    1.67    2.32
  -1  22   0    0.98    2.07
   1  22   0    2.04    2.08
   1  23   0    2.29    2.28
  -1  23   0    0.32    1.79
  -1  23   0    3.63    2.27
   1  23   0    2.62    1.80
  -1 -23   0    1.74    2.07
  -1  23   0    1.56    1.82
   1 -23   0    1.86    2.05
   1  23   0    1.78    1.85
  -1 -24   0   -0.38    1.69
   1 -24   0   -0.04    1.68
   1   0  -1    0.06    1.36
  -1   0  -1    0.35    1.36
  -1   0  -1    0.30    1.31
   1   0  -1    0.23    1.34
   1   0  -1    2.04    3.26
   1   0  -1    0.11    2.41
  -1   0  -1    0.37    2.90
   1   0  -1    0.76    1.52
  -1   0  -1    0.93    1.76
  -1   0   1    0.65    1.45
  -1   0  -1    2.35    1.71
   1   0   1   -0.30    1.09
  -1  -1  -1  814.51   28.35
   1  -1  -1  789.32   28.35
   1   1  -1  800.43   28.34
  -1   1  -1  807.02   28.34
  -1   1  -1  801.33   28.47
   1  -1  -1  812.52   28.49
  -1  -1  -1  820.17   28.42
   1  -1  -1  805.69   28.40
   1   1  -1  768.64   28.52
   1  -1  -1  812.87   28.35
   1   1  -1  821.34   28.37
  -1   1  -1  807.00   28.37
   1   1   1  809.81   28.35
  -1   1   1  802.34   28.35
  -1  -1  -1  819.58   28.37
  -1   1  -1  806.03   28.37
   1   1   1  803.25   28.31
   1  -1   1  804.17   28.29
  -1  -1  -1  802.98   28.36
  -1   1  -1  798.73   28.37
   1  -2  -1  740.23   25.56
  -1  -2  -1  710.57   25.56
   1   2  -1  721.80   25.57
  -1   2  -1  718.47   25.57
  -1   2  -1  730.13   25.58
   1   2  -1  712.09   25.58
  -1   2  -1  725.92   25.71
  -1  -2  -1  738.54   25.61
   1   2  -1  737.81   25.76
   1  -2  -1  732.61   25.61
  -1  -2  -1  732.42   25.54
   1  -2  -1  745.46   25.57
  -1   2  -1  728.58   25.59
   1   2  -1  724.00   25.59
  -1  -2  -1  731.31   25.58
  -1   2   1  732.71   25.59
   1   2   1  712.13   25.58
  -1   2  -1  734.27   25.59
   1  -2   1  707.28   25.53
  -1  -2  -1  724.57   25.57
  -1   2  -1  724.49   25.58
   1   2  -1  725.46   25.58
  -1   3  -1  747.36   25.63
  -1   3  -1  716.55   25.64
   1   3  -1  737.89   25.63
   1   3  -1  731.34   25.61
  -1   3  -1  739.41   25.61
   1   3  -1  727.07   25.64
   1  -3  -1  721.41   25.66
  -1   3  -1  712.14   25.78
   1   3  -1  691.96   25.81
   1  -3  -1  698.11   25.63
  -1  -3  -1  723.20   25.59
  -1   3  -1  749.72   25.64
   1   3  -1  725.18   25.64
   1   3   1  722.05   25.66
  -1   3   1  704.51   25.67
  -1  -3  -1  718.82   25.62
  -1   3  -1  734.64   25.64
   1   3  -1  710.84   25.63
  -1  -3  -1  727.05   25.62
   1   3  -1  749.78   25.62
   1  -3  -1  742.71   25.62
  -1   3  -1  739.16   25.62
   1   3  -1  728.10   25.63
  -1  -3  -1  722.77   25.61
   1   4  -1  208.22    7.65
   1   4  -1  212.01    7.62
  -1   4  -1  211.43    7.66
   1   4  -1  208.32    7.59
  -1   4  -1  208.15    7.59
   1   4  -1  205.61    8.22
  -1   4  -1  200.92    8.15
  -1   4  -1  209.83    7.68
  -1  -4  -1  208.33    7.58
   1  -4  -1  208.92    7.65
   1   4  -1  208.16    7.68
  -1   4  -1  212.74    7.68
   1   4  -1  206.07    7.66
  -1   4  -1  213.45    7.69
   1   4   1  210.48    7.79
  -1  -4  -1  209.84    7.62
  -1   4   1  214.26    7.82
  -1   4  -1  212.71    7.63
   1   4  -1  210.89    7.63
  -1  -4  -1  215.69    7.62
   1   4  -1  210.93    7.64
   1   5  -1  248.05    9.26
   1   5  -1  251.39    9.32
  -1   5  -1  254.82    9.34
  -1   5  -1  254.65    9.27
  -1   5  -1  251.41    9.76
   1   5  -1  262.02    9.77
   1  -5  -1  270.94    9.38
  -1  -5  -1  246.31    9.25
  -1   5  -1  256.54    9.35
  -1   5  -1  263.11    9.33
   1   5  -1  260.00    9.33
  -1  -5  -1  256.57    9.24
  -1   5   1  261.36    9.48
   1   5   1  266.89    9.45
   1   5  -1  264.81    9.28
   1   5  -1  253.46    9.29
  -1   5  -1  262.65    9.30
  -1  -5  -1  259.53    9.24
   1   5  -1  264.59    9.28
   1   6  -1  203.97    7.49
  -1   6  -1  203.43    7.49
  -1   6  -1  200.16    8.10
   1  -6  -1  206.54    7.60
   1   6  -1  210.98    8.18
  -1   6  -1  200.77    7.60
   1   6  -1  211.09    7.47
  -1   6   1  211.38    7.78
  -1  -6  -1  201.69    7.40
   1   6   1  213.07    7.74
  -1   6  -1  199.59    7.53
   1   6  -1  203.83    7.52
   1   6  -1  209.80    7.46
  -1   7  -1   22.85    2.20
  -1   7  -1   22.04    3.86
  -1   7  -1   21.22    2.48
  -1  -7  -1   21.12    1.50
   1   7  -1   27.16    1.89
  -1   7  -1   26.33    2.07
   1   7  -1   25.66    2.04
   1  -7  -1   24.66    2.38
   1   7  -1   24.42    3.86
   1   8  -1   76.77    4.88
   1  -8  -1   71.95    3.66
  -1   8  -1   83.73    5.14
  -1   8  -1   77.97    3.68
  -1   8  -1   78.85    3.52
   1   8  -1   79.65    3.52
  -1   8   1   84.38    4.25
   1   8   1   87.47    4.29
  -1   8  -1   83.58    3.57
   1   8  -1   85.14    3.55
   1  -8  -1   82.13    3.44
  -1   8  -1   79.47    3.89
   1   8  -1   84.10    3.88
  -1   9  -1  929.66   32.76
   1   9  -1  938.98   32.70
  -1   9  -1  925.89   32.60
  -1   9   1  914.83   32.66
   1   9   1  959.83   32.67
  -1   9  -1  904.86   32.55
   1   9  -1  922.08   32.55
   1   9  -1  924.98   32.57
  -1   9  -1  917.80   32.56
  -1   9  -1  894.53   32.64
   1   9  -1  921.13   32.64
   1  10   1   34.90    3.32
  -1  10   1   35.20    3.43
   1  10  -1   37.21    2.41
  -1  10  -1   37.17    2.42
   1  11  -1  208.56    7.77
  -1  11  -1  207.41    7.76
  -1  11  -1  202.89    7.92
   1  11   1  195.01    7.75
  -1  11  -1  209.65    8.06
   1  11  -1  210.20    8.06
   1  11   1  213.50    8.15
  -1  11   1  216.02    8.17
  -1  11  -1  214.17    7.85
   1  11  -1  213.40    7.86
  -1  12  -1   40.50    2.52
   1  12  -1   38.58    2.50
  -1  12  -1   34.03    2.91
  -1  12   1   36.58    2.85
  -1  12  -1   41.70    3.20
   1  12   1   42.93    3.52
  -1  12   1   41.81    3.55
  -1  12  -1   33.73    2.71
   1  12  -1   39.25    2.73
   1  13  -1   12.58    2.10
  -1  13  -1   13.18    2.12
  -1  13   1   15.93    2.73
   1  13   1   18.71    2.71
  -1  13   1   10.52    2.43
  -1  13  -1   11.57    2.61
   1  13   1   16.38    3.44
  -1  13   1   10.84    3.35
  -1  13  -1   11.55    2.37
   1  13  -1   14.68    2.34
   1  14  -1    4.27    2.18
  -1  14  -1    8.09    2.24
  -1  14   1    3.10    2.28
   1  14   1    3.62    2.25
  -1  14   1    0.60    2.99
   1  14   1    0.91    2.94
  -1  14  -1    2.62    2.74
  -1  14   1    7.36    2.52
   1  14   1    6.32    3.79
   1  14  -1    5.50    2.36
  -1  14  -1    3.07    2.31
   1  15  -1   12.96    2.39
  -1  15  -1   11.25    2.41
  -1  15  -1    9.16    3.09
   1  15  -1   17.50    3.15
  -1  15   1    9.89    2.35
   1  15   1   14.46    2.48
   1  15   1   10.88    3.04
  -1  15   1    7.82    2.92
  -1  15   1   11.16    3.04
   1  15   1   15.98    4.16
  -1  15  -1   10.77    2.56
   1  15  -1   11.70    2.51
  -1  16   1   20.14    3.27
   1  16   1   21.87    3.24
  -1  16   1   28.04    2.74
   1  16   1   24.44    2.72
  -1  16   1   23.52    2.99
  -1  16  -1   16.17    3.32
   1  16  -1   21.61    2.70
  -1  16  -1   23.02    2.69
   1  16  -1   24.31    3.40
  -1  16  -1   21.75    2.77
   1  16  -1   21.78    2.74
  -1  17   1   19.41    3.38
   1  17   1   18.18    3.39
   1 -17  -1   17.34    2.94
  -1  17   1   20.49    2.76
   1  17   1   20.76    2.76
  -1  17  -1   15.44    3.49
   1  17  -1   20.15    3.43
  -1  17  -1   20.18    2.79
   1  17  -1   19.35    2.74
   1  17  -1   18.78    2.80
  -1  17  -1   17.19    2.89
   1  18   1    7.04    2.68
  -1  18   1    6.36    3.33
  -1  18   1   10.21    2.70
   1  18   1    5.36    3.31
  -1  18  -1    9.74    2.51
   1  18  -1    6.13    2.50
   1  18  -1    6.41    3.15
  -1  18  -1   11.70    3.17
   1  18  -1    4.44    2.74
  -1  18  -1    6.48    2.79
   1 -18  -1    3.52    2.75
  -1  19   1   37.68    3.79
   1  19   1   34.11    3.72
  -1  19  -1   43.74    3.55
   1  19  -1   44.32    3.48
  -1  19  -1   40.10    2.97
   1  19  -1   40.24    2.92
  -1  20   1    1.62    3.12
   1  20   1    0.33    3.15
  -1  20  -1    4.92    2.95
   1  20  -1    5.47    2.87
   1  20  -1    4.81    2.28
  -1  20  -1    0.48    2.27
  -1  20  -1    7.37    2.50
  -1 -20  -1    4.84    2.57
   1 -20  -1    1.86    2.59
   1  20  -1    0.08    2.45
  -1  21   1    2.07    2.87
   1  21   1   -0.04    2.93
  -1 -21  -1    1.17    2.30
   1  21   1    2.29    2.22
   1 -21  -1    0.46    2.32
  -1  21   1    0.85    2.22
  -1  21   1    1.17    2.09
   1  21  -1    2.84    2.68
  -1  21  -1    1.52    2.17
   1  21  -1    2.44    2.12
  -1  21  -1    3.53    2.70
   1  21   1   -1.01    2.09
   1  22   1    2.42    2.04
  -1 -22  -1    2.78    2.17
  -1  22   1    5.87    2.01
   1 -22  -1    1.63    2.15
   1  22   1    2.76    1.95
   1  22  -1    3.00    2.45
   1  22   1    1.23    2.48
  -1  22  -1    3.38    2.47
  -1  22   1    4.70    2.42
  -1  22   1    3.54    1.91
  -1 -23  -1   11.99    2.06
  -1  23   1    6.14    1.84
   1 -23  -1   10.09    2.05
   1  23   1    5.20    1.85
   1   0  -2    1.97    3.86
  -1   0  -2    2.65    3.77
   1   0  -2   -1.05    2.21
  -1   0  -2    2.41    2.23
  -1   0   2    0.88    1.75
   1   0   2    0.09    1.98
   1   0  -2    1.34    2.07
  -1   0  -2   -2.67    2.05
  -1   1  -2  299.68   11.13
   1   1  -2  298.44   11.14
  -1   1   2  335.32   11.08
  -1   1  -2  303.49   11.18
   1  -1  -2  329.42   11.22
   1   1   2  304.85   11.11
  -1  -1  -2  303.32   11.18
   1  -1   2  302.07   11.00
   1   1  -2  299.12   11.18
  -1   1  -2  300.73   11.59
   1  -1  -2  323.58   11.59
  -1  -1  -2  301.05   11.55
   1   1  -2  285.18   11.62
   1  -1  -2  327.62   11.12
  -1  -1  -2  297.61   11.07
  -1  -2  -2   29.34    3.97
   1  -2  -2   32.17    2.40
  -1   2  -2   34.02    4.16
  -1   2  -2   38.74    2.48
   1   2  -2   45.66    2.50
   1  -2   2   34.39    1.99
  -1   2   2   35.36    2.67
   1   2   2   37.87    2.76
   1  -2  -2   35.43    2.71
   1   2  -2   31.58    2.69
  -1  -2  -2   31.98    2.70
  -1   2  -2   36.30    2.67
   1  -2  -2   23.35    3.93
   1   2  -2   28.01    4.11
   1  -2  -2   42.64    2.28
  -1  -2  -2   41.99    2.26
   1  -3  -2  130.21    5.02
  -1   3  -2  121.75    5.07
   1   3  -2  124.02    5.08
   1   3  -2  124.55    5.15
   1   3   2  129.72    5.22
  -1   3  -2  130.97    5.16
  -1   3   2  123.87    5.20
   1  -3  -2  127.44    5.17
  -1  -3  -2  129.02    5.15
   1  -3  -2  125.83    5.68
  -1  -3  -2  136.23    5.93
  -1   3  -2  128.17    6.07
   1   3  -2  124.09    6.03
  -1  -3  -2  128.07    4.93
   1  -3  -2  124.27    4.95
   1   4  -2  240.06    9.60
  -1  -4  -2  264.13    9.41
  -1   4  -2  240.61    9.58
   1  -4  -2  244.00    9.23
   1  -4  -2  235.84    8.91
  -1  -4  -2  247.02    8.87
  -1   4  -2  238.50    8.96
   1   4  -2  242.76    8.96
   1   4  -2  241.57    8.99
  -1   4  -2  247.78    9.01
   1  -4  -2  243.38    9.00
  -1  -4  -2  246.52    9.00
  -1   4   2  228.43    9.08
  -1   4  -2  247.85    8.93
   1   4  -2  231.48    8.92
   1  -4  -2  249.47    8.89
  -1  -4  -2  247.33    8.90
   1   5  -2  152.17    6.86
  -1   5  -2  153.70    6.85
  -1  -5  -2  146.82    5.72
   1  -5  -2  146.43    5.79
  -1   5  -2  145.67    5.88
   1   5  -2  150.81    5.87
  -1  -5  -2  149.54    5.94
   1   5  -2  151.65    5.91
  -1   5  -2  152.36    5.98
   1  -5  -2  149.06    5.90
  -1  -5  -2  148.49    5.77
   1  -5  -2  153.99    5.77
   1   5  -2  152.60    5.83
  -1   5  -2  154.12    5.82
   1  -6  -2   32.24    2.51
  -1   6  -2   33.27    4.53
  -1  -6  -2   30.63    2.30
  -1   6  -2   39.85    2.69
   1   6  -2   41.72    2.68
   1  -6  -2   37.36    2.78
  -1  -6  -2   36.68    2.85
   1   6   2   40.84    3.43
   1   6  -2   35.85    2.81
  -1   6  -2   39.30    2.82
  -1   6   2   37.44    3.33
   1   6  -2   35.99    4.55
   1   7   2  102.20    4.75
   1  -7  -2   98.01    4.22
  -1   7   2   89.08    4.59
   1   7  -2   92.16    4.16
  -1  -7  -2  101.57    4.27
  -1   7  -2   93.37    4.20
   1   7  -2   91.78    4.14
  -1  -7  -2   96.86    4.07
   1  -7  -2   95.95    4.05
  -1  -7  -2   85.82    3.91
   1  -7  -2   88.42    4.07
   1   8   2   82.74    4.34
   1   8  -2   75.41    3.75
  -1   8   2   76.88    4.24
   1   8  -2   85.97    3.78
  -1   8  -2   80.94    3.79
  -1  -8  -2   85.90    3.68
   1  -8  -2   82.74    3.61
  -1  -8  -2   68.79    3.47
  -1   9   2   52.67    3.72
   1   9   2   55.62    3.71
  -1   9  -2   51.43    3.09
   1   9  -2   54.91    3.10
  -1  -9  -2   51.36    2.97
   1  -9  -2   58.32    2.90
  -1  -9  -2   44.94    2.74
   1   9  -2   43.78    4.94
  -1   9  -2   46.67    5.23
   1  10  -2   62.12    5.22
   1 -10  -2   52.53    3.31
   1  10  -2   65.53    3.15
  -1  10  -2   64.77    3.44
  -1  10  -2   58.74    3.14
   1  10  -2   66.28    3.45
   1  10   2   61.48    4.01
  -1  10   2   63.45    4.05
  -1  10  -2   67.45    5.45
   1 -10  -2   67.64    3.24
  -1 -10  -2   62.82    3.28
   1  11  -2   39.62    5.12
   1 -11  -2   35.97    2.84
  -1  11  -2   41.73    5.42
  -1  11  -2   36.57    2.96
   1  11  -2   42.23    2.60
  -1  11  -2   33.56    2.59
   1  11  -2   41.04    3.03
   1  11   2   42.55    3.70
  -1  11   2   37.44    3.62
  -1 -11  -2   39.18    2.79
   1 -11  -2   40.61    2.71
   1  12  -2   77.66    5.85
   1 -12  -2   60.18    3.51
   1 -12  -2   66.22    3.56
  -1 -12  -2   69.15    3.59
   1  12   2   69.69    4.54
  -1  12   2   69.87    4.52
   1  12  -2   67.30    3.81
  -1  12  -2   65.00    3.38
   1  12  -2   64.57    3.38
  -1  12  -2   62.87    3.81
  -1 -13  -2   40.52    3.11
   1 -13  -2   39.45    3.16
   1  13   2   46.07    4.47
  -1  13   2   39.53    4.41
   1  13  -2   41.64    3.53
   1  13  -2   46.94    2.93
  -1  13  -2   38.56    3.55
  -1  13  -2   41.94    2.90
   1 -13  -2   40.91    3.18
   1 -14  -2   43.09    3.32
  -1 -14  -2   43.35    3.26
   1  14   2   44.42    4.76
  -1  14  -2   47.67    3.76
   1  14  -2   49.30    3.08
   1  14  -2   49.96    3.75
  -1  14  -2   41.73    3.09
   1 -14  -2   41.14    3.37
  -1  14   2   35.03    3.48
  -1  15  -2   49.61    3.97
   1  15  -2   58.08    3.89
  -1  15   2   45.03    3.57
  -1  15   2   57.37    3.92
   1  15   2   53.09    3.86
   1  15   2   52.54    4.89
  -1 -15  -2   53.31    3.51
   1 -15  -2   48.87    3.48
   1 -16  -2  104.20    4.90
  -1 -16  -2  108.96    5.01
  -1  16   2  111.20    5.15
   1  16   2  110.56    5.20
  -1  16   2  100.70    4.81
   1  16   2   96.70    4.77
  -1  17   2   15.49    3.28
   1  17   2   14.70    3.28
   1  17   2   14.17    2.78
  -1  17   2   15.07    2.75
   1  17  -2   14.99    3.19
  -1  17  -2    9.32    3.20
   1 -17  -2   13.12    2.85
  -1 -17  -2   12.56    2.96
  -1  18  -2    5.39    2.99
   1  18  -2    7.68    2.99
   1 -18  -2   10.49    2.69
  -1 -18  -2    9.58    2.71
   1 -19  -2    2.31    2.48
  -1 -19  -2   -3.70    2.48
   1  19   2    3.54    2.94
  -1  19   2    5.06    2.89
  -1  19   2    2.33    2.32
   1  19   2    0.84    2.35
  -1 -20  -2    6.22    2.30
   1 -20  -2    4.62    2.27
   1  20   2    4.70    2.73
  -1  20   2    4.36    2.67
  -1  20   2    2.04    2.14
   1  20   2    3.82    2.19
  -1 -21  -2   12.31    2.19
   1 -21  -2   10.31    2.12
  -1  21   2    8.16    2.51
   1  21   2   12.20    2.64
   1 -22  -2    1.39    1.90
  -1 -22  -2   -2.21    1.96
  -1  22   2   -0.84    1.82
   1  22   2    0.05    1.82
  -1  22   2    2.26    2.36
   1  22   2   -0.93    2.38
  -1   0  -3   -1.98    2.76
   1   0  -3    1.33    2.79
  -1   0  -3    2.49    2.47
   1   0  -3   -0.90    2.51
   1   0  -3    0.23    2.69
  -1   0  -3   -0.79    2.70
  -1   0  -3    0.28    2.00
   1   0  -3   -0.03    2.01
   1  -1  -3   35.42    3.08
   1   1  -3   28.22    3.03
  -1  -1  -3   37.02    3.10
  -1   1  -3   33.83    2.77
   1  -1  -3   31.07    2.79
  -1  -1  -3   33.04    2.88
   1   1  -3   31.53    2.85
  -1   1  -3   28.76    3.05
   1   1  -3   30.63    3.02
  -1  -1  -3   37.75    3.16
   1  -1  -3   27.84    3.08
   1  -1  -3   32.76    2.40
  -1  -1  -3   32.13    2.44
  -1   1  -3   37.70    2.63
   1  -2  -3    9.19    2.80
   1   2  -3    6.91    2.71
  -1  -2  -3    7.84    2.74
   1   2  -3    7.00    4.88
  -1   2  -3    3.09    4.67
  -1  -2  -3    3.76    4.45
  -1   2  -3    6.87    2.77
   1   2  -3    7.02    2.75
  -1  -2  -3    8.86    2.73
   1  -2  -3    7.80    2.85
   1  -2  -3    7.75    2.05
  -1  -2  -3    6.57    2.06
   1   2  -3    8.87    2.24
  -1   2  -3    9.52    2.23
  -1  -2  -3    7.65    2.52
   1  -2  -3    6.79    2.50
   1   2  -3    8.98    2.57
  -1   2  -3    7.88    2.49
  -1   3  -3  252.65    8.98
   1   3  -3  247.89    8.96
  -1   3  -3  240.15    9.92
   1   3  -3  234.44    9.92
  -1   3  -3  243.81    9.06
   1   3  -3  236.31    9.04
  -1   3  -3  231.79    9.12
   1   3  -3  237.12    9.11
   1  -3  -3  228.80    9.15
  -1  -3  -3  232.22    9.13
   1   3  -3  239.83    9.10
  -1  -3  -3  239.69    9.11
   1  -3  -3  247.33    9.16
  -1  -3  -3  241.58    8.94
   1  -3  -3  252.14    8.94
   1  -3  -3  236.94    8.94
  -1  -3  -3  239.19    8.97
   1   4  -3   34.14    2.61
  -1   4  -3   37.80    2.57
  -1  -4  -3   33.42    3.10
   1   4  -3   33.28    3.04
   1  -4  -3   35.55    3.14
   1   4  -3   34.22    4.95
  -1   4  -3   34.43    5.07
   1   4  -3   35.87    3.02
  -1   4  -3   35.85    2.99
  -1  -4  -3   35.07    3.15
   1   4  -3   28.06    3.04
  -1   4  -3   34.66    3.13
   1  -4  -3   36.23    3.17
   1   4   3   37.59    3.39
  -1  -4  -3   36.86    2.55
   1  -4  -3   33.16    2.61
   1  -4  -3   37.21    2.60
  -1  -4  -3   34.91    2.60
   1   5  -3   20.26    2.38
  -1   5  -3   21.94    2.39
   1  -5  -3   22.71    2.37
  -1  -5  -3   22.43    2.38
   1  -5  -3   19.16    3.00
   1   5  -3   17.33    2.87
  -1   5  -3   25.86    4.97
   1   5  -3   19.89    4.81
   1   5  -3   24.87    2.79
  -1   5  -3   23.31    2.72
  -1  -5  -3   20.90    2.96
   1   5  -3   21.44    2.83
   1  -5  -3   19.11    2.93
  -1   5  -3   19.58    2.92
   1   5   3   17.75    3.34
   1  -5  -3   25.32    2.34
  -1  -5  -3   20.74    2.40
   1   6  -3   33.87    2.58
   1  -6  -3   34.82    3.19
   1   6  -3   40.63    4.90
   1  -6  -3   30.68    2.88
  -1   6  -3   36.71    5.10
  -1   6  -3   32.58    2.89
   1   6  -3   34.57    2.91
   1  -6  -3   36.14    3.17
  -1  -6  -3   33.18    3.28
   1   6  -3   35.43    3.11
  -1   6   3   31.46    3.48
   1   6   3   35.80    3.63
  -1  -6  -3   36.68    2.65
   1  -6  -3   33.60    2.58
  -1  -6  -3   33.16    2.60
   1  -6  -3   35.97    2.57
   1  -7  -3   30.40    3.22
  -1   7  -3   45.87    5.20
   1  -7  -3   29.26    2.85
   1   7  -3   34.90    4.95
   1   7  -3   34.49    2.94
  -1   7  -3   30.18    2.89
   1   7  -3   29.87    3.16
  -1  -7  -3   30.48    3.41
   1  -7  -3   34.56    3.21
   1   7   3   28.63    3.64
  -1   7   3   29.37    3.60
   1  -7  -3   32.17    2.58
  -1  -7  -3   30.45    2.59
   1  -8  -3    1.12    3.08
   1  -8  -3   -1.04    2.54
  -1   8  -3    4.03    5.43
   1   8  -3   -1.14    5.07
  -1   8  -3    2.75    2.70
   1   8  -3    1.60    2.77
   1   8  -3    0.61    2.88
   1   8   3    3.36    3.60
  -1   8   3   -4.98    3.50
  -1  -8  -3   -1.13    2.39
   1  -8  -3   -0.48    2.35
  -1   9  -3  123.41    7.26
   1   9   3   97.54    5.57
   1  -9  -3   90.23    4.82
  -1   9   3   92.96    5.53
   1  -9  -3  112.83    4.91
  -1  -9  -3  111.95    4.96
  -1  10  -3  111.09    7.08
   1  10  -3  114.16    6.91
   1  10   3   97.16    5.80
   1 -10  -3   92.29    4.94
  -1  10   3   99.30    5.83
  -1 -10  -3  104.56    4.72
   1 -10  -3  104.76    4.72
   1  11   3  130.42    6.49
   1 -11  -3  115.12    5.55
   1 -11  -3  127.83    5.46
  -1 -11  -3  120.51    5.45
   1  12   3   74.52    5.40
   1 -12  -3   82.32    4.18
  -1 -12  -3   69.18    4.13
   1 -13  -3   77.97    4.13
  -1 -13  -3   72.04    4.15
  -1 -14  -3   10.03    2.99
   1 -14  -3    8.41    2.93
  -1 -16  -3   36.42    3.14
   1 -16  -3   38.10    3.10
  -1  17   3   10.73    2.86
   1  17   3    5.16    2.89
   1 -17  -3    9.89    2.45
  -1 -17  -3   12.53    2.47
  -1  17   3    4.64    2.36
   1  17   3    4.15    2.34
  -1  18   3   14.15    2.66
   1  18   3   17.37    2.71
   1 -18  -3   16.64    2.36
  -1 -18  -3   17.94    2.39
   1  18   3   17.43    2.31
  -1  18   3   15.84    2.26
  -1  19   3    5.27    2.41
   1  19   3    6.12    2.45
  -1 -19  -3    5.95    2.11
   1 -19  -3    6.18    2.06
   1  19   3    8.36    2.05
  -1  19   3    4.61    1.99
   1  20   3    3.88    2.26
   1  20   3    6.62    1.81
  -1  20   3    1.04    1.81
  -1  20   3    7.00    2.26
  -1 -20  -3    4.62    1.95
   1 -20  -3    8.12    1.91
  -1 -20  -3    4.59    2.05
   1 -20  -3    8.21    2.02
  -1  21   3   11.17    1.96
   1  21   3    9.85    1.92
   1   0  -4    0.84    3.31
  -1   0  -4    4.79    3.28
  -1   0  -4   -0.58    2.82
   1   0  -4    0.39    2.80
   1   0  -4   -0.10    2.76
  -1   0  -4    1.24    2.71
   1   0  -4   -1.34    6.34
  -1   1  -4   -8.70    6.39
   1   1  -4   -4.24    6.20
  -1  -1  -4    3.04    2.78
   1   1  -4    1.45    2.70
  -1   1  -4    2.89    2.79
   1  -1  -4    5.26    2.85
  -1   1  -4    1.73    3.26
   1   1  -4    4.93    3.21
   1  -1  -4    1.49    3.39
  -1  -1  -4    0.24    3.32
   1   1  -4   -0.14    2.60
  -1   1  -4    4.14    2.69
   1  -1  -4   -0.39    2.77
  -1  -1  -4    3.01    2.75
   1  -1  -4    1.35    3.48
   1   2  -4   37.41    6.45
  -1   2  -4   39.89    6.57
  -1  -2  -4   38.06    3.33
  -1   2  -4   42.63    3.68
   1  -2  -4   37.04    3.23
   1   2  -4   45.17    3.70
  -1  -2  -4   28.52    3.71
   1  -2  -4   33.43    3.72
   1   2  -4   31.68    3.64
  -1   2  -4   35.15    3.64
   1   2  -4   32.56    3.00
  -1   2  -4   39.27    3.10
   1  -2  -4   32.49    3.84
   1   3  -4   18.66    6.53
  -1   3  -4   24.01    6.72
   1   3  -4   18.74    3.36
  -1  -3  -4   15.66    3.09
  -1   3  -4   17.44    3.29
   1  -3  -4   20.88    3.05
   1  -3  -4   16.57    3.55
  -1  -3  -4   19.44    3.50
   1   3  -4   22.56    3.45
   1   3  -4   17.62    2.75
   1  -3  -4   18.40    2.96
  -1  -3  -4   18.34    3.01
  -1   3  -4   17.46    2.83
   1  -3  -4   17.90    3.62
   1   4  -4   63.90    6.87
  -1   4  -4   63.32    7.11
  -1   4  -4   65.19    3.99
  -1  -4  -4   62.54    3.92
   1  -4  -4   62.97    3.83
   1   4  -4   67.57    3.97
   1  -4  -4   60.44    4.28
   1   4  -4   62.71    4.22
  -1  -4  -4   58.54    4.23
  -1   4  -4   63.69    3.73
   1   4  -4   67.27    3.69
  -1  -4  -4   58.19    3.76
   1  -4  -4   59.85    3.76
   1   5  -4   35.35    6.45
  -1   5  -4   36.33    6.72
   1  -5  -4   37.82    3.30
  -1   5  -4   27.96    3.34
   1   5  -4   32.11    3.37
  -1  -5  -4   32.86    3.39
   1   5  -4   33.47    3.63
  -1  -5  -4   32.22    3.73
   1  -5  -4   31.31    3.74
   1   5  -4   30.45    3.06
   1  -5  -4   30.75    3.17
  -1  -5  -4   33.43    3.22
   1  -6  -4   42.23    3.86
   1   6  -4   36.84    3.80
   1   6  -4   38.64    3.58
  -1  -6  -4   42.20    3.56
  -1   6  -4   37.70    3.52
  -1   6  -4   50.30    6.81
   1   6  -4   40.84    6.52
   1  -6  -4   39.89    3.52
   1  -6  -4   48.09    3.35
  -1  -6  -4   45.41    3.40
   1   7  -4   -7.30    6.29
   1   7  -4    4.92    3.11
  -1   7  -4    3.83    3.08
   1  -7  -4    3.48    3.46
  -1  -7  -4   -1.02    3.11
   1  -7  -4    1.45    3.10
   1  -7  -4    8.67    2.92
  -1  -7  -4    0.67    2.91
   1  -8  -4   14.96    2.93
  -1  -8  -4   18.31    3.32
   1  -8  -4   15.06    3.23
  -1  -8  -4   14.28    2.95
   1   8  -4   19.00    6.32
  -1  -9  -4   -1.47    3.15
   1  -9  -4    0.16    3.22
  -1  -9  -4    3.36    2.79
   1  -9  -4   -0.40    2.86
   1   9  -4    3.07    6.33
  -1 -10  -4    2.10    2.88
   1 -10  -4    3.68    2.85
   1  10  -4    9.51    6.37
   1 -10  -4    2.34    2.80
  -1 -10  -4    4.41    2.84
   1 -11  -4   53.27    3.52
  -1 -11  -4   55.20    3.55
   1 -12  -4   36.57    3.09
  -1 -12  -4   29.73    3.06
   1 -12  -4   32.15    3.06
  -1 -12  -4   29.37    3.05
  -1 -13  -4    1.53    2.59
   1 -13  -4    6.20    2.56
  -1 -13  -4    1.21    2.62
   1 -13  -4    0.69    2.58
   1 -14  -4   -0.24    2.36
  -1 -14  -4   -1.16    2.38
   1 -14  -4   -0.99    2.47
  -1 -14  -4    1.36    2.51
   1 -15  -4    3.90    2.26
  -1 -15  -4    5.78    2.28
  -1 -15  -4    9.58    2.61
   1 -15  -4    6.18    2.31
  -1 -15  -4    7.92    2.36
  -1  16   4   17.06    2.50
   1  16   4   17.66    2.51
  -1 -16  -4   17.12    2.36
   1 -16  -4   19.66    2.35
   1 -16  -4   18.42    2.22
   1 -16  -4   16.72    2.46
  -1 -16  -4   14.55    2.47
  -1 -16  -4   21.04    2.25
   1  17   4    3.62    1.78
  -1  17   4   -0.09    1.77
  -1  17   4    0.97    2.15
   1  17   4    1.37    2.13
  -1 -17  -4    2.30    2.01
   1 -17  -4    0.70    1.96
   1 -17  -4   -0.66    2.06
  -1 -17  -4    3.27    2.12
  -1  18   4   10.24    1.63
   1  18   4   10.45    1.62
  -1 -18  -4   14.23    1.89
   1 -18  -4   10.73    1.86
  -1  18   4    8.92    1.92
   1  18   4   10.01    1.92
  -1   0  -5    2.27    2.59
   1   0  -5    0.19    2.57
  -1   1  -5   63.17    3.58
   1   1  -5   57.32    3.54
  -1  -1  -5   59.45    3.58
   1  -1  -5   56.99    3.51
  -1   2  -5   16.88    2.70
   1  -2  -5   12.68    2.64
  -1  -2  -5   13.77    2.72
   1   2  -5   16.96    2.60
  -1  -3  -5    2.54    2.65
   1  -3  -5    2.09    2.60
   1  -4  -5   98.63    4.58
  -1  -4  -5   96.53    4.63
   1  -5  -5    4.37    2.84
   1   5  -5   -1.13    2.90
  -1   5  -5    0.78    2.92
  -1  -5  -5    0.10    2.84
   1  -5  -5    0.75    2.60
  -1  -5  -5    3.09    2.60
  -1  -6  -5   21.61    3.02
   1  -6  -5   23.23    3.00
  -1  -6  -5   23.67    2.88
   1  -6  -5   24.54    2.81
   1  -7  -5    1.23    2.66
  -1  -7  -5   -4.30    2.70
  -1  -7  -5    0.72    2.59
   1  -7  -5   -0.68    2.57
  -1  -8  -5    2.63    2.65
   1  -8  -5   -0.74    2.53
   1  -8  -5    2.46    2.50
  -1  -8  -5    2.65    2.57
  -1  -9  -5   44.30    3.17
   1  -9  -5   42.17    3.10
   1  -9  -5   47.23    3.13
  -1  -9  -5   47.49    3.12
   1 -10  -5    1.90    2.39
  -1 -10  -5    0.04    2.43
   1 -10  -5    4.54    2.40
  -1 -10  -5    6.39    2.43
  -1 -11  -5   12.67    2.43
   1 -11  -5   18.92    2.42
  -1 -11  -5   17.42    2.44
   1 -11  -5   16.23    2.41
   1 -12  -5    3.25    2.14
  -1 -12  -5    1.89    2.19
  -1 -12  -5    2.34    2.15
   1 -12  -5    6.13    2.16
   1 -13  -5   39.77    2.55
  -1 -13  -5   38.30    2.53
   1  14   5    7.52    1.77
  -1  14   5    6.46    1.80
   1 -14  -5   10.81    1.77
  -1 -14  -5    8.07    1.72
   1   0  -6   -3.10    2.02
  -1   0  -6    0.54    1.99
   1  -1  -6    0.52    1.97
  -1  -1  -6    0.19    2.00
   1  -2  -6    8.94    2.03
  -1  -2  -6   11.90    2.07
  -1  -3  -6    2.40    1.95
   1  -3  -6    4.70    1.95
  -1  -4  -6   28.51    2.20
   1  -4  -6   29.54    2.19
  -1  -5  -6    6.87    1.80
   1  -5  -6    7.75    1.80
   1  -6  -6    4.61    1.68
  -1  -6  -6    6.19    1.69
   2   0   0 2381.66   83.52
   2   1   0  235.42    8.35
   2   2   0  661.73   23.04
   2   2   0  649.46   23.03
   2   3   0   21.16    1.67
   2   3   0   24.04    1.20
   2   3   0   23.60    1.98
   2   4   0  198.12    7.07
   2   4   0  198.21    7.27
   2   5   0 2683.00   93.71
   2   5   0 2669.06   93.74
   2   5   0 2659.28   93.74
  -2   5   0 2685.36   93.75
   2   5   0 2656.31   93.75
   2   6   0  214.96    7.52
   2   6   0  205.76    7.78
   2   6   0  221.26    7.84
   2   6   0  200.92    7.63
  -2   6   0  200.67    7.65
  -2   7   0 2665.36   93.63
   2   7   0 2675.77   93.58
   2   7   0 2684.29   93.60
   2   7   0 2662.10   93.63
   2   7   0 2639.98   93.57
   2   7   0 2683.89   93.62
  -2   7   0 2667.03   93.62
   2   8   0    1.53    2.75
  -2   8   0    2.85    1.96
   2   8   0    2.32    1.73
  -2   8   0    1.30    1.77
   2   8   0    2.95    1.64
   2   8   0    1.59    2.71
   2   8   0    2.72    2.00
  -2   8   0    5.45    2.03
   2   9   0  355.87   13.56
  -2   9   0  375.82   13.58
   2   9   0  376.74   13.54
  -2   9   0  372.69   13.62
   2   9   0  399.82   13.65
  -2   9   0  404.66   13.66
   2  10   0  297.01   10.61
   2  10   0  268.55   10.33
  -2  10   0  275.30   10.34
   2  10   0  294.47   10.42
  -2  10   0  277.98   10.39
   2  10   0  276.78   10.30
   2  11   0   46.66    2.59
   2  11   0   44.35    3.56
   2  12   0  156.50    6.70
   2  12   0  158.98    6.28
  -2  12   0  161.73    6.30
  -2  12   0  158.34    6.38
   2  12   0  170.58    6.47
  -2  12   0  170.63    6.46
   2  13   0   50.01    3.89
  -2  13   0   52.63    3.21
  -2  13   0   49.21    3.32
   2  13   0   52.70    3.36
  -2  13   0   58.93    3.05
   2  13   0   55.65    2.99
  -2  14   0   57.41    3.40
   2  14   0   59.74    4.10
  -2  14   0   58.62    3.22
   2  14   0   51.54    3.14
   2  14   0   59.02    3.62
  -2  14   0   58.01    3.67
   2  15   0   36.54    3.51
  -2  15   0   33.33    3.56
   2  15   0   36.47    2.86
  -2  15   0   34.50    2.84
  -2  15   0   41.77    3.50
  -2  16   0   10.13    3.06
   2  16   0    4.37    2.48
  -2  16   0    2.04    3.32
   2  16   0    1.25    3.34
  -2  16   0    6.20    2.60
  -2  17   0  106.59    5.34
  -2  17   0  112.14    5.60
   2  17   0  123.90    5.63
  -2  17   0  113.89    5.14
   2  18   0   41.85    3.24
  -2  18   0   43.91    3.28
  -2  18   0   33.29    3.97
   2  18   0   40.26    4.00
  -2  18   0   39.64    3.54
  -2  19   0   66.90    3.58
   2  19   0   69.68    3.62
  -2  19   0   65.92    3.83
   2  19   0   62.56    3.81
  -2  20   0    4.31    2.93
   2  20   0    8.50    2.34
   2  20   0    6.13    2.99
  -2  20   0   11.64    2.40
  -2  20   0   10.87    2.57
   2  20   0    7.45    2.55
   2  21   0    1.80    2.30
  -2  21   0    0.51    2.31
  -2  21   0   -0.68    2.71
  -2  21   0    0.82    2.18
   2  21   0    0.80    2.16
   2  21   0   -0.08    2.74
   2 -21   0   -1.47    2.38
   2  22   0    5.87    2.13
  -2 -22   0    2.02    2.35
  -2  22   0    5.08    2.08
   2 -22   0    1.99    2.27
  -2  22   0    4.47    2.53
   2  22   0    5.11    2.55
  -2  22   0    2.08    2.00
   2  22   0    4.46    2.03
   2 -23   0    3.79    1.99
  -2 -23   0    1.47    2.12
   2  23   0    3.23    2.28
  -2  23   0   -0.82    1.77
  -2  23   0    4.63    2.23
   2  23   0   -0.55    1.78
   2   0  -1 9999.00  326.73
  -2   0  -1 9854.33  326.71
   2   0  -1 9508.52  326.72
  -2   0  -1 9719.64  326.72
   2   0   1 9374.79  326.69
  -2   0  -1 9696.39  326.70
   2   0  -1 9281.15  326.70
   2   0  -1 9460.79  326.70
   2   1  -1 2593.24   91.01
   2  -1  -1 2634.99   91.00
  -2   1  -1 2594.97   91.02
   2  -1  -1 2595.08   90.99
  -2   1  -1 2588.02   90.98
   2   1  -1 2620.94   90.98
  -2  -1  -1 2587.92   90.98
  -2   1  -1 2606.44   90.99
   2   1   1 2588.60   90.96
   2   1  -1 2593.91   90.91
   2  -1   1 2574.65   90.96
   2   1  -1 2545.40   90.96
  -2  -1  -1 2592.38   90.97
   2  -1  -1 2593.13   90.97
  -2   1  -1 2611.08   90.96
   2   2  -1  547.98   19.43
  -2   2  -1  547.80   19.43
   2   2  -1  551.69   19.70
  -2   2  -1  552.75   19.66
   2  -2  -1  580.20   19.52
   2  -2  -1  573.93   19.44
   2   2  -1  553.68   19.45
  -2   2  -1  559.58   19.45
  -2  -2  -1  543.87   19.44
   2   2   1  548.97   19.48
   2  -2   1  542.34   19.43
  -2   2   1  544.86   19.50
   2   2   1  543.83   19.42
  -2  -2  -1  537.47   19.41
   2  -2  -1  543.01   19.41
   2   3  -1   40.92    2.19
  -2   3  -1   40.13    2.24
  -2   3  -1   39.90    2.01
   2   3  -1   38.07    1.96
  -2   3  -1   38.99    2.10
   2   3  -1   39.21    2.11
   2   3  -1   31.49    3.88
   2  -3  -1   34.74    2.80
  -2   3  -1   37.97    3.70
  -2   3  -1   38.47    2.25
   2  -3  -1   35.70    2.19
  -2  -3  -1   36.76    1.84
   2   3  -1   36.76    2.31
  -2   3  -1   39.14    2.33
   2   3   1   35.83    2.56
  -2  -3  -1   36.69    2.25
  -2   3   1   33.81    2.77
   2   3   1   40.50    2.23
   2  -3  -1   35.42    2.04
  -2  -3  -1   37.37    2.06
   2   4  -1  146.25    5.50
  -2   4  -1  149.08    5.53
  -2   4  -1  155.81    5.44
   2   4  -1  146.03    5.43
   2  -4  -1  142.11    5.77
  -2   4  -1  134.16    6.29
   2   4  -1  142.58    6.41
  -2   4  -1  147.37    5.57
  -2  -4  -1  144.52    5.36
  -2   4  -1  155.18    5.54
   2   4  -1  149.36    5.54
   2   4   1  142.54    5.69
  -2   4   1  142.84    5.78
   2   4  -1  139.17    5.30
  -2  -4  -1  142.43    5.48
   2   4  -1  144.14    5.47
   2  -4  -1  158.71    5.46
  -2   4  -1  153.29    5.50
   2   4  -1  146.84    5.52
  -2   5  -1  100.54    3.91
   2   5  -1  102.84    3.88
  -2   5  -1  103.48    4.04
   2   5  -1  105.83    4.00
   2   5  -1   88.85    5.13
   2  -5  -1   85.72    4.32
  -2   5  -1   85.27    5.04
  -2  -5  -1   87.69    3.79
  -2   5  -1   98.20    4.03
  -2   5  -1  106.70    4.06
   2   5  -1  104.03    4.03
   2   5  -1   97.27    3.95
   2   5   1   98.07    4.28
  -2   5   1  100.20    4.41
   2   5  -1   99.89    3.80
   2   5  -1  100.88    3.92
  -2   5  -1   99.04    3.95
   2   5  -1  103.41    3.97
   2   6  -1   91.23    3.73
   2   6  -1   93.57    3.88
  -2   6  -1   87.71    3.74
  -2   6  -1   85.12    5.01
   2   6  -1   91.75    4.95
   2   6  -1   94.73    3.73
   2   6   1   93.46    4.23
  -2   6   1   93.75    4.34
   2   6  -1   92.90    3.73
  -2   6  -1   97.30    3.90
  -2  -6  -1   89.73    3.64
  -2   6  -1   93.82    3.82
   2   6  -1   94.58    3.79
   2   6  -1   96.22    3.73
  -2   7  -1   58.78    4.80
   2   7  -1   67.09    4.54
  -2   7  -1   66.11    3.28
   2   7  -1   70.94    3.00
   2   7  -1   73.98    3.00
   2   7  -1   71.72    3.18
  -2   7  -1   70.33    3.20
  -2   8  -1   23.72    2.11
   2   8  -1   24.07    2.08
   2   8  -1   23.71    4.14
  -2   8  -1   23.34    2.68
   2   8  -1   24.30    2.36
  -2   8  -1   24.23    2.37
   2   8   1   25.66    3.11
  -2   8   1   23.30    3.28
  -2   8  -1   24.43    2.20
   2   8  -1   21.45    2.15
  -2   9  -1   37.30    2.36
   2   9  -1   34.11    2.30
  -2   9  -1   34.30    2.66
   2   9  -1   38.10    4.28
  -2   9  -1   32.17    2.95
   2   9  -1   29.17    2.58
  -2   9   1   34.65    3.41
   2   9   1   35.97    3.39
   2   9  -1   32.65    2.41
  -2   9  -1   32.49    2.45
   2  10  -1   32.86    4.20
   2  10   1   27.35    2.17
   2  10   1   30.06    3.43
  -2  10   1   29.60    3.34
  -2  10  -1   34.70    2.33
   2  10  -1   32.57    2.28
  -2  11  -1    2.02    2.19
   2  11  -1    1.03    2.17
  -2  11  -1    3.12    2.75
  -2  11  -1    1.51    2.36
  -2  11   1    2.64    3.05
   2  11   1    2.51    3.09
  -2  11  -1    4.38    1.99
   2  11  -1    2.64    1.90
  -2  12   1  264.73    9.94
  -2  12  -1  256.40    9.97
   2  12   1  269.20    9.99
   2  12   1  271.96   10.18
  -2  12  -1  267.37    9.90
   2  12  -1  265.01    9.88
  -2  12  -1  267.70    9.84
   2  12  -1  275.05    9.83
  -2  13  -1   24.43    2.40
   2  13  -1   30.49    2.36
   2  13   1   26.90    2.86
  -2  13   1   26.82    2.92
  -2  13   1   26.21    2.71
  -2  13  -1   20.17    2.77
   2  13   1   27.42    3.55
  -2  13  -1   24.67    2.58
   2  13  -1   25.12    2.53
   2  14  -1   13.62    3.03
  -2  14  -1   20.51    2.39
  -2  14  -1   17.04    3.14
   2  14  -1   17.45    2.32
   2  14   1   12.96    3.06
  -2  14   1   12.36    3.13
  -2  14   1   18.45    2.73
  -2  14  -1   13.42    2.94
  -2  14  -1   20.48    2.58
   2  14  -1   18.66    2.49
   2  14   1   14.99    4.03
   2  14   1   16.34    2.42
  -2  14   1   14.89    2.42
  -2  15  -1    6.54    2.39
  -2  15  -1    7.81    3.11
   2  15  -1    3.11    2.35
   2  15  -1   11.01    3.05
  -2  15   1    1.21    3.02
   2  15   1    3.73    3.07
  -2  15   1    5.59    2.44
   2  15   1    4.19    2.41
  -2  15  -1    4.79    3.02
  -2  15   1   -0.16    2.95
   2  15   1    7.23    4.10
   2  15  -1    3.60    2.51
  -2  15  -1    1.16    2.49
  -2  16  -1   63.32    4.04
   2  16  -1   69.33    4.00
  -2  16  -1   61.76    3.50
   2  16  -1   58.54    3.43
  -2  16   1   58.36    3.99
   2  16   1   54.92    3.92
  -2  16   1   59.88    3.83
  -2  16   1   53.89    3.49
   2  16   1   53.92    3.44
   2  16   1   64.84    4.98
   2  16  -1   57.33    3.51
  -2  16  -1   60.76    3.55
  -2  17   1    2.34    2.96
   2  17   1    6.10    3.29
  -2  17   1   -0.05    3.21
  -2  17   1    2.25    2.56
   2  17   1    3.23    2.62
  -2  17  -1    2.36    2.72
   2  17  -1    4.19    2.67
   2 -17  -1    2.79    2.89
   2 -18  -1    8.98    2.90
  -2  18   1    9.05    2.95
  -2  18  -1   10.65    2.75
   2  18  -1    7.30    2.79
  -2 -18  -1    8.93    2.91
   2 -18  -1   10.57    2.85
  -2  18  -1    9.76    3.24
   2  18  -1    8.18    3.17
  -2  18  -1    6.19    2.55
   2  18  -1    9.83    2.50
  -2  18   1    8.19    2.71
  -2  18   1    8.87    3.39
   2  18   1    8.65    2.72
   2  18   1   15.10    3.40
  -2  19  -1   18.91    3.16
  -2  19  -1   21.40    2.62
   2  19  -1   20.52    2.57
   2  19  -1   23.42    3.20
   2 -20  -1   19.59    2.68
  -2  20   1   19.62    2.65
   2  20   1   21.78    2.69
  -2  20  -1   21.32    2.67
  -2 -20  -1   21.07    2.76
   2  20  -1   16.47    2.58
  -2  20  -1   14.82    2.46
  -2  20  -1   19.03    3.04
   2  20  -1   19.47    3.04
   2  20  -1   13.44    2.41
  -2  20   1   20.36    3.23
   2  20   1   23.02    3.34
  -2 -21  -1    2.00    2.38
   2  21   1    5.37    2.27
  -2  21   1    4.16    2.24
   2 -21  -1    3.12    2.33
  -2  21   1    5.75    2.12
   2  21   1    3.15    2.14
   2  21  -1    1.45    2.67
   2  21  -1   -0.86    2.15
  -2  21  -1    0.89    2.69
  -2  21   1    1.57    2.89
  -2  22   1   -0.42    1.99
   2  22   1    1.31    2.03
   2 -22  -1   -0.79    2.17
  -2 -22  -1    3.73    2.19
  -2  22   1    1.59    2.41
   2  22   1    0.16    2.45
  -2  22   1    1.32    1.89
   2  22   1    2.60    1.95
  -2  22  -1    1.05    2.43
   2  22  -1    1.73    2.41
  -2 -23  -1    2.27    2.00
   2 -23  -1    5.31    1.93
  -2  23   1    4.98    1.79
   2  23   1    3.89    1.79
   2   0  -2  289.16   10.73
  -2   0  -2  281.29   10.71
  -2   0  -2  294.75   10.75
   2   0   2  302.35   10.68
   2   0   2  296.64   10.53
  -2   0  -2  310.06   11.26
   2   0  -2  307.80   11.32
   2   1  -2  332.27   12.68
  -2  -1  -2  354.47   12.67
   2  -1  -2  341.03   12.68
  -2   1  -2  324.12   12.63
   2  -1  -2  331.08   12.17
  -2   1  -2  331.11   12.16
   2   1  -2  344.39   12.19
  -2   1  -2  339.13   12.22
   2   1  -2  330.32   12.22
  -2  -1  -2  340.48   12.22
   2   1   2  336.26   12.18
   2  -1   2  342.54   12.10
   2  -1   2  340.65   11.98
   2  -1  -2  342.63   12.12
  -2  -1  -2  331.27   12.11
   2  -2  -2  265.47   10.01
   2   2  -2  260.95   10.05
  -2  -2  -2  280.14   10.02
  -2   2  -2  255.50   10.02
   2  -2  -2  258.08    9.38
  -2   2  -2  252.23    9.38
   2   2  -2  259.42    9.41
  -2   2  -2  266.94    9.46
   2   2  -2  257.02    9.44
  -2  -2  -2  250.15    9.45
   2   2   2  258.12    9.45
   2  -2   2  257.13    9.15
  -2   2   2  237.70    9.41
   2  -2  -2  260.35    9.32
  -2  -2  -2  252.59    9.32
  -2   3  -2  128.19    6.21
   2   3  -2  119.52    6.16
   2  -3  -2  130.23    6.04
   2  -3  -2  124.52    5.08
  -2   3  -2  122.13    5.13
   2   3  -2  129.26    5.16
  -2   3  -2  130.31    5.24
  -2  -3  -2  129.62    5.22
   2   3   2  132.49    5.38
   2   3  -2  130.57    5.20
   2  -3   2  127.51    4.74
  -2   3   2  123.50    5.27
   2  -3  -2  136.45    5.00
  -2  -3  -2  128.70    4.99
  -2   4  -2  280.45   10.84
   2  -4  -2  265.42   10.48
   2  -4  -2  275.28   10.57
   2   4  -2  264.27   10.77
   2  -4  -2  270.47   10.19
  -2   4  -2  282.64   10.24
   2   4  -2  288.08   10.24
  -2  -4  -2  278.67   10.27
  -2   4  -2  275.77   10.28
   2   4  -2  273.82   10.25
  -2  -4  -2  284.69   10.18
   2  -4  -2  301.14   10.17
   2   4  -2  280.75   10.21
  -2   4  -2  279.61   10.21
  -2   5  -2   34.71    2.50
   2   5  -2   35.52    2.44
   2  -5  -2   33.68    3.42
   2  -5  -2   30.37    3.47
   2   5  -2   32.71    4.28
  -2  -5  -2   33.81    2.20
   2  -5  -2   32.52    2.45
  -2   5  -2   30.91    4.60
  -2   5  -2   33.82    2.66
   2   5  -2   33.40    2.63
   2   5  -2   32.45    2.73
  -2  -5  -2   33.55    2.81
   2   5   2   34.33    3.28
  -2  -5  -2   36.08    2.34
   2  -5  -2   35.60    2.33
   2  -6  -2  126.95    5.18
  -2  -6  -2  122.92    4.97
  -2   6  -2  130.82    5.23
   2   6  -2  130.65    5.22
  -2  -6  -2  134.49    5.30
   2  -6  -2  128.55    5.26
  -2   6   2  127.31    5.63
   2   6   2  132.78    5.60
   2   6  -2  136.53    5.25
  -2   6  -2  120.92    6.56
   2  -6  -2  122.61    5.60
   2   6  -2  125.76    6.32
   2  -6  -2  131.18    5.34
  -2  -7  -2  483.98   16.50
   2  -7  -2  466.15   16.49
   2  -7  -2  425.34   16.55
  -2  -7  -2  435.07   16.37
   2  -7  -2  439.22   16.49
   2  -7  -2  452.17   16.49
  -2  -7  -2  453.81   16.48
   2   7  -2  481.09   16.49
   2   7   2  488.07   16.65
   2   7  -2  469.15   16.51
  -2   7  -2  461.34   16.52
  -2   7   2  445.23   16.64
   2  -7  -2  473.18   16.51
   2   7  -2  489.00   16.50
   2  -8  -2   18.24    2.73
  -2   8  -2   19.22    2.53
   2   8  -2   20.26    2.47
   2  -8  -2   19.05    2.59
   2   8  -2   18.09    2.46
   2   8   2   23.68    3.28
  -2   8   2   22.59    3.19
   2  -8  -2   21.10    2.20
  -2  -8  -2   21.60    2.25
  -2   9  -2   22.06    5.01
   2  -9  -2   25.92    2.46
   2   9  -2   28.54    4.67
  -2   9  -2   19.13    2.57
   2   9  -2   19.68    2.54
   2   9   2   26.20    3.37
  -2   9   2   23.25    3.28
   2  -9  -2   23.29    2.26
  -2  -9  -2   22.68    2.30
   2 -10  -2   30.55    2.67
   2  10  -2   32.01    4.83
  -2  10  -2   30.66    2.81
   2  10  -2   29.21    2.76
   2  10   2   37.11    3.52
  -2  10   2   32.74    3.43
  -2 -10  -2   29.46    2.52
   2 -10  -2   31.83    2.48
   2  11  -2   82.44    5.65
   2 -11  -2   69.42    3.70
  -2 -11  -2   77.40    3.64
   2 -11  -2   74.01    3.62
   2  11   2   79.18    4.41
  -2  11   2   76.08    4.44
   2  11  -2   74.32    3.82
  -2  11  -2   72.26    3.85
  -2  11  -2   69.03    3.55
   2  11  -2   72.85    3.52
  -2 -12  -2   33.60    2.90
   2 -12  -2   31.16    2.88
   2  12   2   30.11    3.99
   2  12  -2   36.57    3.17
  -2  12  -2   36.60    3.25
   2  12  -2   33.29    2.60
  -2  12  -2   31.38    2.66
   2 -12  -2   25.75    2.83
   2  12  -2   33.93    5.36
  -2 -13  -2   38.35    3.23
   2 -13  -2   44.01    3.18
   2  13   2   44.19    4.33
   2  13  -2   47.18    3.57
  -2  13  -2   44.14    2.97
   2  13  -2   47.54    3.01
  -2  13  -2   46.85    3.62
   2  13  -2   49.25    6.11
   2 -13  -2   43.16    3.55
  -2 -14  -2   49.89    3.47
   2 -14  -2   48.46    3.37
   2  14   2   50.16    4.80
  -2  14  -2   50.20    3.85
   2  14  -2   49.85    3.84
   2 -14  -2   50.15    3.52
  -2  15  -2  182.78    7.27
   2  15  -2  187.17    7.26
   2 -15  -2  159.87    7.01
  -2  15   2  151.30    7.03
  -2  15   2  163.43    7.20
   2  15   2  192.28    7.27
   2  15   2  177.23    7.84
  -2 -15  -2  176.11    7.06
   2 -15  -2  174.78    6.99
   2  16   2   37.71    3.06
  -2  16   2   36.49    3.00
   2 -16  -2   29.58    3.24
  -2  16   2   32.39    3.30
  -2 -16  -2   32.29    3.20
   2 -16  -2   33.95    3.13
  -2  16   2   35.92    3.46
   2  16   2   40.93    3.65
   2  17   2    8.68    3.24
  -2  17   2   13.74    3.27
  -2  17   2    7.78    2.68
   2  17   2    5.39    2.73
  -2  17  -2   11.81    3.21
   2  17  -2    9.22    3.14
  -2 -17  -2    9.73    2.97
   2 -17  -2   12.22    2.79
  -2  18  -2   14.10    3.11
   2  18  -2   15.56    3.05
  -2 -18  -2   11.29    2.78
   2 -18  -2   16.33    2.70
  -2 -19  -2   18.92    2.68
   2 -19  -2   21.72    2.62
   2  19   2   26.90    2.62
  -2  19   2   20.38    2.51
  -2  19   2   19.16    3.04
   2  19   2   16.95    3.16
  -2 -20  -2   12.00    2.34
   2 -20  -2    9.04    2.29
   2  20   2   11.04    2.28
  -2  20   2   13.44    2.68
  -2  20   2    9.95    2.23
   2  20   2   10.51    2.81
  -2 -21  -2    2.74    2.12
   2 -21  -2    3.55    2.06
   2  21   2    5.67    2.55
  -2  21   2    3.64    2.51
  -2  22   2    8.29    1.84
   2  22   2    6.97    1.87
   2 -22  -2    8.99    1.92
  -2 -22  -2    7.69    1.98
   2   0  -3   84.22    4.21
  -2   0  -3   81.34    4.23
  -2   0  -3   84.27    4.01
   2   0  -3   77.80    4.00
   2   0  -3   83.90    4.14
   2   1  -3   37.97    2.67
  -2   1  -3   33.26    2.69
   2   1  -3   40.05    5.14
  -2   1  -3   33.01    5.05
   2   1  -3   33.97    3.14
   2  -1  -3   33.93    3.16
  -2  -1  -3   35.24    3.15
  -2   1  -3   37.64    3.13
   2   1  -3   36.48    3.09
   2  -1  -3   38.76    3.13
   2  -1  -3   35.33    2.52
  -2  -1  -3   32.84    2.51
  -2   1  -3   36.16    2.87
   2   1  -3   34.87    2.89
  -2  -1  -3   35.08    2.85
   2  -1  -3   36.46    2.92
  -2   2  -3  306.77   11.25
   2   2  -3  323.76   11.25
   2  -2  -3  303.47   11.33
  -2  -2  -3  299.30   11.30
  -2   2  -3  303.22   11.29
   2   2  -3  307.32   11.30
  -2   2  -3  304.58   12.07
   2   2  -3  298.24   12.06
   2  -2  -3  312.56   11.41
  -2  -2  -3  292.44   11.36
  -2   2  -3  295.76   11.36
   2   2  -3  300.37   11.37
  -2  -2  -3  314.01   11.20
   2  -2  -3  309.91   11.19
   2   2  -3  305.04   11.35
   2  -2  -3  318.35   11.39
  -2   3  -3  160.33    6.17
   2   3  -3  160.25    6.19
  -2   3  -3  157.00    6.29
  -2  -3  -3  154.66    6.35
   2   3  -3  159.50    6.32
   2   3  -3  161.63    6.34
  -2   3  -3  160.23    6.32
   2  -3  -3  155.73    6.34
   2   3  -3  150.69    7.56
  -2   3  -3  159.80    7.64
  -2   3  -3  158.85    6.42
   2   3  -3  156.29    6.40
   2  -3  -3  155.13    6.47
  -2  -3  -3  152.50    6.42
  -2  -3  -3  154.56    6.16
   2  -3  -3  153.55    6.13
  -2  -3  -3  164.81    6.17
   2  -3  -3  154.04    6.15
   2   3  -3  155.83    6.39
   2  -3  -3  159.65    6.44
   2   4  -3  264.56    9.45
  -2   4  -3  250.21    9.40
   2   4  -3  245.67   10.40
  -2   4  -3  251.09   10.47
   2   4  -3  255.26    9.51
  -2   4  -3  257.98    9.49
  -2  -4  -3  240.28    9.58
   2  -4  -3  245.62    9.60
   2   4   3  270.83    9.69
   2   4  -3  237.29    9.55
   2  -4  -3  262.49    9.60
   2   4  -3  248.00    9.56
  -2  -4  -3  255.95    9.41
   2  -4  -3  258.69    9.40
   2  -4  -3  257.96    9.42
  -2  -4  -3  249.68    9.42
  -2  -5  -3   43.97    2.83
   2  -5  -3   44.20    2.84
  -2  -5  -3   43.03    2.85
   2  -5  -3   43.68    2.83
  -2   5  -3   44.77    2.84
   2   5  -3   44.07    2.80
   2   5  -3   38.57    5.09
   2  -5  -3   39.43    3.05
  -2   5  -3   43.37    5.36
  -2   5  -3   44.23    3.14
   2   5  -3   44.71    3.14
  -2  -5  -3   44.13    3.32
   2   5  -3   44.91    3.26
   2  -5  -3   45.27    3.35
   2   5   3   45.55    3.93
   2   5  -3   42.47    3.22
   2  -5  -3   44.46    3.34
  -2   6  -3   82.30    5.96
   2   6  -3   82.86    5.63
   2  -6  -3   70.29    3.91
  -2   6  -3   77.57    3.90
   2   6  -3   77.47    3.94
   2  -6  -3   76.73    4.16
  -2  -6  -3   72.36    4.25
   2   6  -3   77.23    4.09
   2   6   3   81.91    4.61
   2   6  -3   80.28    4.05
   2  -6  -3   74.12    4.14
   2  -6  -3   82.07    3.76
  -2  -6  -3   74.60    3.71
   2  -6  -3   76.25    3.71
  -2  -6  -3   82.50    3.79
   2  -7  -3   -2.02    2.93
   2   7  -3   -1.80    4.88
   2  -7  -3    0.59    2.55
  -2   7  -3   -0.82    5.20
  -2   7  -3   -0.03    2.63
   2   7  -3    0.54    2.67
   2   7  -3    2.68    2.83
   2  -7  -3   -0.38    2.89
   2   7   3    0.61    3.58
   2  -7  -3    0.45    2.22
  -2  -7  -3   -2.54    2.24
  -2   8  -3   31.57    5.69
   2  -8  -3   17.69    2.77
   2   8  -3   35.31    5.26
   2  -8  -3   20.33    3.17
   2   8  -3   21.91    3.06
   2  -8  -3   18.73    3.12
   2   8   3   22.83    3.89
  -2  -8  -3   19.01    2.62
   2  -8  -3   17.61    2.58
   2  -9  -3   17.74    3.00
   2   9   3   17.14    4.20
   2  -9  -3   25.47    3.05
  -2  -9  -3   23.13    3.02
   2  10   3   94.56    5.50
  -2 -10  -3   87.75    4.47
   2 -10  -3   96.91    4.45
   2 -10  -3   85.95    4.75
   2  10  -3  103.70    6.66
   2 -11  -3   22.24    3.17
   2  11  -3   17.97    6.09
   2  11   3   28.16    4.64
  -2 -11  -3   24.80    2.96
   2 -11  -3   21.86    2.93
   2  12   3  196.69    8.32
  -2 -12  -3  194.88    7.61
   2 -12  -3  189.97    7.56
   2 -13  -3   82.24    4.62
  -2 -13  -3   93.28    4.56
   2 -13  -3   88.00    4.54
   2  14   3   18.23    4.49
  -2 -14  -3   16.19    3.06
   2 -14  -3   13.07    2.96
   2  15   3   44.47    4.64
   2 -16  -3   20.92    2.83
  -2 -16  -3   23.80    2.91
   2 -17  -3   17.40    2.54
  -2 -17  -3   16.33    2.60
   2  17   3   14.08    3.01
  -2  17   3   17.70    2.91
   2  17   3   19.43    2.47
  -2  17   3   17.49    2.44
   2 -18  -3    6.98    2.23
  -2 -18  -3    7.65    2.32
   2  18   3   10.32    2.66
  -2  18   3    7.82    2.60
  -2  18   3    9.09    2.19
   2  18   3    4.82    2.21
  -2  19   3    1.59    2.39
   2  19   3    1.43    1.98
  -2  19   3    3.39    1.97
   2  19   3    1.64    2.42
  -2 -19  -3   -1.16    2.21
   2 -19  -3    0.62    2.14
   2 -19  -3   -1.11    2.03
  -2 -19  -3    1.22    2.06
  -2 -20  -3    5.93    1.93
   2 -20  -3    2.12    1.87
  -2  20   3    5.22    2.24
   2  20   3    5.66    2.23
   2  20   3    6.23    1.80
  -2  20   3    4.92    1.79
  -2  21   3    7.21    1.51
   2  21   3    6.44    1.57
  -2  21   3    5.47    1.85
   2   0  -4   82.68    6.95
   2   0  -4   89.56    4.48
  -2   0  -4   82.40    4.45
   2   0  -4   89.68    4.75
  -2   0  -4   85.26    4.35
   2   0  -4   94.89    4.41
   2   0  -4   82.95    4.85
   2  -1  -4   40.05    6.32
   2   1  -4   47.68    6.39
   2  -1  -4   42.18    3.47
  -2   1  -4   40.13    3.47
   2   1  -4   48.57    3.39
  -2  -1  -4   42.63    3.44
   2   1  -4   42.68    3.78
   2  -1  -4   50.09    3.89
  -2  -1  -4   46.13    3.37
   2  -1  -4   46.78    3.41
   2   1  -4   47.19    3.33
  -2   1  -4   43.12    3.30
   2   1  -4   44.76    3.91
   2  -1  -4   43.36    4.01
   2   2  -4   47.61    6.60
   2   2  -4   44.86    3.87
   2  -2  -4   44.93    4.03
   2  -2  -4   51.83    3.52
  -2  -2  -4   46.00    3.59
  -2   2  -4   52.73    3.94
   2   2  -4   55.53    3.91
   2   2  -4   51.12    3.32
  -2   2  -4   50.47    3.37
   2  -2  -4   51.58    4.15
   2   2  -4   48.16    3.99
   2   3  -4   82.89    4.56
  -2  -3  -4   86.30    4.46
   2  -3  -4   87.43    4.46
  -2   3  -4   81.33    4.62
   2  -3  -4   79.80    4.84
   2   3  -4   84.24    4.72
  -2   3  -4   84.21    4.27
   2   3  -4   85.81    4.25
   2  -3  -4   86.48    4.93
   2   4  -4   -0.91    6.12
   2   4  -4   -2.08    3.13
  -2   4  -4   -0.54    3.17
  -2  -4  -4    0.91    3.00
   2  -4  -4    3.47    2.89
   2  -4  -4    2.70    3.48
   2   4  -4    2.50    3.35
  -2  -4  -4   -2.27    2.86
   2  -4  -4    3.14    2.75
  -2   4  -4    0.28    2.68
   2   4  -4    3.82    2.72
   2  -4  -4    4.70    3.61
   2   5  -4   17.22    6.15
  -2  -5  -4   15.95    3.18
   2   5  -4   20.56    3.24
  -2   5  -4   21.06    3.19
   2  -5  -4   21.43    3.14
   2  -5  -4   19.43    3.59
   2   5  -4   20.14    3.49
   2  -5  -4   17.09    2.90
  -2  -5  -4   20.31    2.96
   2  -5  -4   21.15    3.70
   2  -6  -4    2.92    3.57
   2   6  -4   10.13    6.12
   2   6  -4    6.56    3.17
  -2   6  -4    7.11    3.15
   2  -6  -4    2.94    3.42
   2   6  -4    8.29    3.41
   2  -6  -4    7.55    2.89
  -2  -6  -4    7.34    2.91
  -2  -6  -4    2.58    3.14
   2  -6  -4    5.73    3.09
   2   7  -4   15.48    6.14
   2   7  -4    6.87    3.19
  -2   7  -4    9.43    3.10
   2  -7  -4    7.37    2.94
  -2  -7  -4   10.50    2.96
  -2  -7  -4    5.59    3.16
   2  -7  -4    5.54    3.17
   2   7  -4    9.29    3.43
   2  -7  -4    3.90    3.46
   2  -8  -4   -0.32    3.08
  -2  -8  -4    2.41    3.19
   2   8  -4    9.69    6.12
   2  -9  -4    0.44    2.82
  -2  -9  -4    3.56    3.20
   2  -9  -4    0.43    3.17
  -2  -9  -4    3.43    2.89
   2   9  -4    5.23    6.31
   2  10  -4   16.02    6.32
   2 -10  -4    8.78    2.79
  -2 -10  -4   11.51    2.87
   2 -10  -4    8.98    2.88
  -2 -10  -4   12.51    2.97
  -2 -10  -4   11.11    3.23
   2 -10  -4   12.32    3.21
  -2 -11  -4   52.50    4.03
  -2 -11  -4   59.26    3.68
   2 -11  -4   58.02    3.63
   2  11  -4   63.02    6.81
  -2 -12  -4   90.83    4.34
  -2 -12  -4   77.77    4.33
   2 -12  -4   86.19    4.30
   2 -12  -4   89.69    4.31
  -2 -13  -4    3.91    2.64
   2 -13  -4    4.46    2.61
  -2 -13  -4    3.64    2.59
   2 -13  -4    6.97    2.60
  -2 -14  -4    1.29    2.48
   2 -14  -4    1.91    2.43
   2 -14  -4    1.14    2.36
  -2 -14  -4    4.42    2.42
  -2 -14  -4    5.40    2.80
  -2 -15  -4   26.79    2.63
   2 -15  -4   22.01    2.50
  -2 -15  -4   23.98    2.82
   2 -15  -4   21.46    2.72
  -2 -15  -4   24.17    2.53
   2 -15  -4   27.87    2.49
   2  15   4   25.15    2.83
  -2  15   4   25.20    2.85
   2  16   4    9.33    2.00
  -2  16   4    9.98    2.03
   2 -16  -4   14.08    2.20
  -2 -16  -4   12.39    2.26
  -2 -16  -4   14.92    2.20
  -2 -16  -4   12.76    2.45
   2 -16  -4   12.73    2.37
  -2  16   4   15.18    2.43
   2  16   4   13.28    2.38
   2  17   4   13.93    1.87
  -2  17   4   15.58    1.93
  -2 -17  -4   20.16    2.10
   2 -17  -4   19.67    2.04
   2 -17  -4   18.81    2.21
  -2 -17  -4   15.81    2.26
   2  17   4   13.00    2.22
  -2  17   4   14.11    2.27
  -2  18   4   -0.85    1.86
   2  18   4    1.51    1.80
   2 -18  -4    2.97    1.77
  -2  18   4   -2.22    1.57
  -2 -18  -4   -1.47    1.75
   2  18   4   -0.40    1.52
  -2   0  -5    7.19    2.66
   2   0  -5    7.24    2.65
   2   0  -5    9.19    3.47
  -2   1  -5   24.05    2.90
   2   1  -5   31.78    2.91
   2  -1  -5   28.90    2.86
  -2  -1  -5   27.63    2.93
   2  -1  -5   28.02    3.75
  -2   2  -5   90.59    4.33
   2   2  -5   90.12    4.30
   2  -2  -5   90.89    4.35
  -2  -2  -5   92.52    4.38
   2  -2  -5   78.95    4.94
   2  -3  -5   23.89    2.82
  -2  -3  -5   26.43    2.85
   2  -3  -5   19.34    3.67
   2  -4  -5   55.12    3.46
  -2  -4  -5   56.61    3.52
  -2  -4  -5   54.09    3.69
   2  -4  -5   53.55    3.64
  -2  -5  -5   43.51    3.17
   2  -5  -5   41.43    3.20
  -2   5  -5   41.16    3.34
   2   5  -5   42.41    3.38
  -2  -5  -5   38.76    3.33
   2  -5  -5   42.14    3.35
   2  -6  -5    4.89    2.58
  -2  -6  -5    4.08    2.66
   2  -6  -5    0.78    2.73
  -2  -6  -5    3.55    2.80
  -2  -7  -5    4.04    2.63
   2  -7  -5    6.93    2.57
   2  -7  -5    2.30    2.66
  -2  -7  -5    0.26    2.71
   2  -8  -5    0.80    2.47
  -2  -8  -5    0.62    2.57
  -2  -8  -5    3.57    2.64
   2  -8  -5    0.38    2.57
  -2  -9  -5   18.92    2.69
   2  -9  -5   23.58    2.67
  -2  -9  -5   23.18    2.76
   2  -9  -5   20.84    2.69
   2 -10  -5    8.85    2.41
  -2 -10  -5    6.41    2.40
  -2 -10  -5    6.11    2.46
   2 -10  -5   10.59    2.41
   2 -11  -5    3.20    2.26
  -2 -11  -5    3.53    2.28
  -2 -11  -5    5.32    2.32
   2 -11  -5    8.22    2.28
  -2 -12  -5    6.14    2.15
   2 -12  -5    5.93    2.10
   2 -12  -5    5.12    2.10
  -2 -12  -5    4.86    2.15
   2  13   5   -0.58    2.01
   2 -13  -5    1.78    1.89
  -2 -13  -5    0.21    1.93
  -2  14   5    1.30    1.68
   2 -14  -5   -1.23    1.67
   2  -1  -6    5.90    1.93
  -2  -1  -6    5.68    1.97
  -2  -2  -6    3.28    1.94
   2  -2  -6    4.53    1.90
   2  -3  -6    9.33    1.92
  -2  -3  -6   11.15    1.95
   2  -4  -6   11.98    1.86
  -2  -4  -6   11.03    1.88
   2  -5  -6   12.37    1.79
  -2  -5  -6   14.57    1.80
   3   0   0    1.72    1.62
  -3  -1   0  678.09   23.99
   3   1   0  698.75   24.08
   3   1   0  688.74   24.01
   3   2   0 1387.67   48.46
   3   2   0 1366.29   48.47
   3   2   0 1371.99   48.43
  -3   2   0 1380.24   48.43
   3   2   0 1390.73   48.42
   3   3   0  208.52    7.47
   3   3   0  205.28    7.44
   3   3   0  206.26    7.35
  -3   3   0  201.15    7.38
   3   4   0   62.64    2.91
  -3   4   0   63.72    2.82
   3   4   0   65.32    2.76
   3   4   0   62.81    3.14
   3   5   0  493.50   17.53
   3   5   0  502.99   17.38
   3   5   0  481.30   17.45
  -3   5   0  486.46   17.47
   3   6   0   28.50    3.24
   3   6   0   29.06    1.64
   3   6   0   29.12    1.88
   3   6   0   25.76    2.59
  -3   6   0   24.41    2.11
   3   6   0   23.70    2.06
   3   7   0    0.84    3.01
  -3   7   0    0.40    1.88
   3   7   0    2.16    1.63
  -3   7   0    3.72    1.69
   3   7   0    2.19    1.41
   3   7   0   -1.26    2.49
   3   7   0    1.70    1.88
  -3   7   0    1.77    1.94
  -3   8   0  109.75    4.19
   3   8   0   99.31    3.91
   3   8   0   98.09    4.58
   3   8   0   94.23    4.16
  -3   8   0   95.34    4.21
   3   8   0   98.30    4.01
  -3   8   0  100.86    4.04
   3   9   0  279.21   10.29
  -3   9   0  294.73   10.30
  -3   9   0  283.43   10.39
   3   9   0  268.68   10.36
  -3   9   0  286.66   10.38
   3   9   0  288.46   10.22
   3  10   0  267.90    9.76
   3  10   0  255.33    9.29
  -3  10   0  253.08    9.48
   3  10   0  254.58    9.47
  -3  11   0  184.09    7.28
   3  11   0  191.17    7.18
  -3  11   0  191.97    7.19
   3  11   0  194.96    7.53
   3  12   0   79.39    4.37
   3  12   0   82.14    3.67
  -3  12   0   82.15    3.73
  -3  12   0   77.75    3.85
   3  12   0   83.42    3.95
  -3  12   0   78.35    3.97
   3  13   0  195.21    7.69
   3  13   0  177.34    7.24
  -3  13   0  185.26    7.27
  -3  13   0  186.44    7.39
  -3  13   0  202.36    7.49
   3  13   0  203.53    7.45
   3  14   0   78.50    4.60
   3  14   0   76.91    3.71
  -3  14   0   72.05    3.75
  -3  14   0   79.11    4.00
   3  14   0   78.32    4.18
  -3  14   0   74.75    4.18
   3  15   0    6.45    3.84
   3  15   0    5.30    3.15
   3  15   0    6.85    2.44
  -3  15   0    2.29    3.15
  -3  15   0    4.69    2.43
  -3  15   0    3.45    3.01
  -3  16   0    9.84    3.41
  -3  16   0    9.33    2.63
   3  16   0   12.44    3.41
  -3  16   0    6.67    3.15
  -3  17   0    5.50    2.73
   3  17   0    6.80    2.71
   3  17   0    6.37    3.53
  -3  17   0    7.34    3.54
  -3  17   0    8.82    3.17
  -3  18   0   -1.50    3.66
   3  18   0    3.15    3.56
  -3  18   0    2.19    3.12
  -3  18   0   -1.31    2.49
   3  18   0    2.41    2.50
  -3  18   0   -1.38    2.75
   3  18   0    1.91    2.77
  -3  19   0   35.82    2.88
   3  19   0   36.17    2.84
   3  19   0   30.52    3.10
  -3  19   0   37.96    3.17
  -3  20   0    0.27    2.31
   3  20   0    0.31    2.30
  -3  20   0   -1.01    2.98
   3  20   0    1.69    2.95
  -3  20   0   -1.19    2.53
   3  20   0   -1.55    2.46
  -3  21   0    0.17    2.15
  -3  21   0    2.20    2.71
   3  21   0   -2.30    2.72
   3  21   0   -0.97    2.16
  -3  21   0   -2.12    2.30
   3  21   0   -0.39    2.31
   3 -21   0    1.26    2.61
  -3  22   0    5.60    2.53
   3  22   0    5.61    2.52
   3  22   0    6.58    2.02
  -3  22   0    6.63    1.98
   3  22   0    5.40    2.10
  -3  22   0    6.50    2.10
  -3 -22   0    2.96    2.41
   3 -22   0    7.24    2.24
  -3 -23   0   19.81    2.35
   3 -23   0   19.63    2.13
   3   0  -1   -0.78    1.35
  -3   0  -1    0.45    1.33
  -3   0  -1    0.64    1.57
   3   0  -1    3.58    2.56
   3   0  -1   -1.24    1.63
   3   0  -1   -1.64    1.33
  -3   0  -1    0.72    1.29
   3   0  -1    0.29    1.68
   3   0   1    0.44    1.66
   3  -1  -1  146.19    5.28
   3   1  -1  136.15    5.30
   3   1  -1  145.13    5.69
   3  -1  -1  143.17    5.63
   3   1  -1  144.82    5.25
  -3   1  -1  145.39    5.24
   3   1  -1  136.62    5.11
   3   1   1  133.94    5.27
   3  -1   1  134.72    5.30
  -3  -1  -1  140.33    5.16
   3  -1  -1  141.18    5.17
  -3   2  -1  217.03    7.77
   3   2  -1  223.28    7.78
   3  -2  -1  213.42    8.06
   3   2  -1  209.06    8.15
   3  -2  -1  210.37    7.83
  -3   2  -1  222.04    7.84
   3   2  -1  220.95    7.82
   3  -2   1  207.81    7.89
   3   2   1  218.93    7.84
   3   2  -1  214.67    7.69
  -3  -2  -1  213.67    7.76
   3  -2  -1  212.03    7.76
  -3   3  -1  257.40    9.11
  -3   3  -1  241.89    9.08
   3   3  -1  254.32    9.07
   3   3  -1  256.61    9.10
   3  -3  -1  268.24    9.31
   3  -3  -1  261.39    9.14
  -3   3  -1  265.19    9.14
  -3   3  -1  253.02    9.11
   3   3  -1  257.36    9.10
   3   3   1  249.59    9.25
   3   3  -1  237.63    9.00
   3   3   1  256.08    9.13
  -3  -3  -1  250.47    9.06
   3  -3  -1  251.12    9.05
  -3   4  -1  556.65   20.00
   3   4  -1  555.63   19.99
  -3   4  -1  567.04   19.96
   3   4  -1  566.26   19.96
   3  -4  -1  603.57   20.09
   3   4  -1  553.35   20.30
  -3   4  -1  581.44   20.02
  -3  -4  -1  564.87   19.88
   3   4  -1  569.14   19.98
  -3   4  -1  549.17   19.99
   3   4  -1  573.68   19.89
   3   4   1  565.49   20.07
   3   4   1  571.05   20.02
   3  -4  -1  553.83   19.97
  -3  -4  -1  553.92   19.98
  -3   4  -1  574.80   19.98
   3   4  -1  553.40   19.97
  -3   5  -1  135.69    5.16
  -3  -5  -1  130.12    4.85
  -3   5  -1  133.49    5.02
   3   5  -1  132.10    5.00
  -3   5  -1  134.12    5.15
   3   5  -1  131.44    5.11
   3   5   1  128.42    5.35
   3   5  -1  135.55    4.94
  -3   5  -1  138.29    5.08
   3   5  -1  133.91    5.04
   3   5  -1  133.13    6.12
   3   6  -1  309.26   11.91
  -3  -6  -1  298.39   11.24
  -3   6  -1  328.05   11.44
  -3   6  -1  324.82   11.44
   3   6  -1  320.98   11.41
   3   6  -1  319.84   11.35
  -3   6  -1  322.41   11.36
   3   6  -1  310.77   11.33
  -3   6  -1  327.25   11.38
   3   6  -1  322.13   11.36
   3   6  -1  323.71   11.33
   3   7  -1   94.89    5.21
  -3   7  -1   86.14    3.99
  -3  -7  -1   87.87    3.56
   3   7  -1   96.06    3.68
   3   7  -1   91.46    3.83
   3   7   1   95.11    4.42
  -3   7  -1   93.90    3.86
   3   7  -1   91.42    3.81
   3   7  -1   91.48    3.67
  -3   8  -1  110.84    4.59
  -3  -8  -1  100.08    4.24
   3   8   1  116.20    4.99
   3   8  -1  107.24    4.47
   3   8  -1  104.95    5.65
   3   8  -1  119.84    4.49
  -3   8  -1  116.78    4.52
  -3   8  -1  112.16    4.48
   3   8  -1  115.32    4.43
   3   9  -1   21.50    4.23
   3   9  -1   21.17    2.07
  -3   9  -1   24.57    2.12
   3   9   1   17.35    3.12
  -3   9  -1   23.90    2.28
   3   9  -1   20.53    2.21
   3  10   1  169.03    6.81
   3  10  -1  164.70    7.25
  -3  10  -1  167.06    6.30
   3  10  -1  161.16    6.27
   3  11   1   72.40    4.14
  -3  11  -1   64.52    3.33
   3  11  -1   60.20    3.29
  -3  11  -1   64.41    3.18
   3  11  -1   65.19    3.12
  -3  11  -1   63.43    3.48
  -3  12  -1    8.74    2.07
   3  12  -1    8.68    2.06
  -3  12   1   10.23    2.68
   3  12   1   10.24    2.61
  -3  12  -1   12.01    2.56
   3  12   1    9.19    3.37
   3  12  -1    7.53    2.25
  -3  12  -1   10.57    2.31
   3  13  -1   11.65    2.60
  -3  13  -1   15.68    2.27
   3  13  -1   12.80    2.19
  -3  13   1   11.91    2.79
   3  13   1   14.92    2.70
  -3  13   1   11.28    2.62
   3  13   1   15.41    2.35
  -3  13  -1   13.69    2.70
   3  13   1   15.54    3.55
   3  13  -1   12.35    2.35
  -3  13  -1   15.91    2.48
  -3  14   1   71.38    4.03
   3  14   1   68.25    3.97
  -3  14  -1   60.60    4.09
  -3  14   1   55.55    3.72
  -3  14   1   56.20    3.33
   3  14   1   55.75    3.34
   3  14   1   61.63    4.87
  -3  14  -1   65.54    4.08
  -3  14  -1   59.78    3.30
   3  14  -1   60.20    3.30
   3  14  -1   70.88    4.02
  -3  14  -1   60.75    3.45
   3  14  -1   61.25    3.45
  -3  15   1   64.80    4.17
   3  15   1   64.69    4.13
  -3  15  -1   66.48    4.19
  -3  15   1   67.83    3.99
   3  15   1   68.03    3.64
  -3  15   1   73.05    3.68
   3  15   1   74.69    5.02
   3  15  -1   70.45    3.67
  -3  15  -1   66.30    3.74
   3  15  -1   70.60    4.08
  -3  15  -1   68.89    4.14
   3  15  -1   63.29    3.59
  -3  15  -1   69.31    3.63
  -3  16  -1   57.17    3.41
   3  16  -1   57.27    3.39
  -3  16  -1   62.42    3.97
   3  16  -1   56.34    3.93
   3  16   1   56.29    3.95
  -3  16   1   50.59    3.94
  -3  16   1   53.59    3.74
   3  16   1   55.75    3.41
  -3  16   1   51.33    3.40
   3  16   1   58.30    4.92
  -3  16  -1   57.03    3.49
   3  16  -1   50.73    3.46
  -3  17   1   31.51    3.32
   3  17   1   31.93    3.52
   3  17   1   37.69    3.02
  -3  17   1   32.02    3.57
  -3  17   1   33.42    3.01
   3 -17  -1   36.09    3.29
  -3  17  -1   28.98    3.08
   3  17  -1   30.50    2.98
   3  18   1   58.27    4.15
  -3  18   1   56.93    4.13
  -3  18   1   59.02    3.88
   3 -18  -1   58.24    3.76
   3 -18  -1   55.89    3.66
  -3 -18  -1   55.21    3.76
  -3  18  -1   54.30    3.65
   3  18  -1   59.73    3.63
   3  18  -1   63.82    3.96
  -3  18  -1   63.26    4.02
  -3  18  -1   61.25    3.47
   3  18  -1   58.90    3.43
   3  18   1   57.83    3.55
  -3  18   1   57.40    3.57
   3 -19  -1   12.14    2.75
  -3 -19  -1    8.75    2.77
  -3  19  -1   11.49    3.12
   3  19  -1   13.76    3.08
   3  19  -1   11.54    2.46
  -3  19  -1    8.15    2.47
   3 -20  -1    3.07    2.57
  -3  20  -1    6.12    2.93
   3  20  -1    8.79    2.91
  -3  20  -1    3.62    2.29
   3  20  -1    2.64    2.25
  -3 -20  -1    3.61    2.56
  -3  20   1    4.97    2.48
   3  20   1    3.80    2.45
   3 -20  -1    5.41    2.51
   3  20   1    8.68    3.22
  -3  20   1    4.28    3.07
  -3 -21  -1    2.11    2.33
   3 -21  -1    5.94    2.28
  -3  21   1    2.10    2.23
   3  21   1    4.21    2.25
  -3  21   1    0.22    2.09
   3  21   1    1.80    2.09
  -3  21  -1    4.85    2.65
   3  21  -1   -0.90    2.63
  -3  22   1    0.24    1.95
   3  22   1    2.77    2.02
  -3 -22  -1    1.35    2.19
   3 -22  -1   -0.18    2.10
  -3  22   1   -2.61    1.90
   3  22   1    1.26    1.88
  -3  22   1    2.34    2.36
   3  22   1   -0.30    2.41
  -3  22  -1   -1.31    2.37
   3  22  -1   -0.18    2.35
  -3  23   1    2.63    1.72
   3  23   1    1.75    1.76
  -3 -23  -1    1.60    1.99
   3 -23  -1    4.03    1.83
  -3 -23   1    2.27    1.99
   3 -23   1    5.04    1.84
  -3   0  -2   -0.21    2.07
   3   0  -2   -0.12    2.12
   3   0  -2   -2.21    4.46
  -3   0  -2   -0.02    2.35
   3   0   2    1.16    2.54
   3   0   2    0.17    1.73
   3  -1  -2    4.31    1.83
  -3  -1  -2    5.51    1.79
  -3  -1  -2    4.39    2.12
   3   1  -2    5.89    4.38
   3  -1  -2    9.41    4.48
  -3   1  -2    9.45    4.44
   3  -1  -2    4.35    2.05
   3   1  -2    4.51    2.17
  -3   1  -2    6.73    2.13
  -3   1  -2    7.13    2.31
  -3  -1  -2    3.90    2.40
   3   1   2    4.76    2.58
   3   1   2    5.45    1.88
   3  -1   2    3.88    1.65
   3  -2  -2   70.90    4.26
  -3   2  -2   68.78    5.14
   3   2  -2   75.37    5.03
   3  -2  -2   70.93    3.33
  -3   2  -2   70.05    3.42
   3   2  -2   75.65    3.46
   3   2   2   75.53    3.76
  -3  -2  -2   65.01    3.57
   3  -2   2   72.50    3.08
  -3  -2  -2   71.10    3.22
   3  -2  -2   70.89    3.21
  -3  -3  -2   45.37    2.53
   3  -3  -2   43.37    2.51
   3  -3  -2   45.06    4.67
   3  -3  -2   46.94    3.78
   3   3  -2   43.29    4.59
   3  -3  -2   43.45    2.67
  -3   3  -2   39.62    4.70
   3   3  -2   42.62    2.72
  -3   3  -2   49.74    2.91
   3   3  -2   47.57    2.94
  -3  -3  -2   43.29    3.01
   3  -3   2   45.47    2.35
   3   3  -2   46.09    3.08
  -3  -4  -2  137.05    5.21
   3  -4  -2  126.13    5.18
  -3   4  -2  130.96    5.26
   3   4  -2  137.38    5.24
  -3   4  -2  131.50    6.61
   3   4  -2  131.08    6.44
   3  -4  -2  141.55    6.30
   3  -4  -2  124.38    5.83
   3  -4  -2  134.46    5.25
   3   4  -2  132.72    5.34
  -3   4  -2  136.04    5.33
  -3  -4  -2  134.88    5.41
   3   4  -2  135.08    5.39
   3   4   2  143.97    5.69
   3  -4   2  126.05    5.10
   3   4  -2  133.35    5.46
  -3   5  -2  117.34    4.71
   3   5  -2  115.40    4.67
   3   5  -2  113.39    6.00
  -3   5  -2  107.65    6.25
   3  -5  -2  121.73    5.58
   3  -5  -2  115.42    5.33
   3  -5  -2  108.15    4.71
  -3   5  -2  117.92    4.79
   3   5  -2  113.28    4.77
   3   5  -2  112.39    4.85
   3   5   2  124.70    5.22
   3   5  -2  117.57    4.89
  -3  -5  -2  112.41    4.64
   3  -5  -2  117.43    4.63
   3  -6  -2   40.75    3.48
   3  -6  -2   39.80    2.64
   3   6  -2   33.86    2.81
   3   6  -2   41.85    2.90
   3   6   2   40.47    3.37
   3   6  -2   34.51    2.69
  -3   6  -2   36.32    2.78
   3  -7  -2  142.21    6.45
   3   7  -2  156.40    6.15
   3   7   2  162.45    6.51
  -3  -7  -2  163.50    6.11
   3  -7  -2  156.73    6.06
   3   7  -2  159.33    6.18
   3  -7  -2  156.65    6.24
   3   8  -2  104.90    6.05
   3  -8  -2   98.95    4.57
  -3   8  -2   96.19    4.64
   3   8  -2  108.16    4.57
   3   8   2  110.99    5.01
  -3  -8  -2  109.07    4.49
   3  -8  -2  114.33    4.47
   3  -8  -2  109.28    4.70
  -3   9  -2   87.76    4.19
   3   9  -2   91.23    4.12
   3   9   2   90.79    4.60
   3   9  -2   86.52    5.70
  -3  -9  -2   90.03    3.99
   3  -9  -2   99.32    3.95
   3  10   2   52.13    3.85
   3  10  -2   44.65    5.07
   3 -10  -2   46.31    2.99
  -3 -10  -2   46.33    2.90
   3 -10  -2   45.96    2.78
   3  10  -2   47.87    3.10
  -3  10  -2   42.61    3.15
   3 -11  -2   35.42    2.80
   3  11  -2   33.53    5.07
  -3  11  -2   35.21    3.03
   3  11  -2   34.00    2.91
   3  11   2   34.27    3.73
  -3 -11  -2   30.88    2.70
   3 -11  -2   32.92    2.65
   3 -12  -2  121.62    5.29
  -3  12  -2  117.56    5.51
   3  12  -2  115.29    5.46
   3  12   2  127.43    6.13
   3  12  -2  134.49    6.94
  -3 -12  -2  119.42    5.31
   3 -12  -2  125.79    5.29
   3 -13  -2  140.07    6.36
   3  13  -2  157.02    6.45
  -3  13  -2  153.80    6.51
   3  13   2  151.62    6.97
   3  13  -2  170.16    8.20
  -3 -13  -2  151.80    6.32
   3 -13  -2  154.88    6.26
  -3 -14  -2   23.82    3.05
   3 -14  -2   23.60    2.90
   3  14   2   25.97    4.39
  -3  14  -2   23.66    3.41
   3  14  -2   23.93    3.35
   3 -14  -2   25.01    3.27
  -3  15  -2   17.72    3.43
   3  15  -2   20.79    3.33
  -3  15   2   16.94    3.41
   3  15   2   17.21    3.42
  -3  15   2   12.25    3.25
   3 -15  -2   16.47    3.02
   3  15   2   18.01    4.58
  -3 -15  -2   17.25    2.99
   3 -15  -2   17.96    2.80
   3 -16  -2   44.63    3.56
  -3  16   2   46.30    3.64
   3  16   2   51.53    3.35
  -3  16   2   46.92    3.28
  -3  16   2   47.74    3.80
   3  16   2   50.63    3.85
  -3 -16  -2   45.18    3.53
   3 -16  -2   52.86    3.45
   3  17   2    2.54    3.29
  -3  17   2    3.66    3.20
   3 -17  -2   -1.37    2.90
  -3  17   2    0.04    2.95
   3  17   2    0.60    4.19
  -3  17   2    2.85    2.59
   3  17   2    2.11    2.67
  -3  17  -2    2.43    3.08
   3  17  -2   -1.66    3.07
  -3 -18  -2    2.14    2.71
   3 -18  -2    0.51    2.57
  -3 -19  -2    5.46    2.47
   3 -19  -2    4.80    2.40
  -3  19   2    4.69    2.88
   3  19   2    5.45    2.98
   3  19   2    5.74    2.39
  -3  19   2    7.15    2.34
  -3 -20  -2    3.80    2.24
   3 -20  -2    5.94    2.21
   3  20   2    1.39    2.74
   3  20   2    3.86    2.21
  -3  20   2    6.13    2.17
  -3  20   2    4.06    2.68
  -3  21   2    4.14    2.00
   3  21   2    6.15    2.08
  -3 -21  -2    7.47    2.14
   3 -21  -2    6.79    2.06
  -3  21   2    6.94    2.51
   3  21   2    7.79    2.57
  -3  22   2    0.41    1.74
   3  22   2    0.98    1.78
  -3 -22  -2   -1.30    1.87
   3 -22  -2    1.59    1.76
   3   0  -3    0.36    2.82
   3   0  -3   -0.21    4.85
   3   0  -3    1.60    2.75
   3   0  -3    2.77    2.53
  -3   0  -3    1.07    2.48
  -3   1  -3  109.88    4.66
   3   1  -3  113.33    4.69
  -3   1  -3  107.72    4.75
   3   1  -3  115.52    4.80
  -3  -1  -3  108.46    4.73
   3  -1  -3  108.42    4.75
   3   1  -3  107.82    6.28
   3   1  -3  107.47    4.94
   3  -1  -3  109.78    4.98
  -3  -1  -3  104.27    4.94
  -3  -1  -3  106.05    4.54
   3  -1  -3  105.36    4.53
   3  -1  -3  107.70    4.95
   3   1  -3  106.34    4.90
  -3   2  -3  167.82    6.26
   3   2  -3  167.51    6.31
   3   2  -3  144.91    7.64
   3  -2  -3  160.36    6.38
  -3   2  -3  159.82    6.37
   3   2  -3  160.23    6.41
  -3  -2  -3  161.04    6.38
   3   2  -3  150.36    6.48
   3  -2  -3  161.41    6.57
  -3  -2  -3  148.85    6.48
   3   2  -3  151.27    6.46
   3  -2  -3  171.62    6.55
   3  -2  -3  157.83    6.21
  -3  -2  -3  158.81    6.20
   3  -3  -3   39.63    2.70
  -3  -3  -3   43.10    2.76
   3  -3  -3   41.09    2.72
  -3  -3  -3   43.41    2.75
   3   3  -3   45.67    2.83
  -3   3  -3   45.63    2.74
   3   3  -3   41.76    5.08
  -3   3  -3   38.01    5.49
  -3  -3  -3   42.29    3.05
   3  -3  -3   45.60    3.07
   3   3  -3   43.20    3.18
  -3   3  -3   39.74    3.12
   3   3  -3   40.60    3.21
   3  -3  -3   40.86    3.40
   3   3   3   40.37    3.55
   3  -3  -3   44.24    3.39
   3   3  -3   40.90    3.21
  -3   4  -3  114.26    4.73
   3   4  -3  114.34    4.76
   3   4  -3  113.84    6.47
  -3   4  -3  108.14    6.70
  -3   4  -3  106.55    4.89
   3   4  -3  116.41    4.95
   3  -4  -3  111.09    5.13
   3   4  -3  108.46    5.01
   3   4   3  118.41    5.29
   3   4  -3  112.23    5.02
   3  -4  -3  105.88    5.11
  -3  -4  -3  107.15    4.68
   3  -4  -3  114.48    4.71
   3  -4  -3  114.42    4.68
  -3  -4  -3  112.59    4.71
  -3  -5  -3   17.37    2.35
   3  -5  -3   14.21    2.32
  -3   5  -3   15.19    2.37
   3   5  -3   15.47    2.42
   3  -5  -3   17.40    2.31
  -3  -5  -3   15.00    2.37
   3   5  -3   20.89    4.92
   3  -5  -3   12.26    2.58
  -3   5  -3   17.23    2.72
   3   5  -3   16.45    2.72
   3  -5  -3   19.21    3.00
   3   5  -3   15.01    2.87
   3   5   3   20.62    3.57
   3   5  -3   13.60    2.90
   3  -5  -3   15.94    3.05
  -3  -6  -3   11.18    2.37
   3  -6  -3   12.28    2.25
   3  -6  -3   10.83    2.33
  -3  -6  -3   12.25    2.37
   3   6  -3   16.70    4.92
   3  -6  -3   12.96    2.61
   3   6  -3   13.28    2.67
  -3   6  -3   12.85    2.68
   3  -6  -3   13.39    2.95
   3   6  -3   14.35    2.87
   3   6   3   12.36    3.61
   3   6  -3   18.00    2.93
   3  -6  -3   10.76    2.95
  -3  -7  -3   -0.58    2.34
   3  -7  -3    1.78    2.29
  -3  -7  -3    3.17    2.40
   3  -7  -3    0.41    2.39
   3   7  -3    5.89    5.07
   3  -7  -3    4.27    2.54
   3   7  -3    1.79    2.69
  -3   7  -3   -1.42    2.67
   3  -7  -3    1.22    2.93
   3   7  -3   -2.82    2.84
   3   7   3   -1.09    3.76
   3   7  -3    4.21    2.88
   3  -7  -3   -0.98    2.95
   3  -8  -3   25.33    3.04
   3   8  -3   18.08    5.59
   3  -8  -3   31.05    3.26
   3  -8  -3   24.44    3.18
   3   8  -3   29.29    3.16
  -3  -8  -3   31.00    2.89
   3  -8  -3   30.35    2.78
   3   8   3   32.44    4.17
   3  -9  -3   18.64    2.89
  -3  -9  -3   21.38    2.94
   3  -9  -3   32.88    3.43
   3   9  -3    6.84    5.84
   3   9   3   37.33    4.71
  -3 -10  -3    4.87    2.73
   3 -10  -3    3.54    2.61
   3 -10  -3    1.75    2.94
   3  10  -3   -0.46    5.77
   3  10   3    2.73    4.30
  -3 -11  -3    2.94    2.76
   3 -11  -3    0.09    2.70
   3  11   3   -3.10    4.37
   3 -11  -3   -0.97    3.04
   3  11  -3   -0.13    5.90
   3  12   3   69.33    5.17
   3 -12  -3   62.03    4.07
  -3 -12  -3   68.79    3.98
   3 -12  -3   69.87    3.91
   3 -13  -3   15.68    3.18
   3  13  -3   15.37    6.36
   3 -13  -3   16.93    2.94
  -3 -13  -3   17.75    3.02
   3  14   3   22.41    4.51
   3 -14  -3   20.56    3.19
   3  14  -3   26.97    6.45
  -3 -14  -3   21.78    3.13
   3 -14  -3   23.59    3.04
   3  15   3   23.01    4.28
   3  15   3   18.49    3.52
  -3  16   3   23.47    2.98
   3 -16  -3   23.01    2.79
  -3 -16  -3   26.27    2.92
  -3  16   3   26.47    3.31
   3  16   3   27.72    3.32
  -3 -17  -3   21.64    2.66
   3 -17  -3   21.71    2.50
  -3  17   3   19.13    2.93
   3  17   3   21.66    2.95
   3  17   3   16.82    2.50
  -3  17   3   16.64    2.44
  -3 -18  -3   10.11    2.31
   3 -18  -3    7.96    2.21
   3  18   3    9.31    2.63
  -3  18   3    4.40    2.56
   3  18   3    7.62    2.18
  -3  18   3    7.72    2.16
   3  19   3    2.01    2.35
  -3  19   3   -0.09    2.35
   3  19   3    0.54    1.96
  -3  19   3    0.93    1.93
  -3 -19  -3   -2.95    2.17
   3 -19  -3    0.78    2.10
  -3 -19  -3    0.93    2.08
   3 -19  -3   -1.69    1.96
  -3 -20  -3    6.02    1.92
   3 -20  -3    9.64    1.81
  -3  20   3    3.81    2.19
   3  20   3    9.47    2.17
   3  20   3    6.25    1.77
  -3  20   3    5.28    1.77
   3   0  -4    0.12    6.05
   3   0  -4   -0.15    3.33
  -3   0  -4   -3.71    2.89
   3   0  -4   -2.17    2.90
  -3   0  -4   -0.28    2.70
   3   0  -4    0.42    2.69
   3   0  -4    0.10    3.54
   3   1  -4  127.84    7.85
   3  -1  -4  117.72    7.55
   3   1  -4  125.88    5.58
  -3  -1  -4  120.81    5.61
   3  -1  -4  118.05    5.59
   3   1  -4  128.00    5.84
  -3   1  -4  129.26    5.81
   3   1  -4  120.44    5.80
   3  -1  -4  120.29    5.90
  -3   1  -4  127.34    5.48
  -3  -1  -4  131.81    5.57
   3  -1  -4  139.54    5.57
   3   1  -4  127.46    5.51
   3  -1  -4  124.11    5.99
   3   1  -4  118.90    5.92
   3   2  -4   19.68    6.44
   3   2  -4    5.56    3.38
  -3  -2  -4    5.43    2.94
   3  -2  -4   11.34    3.02
  -3   2  -4    5.04    3.35
   3  -2  -4    5.05    3.51
   3   2  -4    5.95    3.35
  -3  -2  -4    8.87    2.86
   3  -2  -4    6.85    2.87
   3   2  -4    8.86    2.72
  -3   2  -4    5.88    2.67
   3  -2  -4   10.88    3.67
   3   2  -4    5.43    3.48
   3   3  -4   22.96    6.37
   3  -3  -4   26.96    3.19
   3   3  -4   28.69    3.45
  -3   3  -4   21.32    3.38
  -3  -3  -4   23.81    3.23
   3   3  -4   27.77    3.56
   3  -3  -4   26.12    3.71
  -3   3  -4   25.69    2.93
   3   3  -4   28.91    2.95
   3   3  -4   22.63    3.62
   3  -3  -4   26.28    3.86
   3   4  -4   14.36    6.12
   3   4  -4   14.16    3.28
  -3   4  -4   14.03    3.21
  -3  -4  -4   12.92    3.12
   3  -4  -4   15.52    3.07
   3  -4  -4   17.02    3.63
   3   4  -4   17.09    3.42
  -3   4  -4   18.47    2.79
   3   4  -4   17.28    2.86
   3  -4  -4   17.39    2.84
  -3  -4  -4    9.73    2.82
   3  -4  -4   15.72    3.73
   3   4  -4   17.37    3.50
   3   5  -4   12.44    6.09
  -3  -5  -4    3.12    3.05
   3   5  -4    7.04    3.15
  -3   5  -4   10.19    3.18
   3  -5  -4    9.52    3.02
   3   5  -4   10.93    3.39
   3  -5  -4    6.53    3.51
   3  -5  -4   12.30    2.86
  -3  -5  -4    9.82    2.89
   3  -5  -4    6.93    3.64
   3  -6  -4   17.69    3.67
   3   6  -4   23.76    6.05
  -3  -6  -4   19.25    3.29
   3   6  -4   16.89    3.31
  -3   6  -4   19.50    3.22
   3   6  -4   21.69    3.55
   3  -6  -4   20.80    3.62
   3  -6  -4   20.28    2.96
  -3  -6  -4   17.38    2.99
   3  -6  -4   19.65    3.24
   3  -7  -4    5.08    3.50
   3   7  -4   -1.33    6.01
   3   7  -4    1.78    3.13
   3  -7  -4    3.36    3.10
  -3  -7  -4   -2.30    3.16
   3  -7  -4    3.70    2.79
  -3  -7  -4   -1.39    2.91
   3   7  -4    0.36    3.42
   3  -7  -4   -0.45    3.44
  -3  -8  -4   27.79    3.41
   3  -8  -4   22.39    3.34
   3   8  -4   19.54    6.05
   3  -8  -4   14.95    3.53
  -3  -9  -4   25.79    3.14
  -3  -9  -4   21.56    3.44
   3  -9  -4   21.98    3.37
   3   9  -4   22.90    6.29
   3  -9  -4   25.10    2.98
  -3  -9  -4   30.26    3.12
   3 -10  -4   51.40    3.83
  -3 -10  -4   46.14    3.87
   3 -10  -4   48.03    3.44
  -3 -10  -4   51.68    3.53
   3  11   4   57.93    4.86
   3 -11  -4   61.58    3.63
  -3 -11  -4   59.60    3.70
  -3 -12  -4   15.21    2.83
   3 -12  -4   14.19    2.73
  -3 -12  -4   14.33    3.13
  -3 -12  -4   10.86    2.77
   3 -12  -4   10.94    2.72
   3 -13  -4    4.15    2.58
  -3 -13  -4    4.78    2.64
  -3 -13  -4    6.32    3.00
   3 -13  -4    5.65    2.82
  -3 -13  -4    5.20    2.56
   3 -13  -4    3.56    2.51
   3 -14  -4    4.98    2.40
  -3 -14  -4    5.22    2.50
   3 -14  -4    4.18    2.33
  -3 -14  -4    3.23    2.79
   3 -14  -4   -1.47    2.64
  -3 -14  -4    4.11    2.42
   3  15   4   27.99    2.80
  -3  15   4   26.09    2.86
  -3 -15  -4   27.98    2.57
  -3 -15  -4   26.69    2.85
   3 -15  -4   28.66    2.73
   3 -15  -4   24.22    2.53
  -3 -15  -4   28.28    2.61
  -3  16   4    0.59    2.30
   3  16   4    6.06    2.23
   3 -16  -4    5.90    2.18
  -3 -16  -4    1.83    2.31
   3 -16  -4    2.09    2.03
  -3 -16  -4    3.68    2.14
   3  16   4   -0.95    1.85
  -3  16   4    2.60    1.94
   3  17   4    1.10    1.73
  -3  17   4    2.46    1.75
  -3  17   4    1.67    2.10
   3  17   4    1.25    2.02
   3 -17  -4   -1.22    2.00
  -3 -17  -4    0.94    2.07
  -3  18   4    4.95    1.76
  -3  18   4    8.11    1.49
   3 -18  -4    7.96    1.65
   3   0  -5    5.59    3.40
  -3   0  -5    0.90    2.63
   3   0  -5    0.09    2.59
   3   1  -5   29.79    3.55
   3  -1  -5   29.94    3.66
  -3   1  -5   27.04    2.93
   3   1  -5   26.83    2.87
  -3  -1  -5   29.16    2.95
   3  -1  -5   28.83    2.85
   3   2  -5    6.97    3.35
   3  -2  -5    1.23    3.47
  -3  -2  -5    9.49    2.66
   3  -2  -5    5.46    2.54
   3   2  -5   11.07    6.23
   3  -3  -5   33.15    3.79
  -3  -3  -5   33.81    3.61
   3   3  -5   30.73    3.30
  -3   3  -5   36.95    3.40
   3  -3  -5   36.82    3.50
   3  -3  -5   33.80    2.97
  -3  -3  -5   39.44    3.04
   3   3  -5   31.08    6.38
  -3   4  -5   60.84    3.89
  -3  -4  -5   65.71    3.88
   3  -4  -5   61.45    3.81
   3   4  -5   59.29    3.85
   3  -4  -5   59.22    4.30
  -3  -4  -5   70.99    3.70
   3  -4  -5   67.29    3.68
   3   4  -5   66.13    6.70
   3  -5  -5   24.39    3.52
  -3  -5  -5   34.14    3.15
   3  -5  -5   33.10    3.10
  -3  -5  -5   34.81    2.99
   3  -5  -5   35.49    2.96
   3   5  -5   33.67    6.20
  -3  -6  -5  118.10    5.20
   3  -6  -5  123.80    5.17
  -3  -6  -5  112.03    5.23
   3  -6  -5  119.08    5.23
   3   6  -5  106.10    7.32
   3  -7  -5    6.91    2.57
  -3  -7  -5    6.86    2.57
  -3  -7  -5    2.97    2.69
   3  -7  -5    6.06    2.65
  -3  -8  -5    5.29    2.55
   3  -8  -5    8.90    2.54
   3  -8  -5    4.26    2.55
  -3  -8  -5    9.55    2.65
  -3  -9  -5    0.59    2.43
   3  -9  -5    7.17    2.40
   3  -9  -5    3.85    2.46
  -3  -9  -5    3.28    2.51
   3 -10  -5    4.20    2.27
  -3 -10  -5    0.44    2.36
   3 -10  -5    4.76    2.35
  -3 -10  -5    3.74    2.37
   3 -11  -5    4.26    2.20
  -3 -11  -5    4.60    2.26
   3 -11  -5    3.09    2.20
  -3 -11  -5    2.85    2.29
   3 -12  -5   22.09    2.24
   3 -12  -5   23.88    2.27
  -3 -12  -5   20.22    2.34
   3  13   5    0.68    1.91
  -3  13   5    1.14    1.98
  -3 -13  -5    0.25    1.85
   3 -13  -5    1.78    1.78
   3  -1  -6    4.77    1.81
   3  -2  -6    0.66    1.76
  -3  -2  -6    0.03    1.79
   3  -3  -6   16.55    1.89
  -3  -3  -6   17.48    1.90
   3  -4  -6   15.47    1.78
   4   0   0 2692.20   94.46
   4  -1   0 6138.91  216.12
   4   1   0 6262.82  216.20
   4  -1   0 6372.68  216.22
   4   1   0 6144.67  216.15
   4   2   0   64.45    3.29
   4   2   0   69.92    3.07
   4   2   0   73.82    2.68
  -4   2   0   69.06    2.72
   4   2   0   68.94    2.63
  -4   2   0   71.25    2.66
   4   3   0  148.29    5.72
   4   3   0  148.88    5.63
   4   3   0  149.03    5.45
  -4   3   0  141.54    5.48
   4   3   0  150.34    5.42
  -4   3   0  159.09    5.44
   4   4   0   65.52    3.14
   4   4   0   62.91    2.63
  -4   4   0   64.85    2.67
   4   4   0   62.84    2.97
   4   4   0   63.94    2.72
  -4   4   0   63.16    2.79
  -4   5   0  547.09   19.09
   4   5   0  525.65   19.08
   4   5   0  527.97   19.17
   4   5   0  536.47   19.20
  -4   5   0  552.90   19.12
   4   5   0  551.48   19.11
   4   6   0   48.38    3.01
   4   6   0   49.41    2.48
  -4   6   0   48.20    2.57
  -4   6   0   45.75    2.38
   4   6   0   47.95    2.33
  -4   7   0  271.49    9.41
   4   7   0  257.63    9.29
  -4   7   0  256.54    9.31
   4   7   0  252.76    9.53
   4   7   0  249.06    9.74
   4   7   0  257.66    9.35
  -4   7   0  253.41    9.38
   4   8   0   29.54    2.16
  -4   8   0   33.23    2.22
  -4   8   0   32.11    2.53
   4   8   0   33.42    2.42
  -4   8   0   34.23    2.51
   4   9   0   42.23    3.41
  -4   9   0   42.23    2.72
   4   9   0   40.07    2.69
  -4   9   0   40.88    2.76
   4   9   0   39.91    2.44
  -4   9   0   41.97    2.49
   4  10   0    2.15    3.05
   4  10   0    1.81    2.24
   4  11   0    0.96    1.99
  -4  11   0    0.84    2.12
   4  11   0    0.59    2.33
  -4  11   0    0.87    2.37
   4  11   0   -0.53    3.28
  -4  11   0   -1.28    2.49
   4  12   0  374.91   13.93
   4  12   0  375.93   13.69
  -4  12   0  395.54   13.71
  -4  12   0  393.89   13.80
   4  12   0  376.21   13.78
  -4  12   0  356.93   13.78
   4  13   0   78.62    4.53
   4  13   0   82.10    3.77
  -4  13   0   83.67    3.83
  -4  13   0   81.47    4.00
  -4  13   0   74.19    4.11
   4  13   0   83.27    4.04
  -4  14   0    4.35    2.86
   4  14   0    7.68    3.49
   4  14   0    4.63    2.95
  -4  14   0    3.81    3.08
  -4  14   0    8.48    2.40
   4  14   0    7.64    2.31
   4  15   0  117.86    6.07
   4  15   0  117.29    4.98
  -4  15   0  119.65    5.04
   4  15   0  110.92    5.39
  -4  15   0  109.95    5.41
  -4  15   0  113.07    5.31
  -4  16   0    7.95    3.11
  -4  16   0   15.03    2.76
  -4  16   0   11.50    3.45
   4  16   0    9.33    3.48
  -4  17   0  111.15    5.32
   4  17   0  112.33    5.54
  -4  17   0  113.40    5.62
  -4  17   0  108.76    5.05
   4  17   0  109.80    5.04
  -4  18   0   -1.47    2.74
   4  18   0   -5.28    2.71
  -4  18   0    0.38    2.51
   4  18   0    4.08    2.46
  -4  18   0   -2.99    3.19
  -4  19   0    1.41    3.07
   4  19   0   -1.26    3.05
  -4  19   0    1.45    2.40
   4  19   0    3.49    2.41
  -4  20   0   17.64    2.43
   4  20   0    8.65    2.35
  -4  20   0   12.06    2.96
   4  20   0   14.27    2.96
  -4  20   0   13.28    2.56
   4  20   0   14.59    2.58
  -4  21   0    6.18    2.28
   4  21   0    5.65    2.26
  -4 -21   0    5.22    2.62
   4 -21   0    1.96    2.39
  -4  21   0    2.11    2.12
   4  21   0    4.66    2.16
  -4  21   0    5.63    2.70
   4  21   0    6.68    2.70
   4 -21   0    5.79    2.60
  -4 -22   0   -3.47    2.39
  -4  22   0    0.71    2.01
   4  22   0    1.79    2.03
   4 -22   0    0.49    2.11
   4  22   0    0.27    1.94
  -4  22   0    0.03    2.39
   4  22   0   -0.03    2.38
  -4  22   0   -1.75    1.92
   4 -22   0    2.63    2.28
  -4 -23   0   -3.18    2.16
   4 -23   0   -0.17    1.83
   4   0  -1  550.19   19.32
   4   0  -1  552.98   19.45
   4   0  -1  553.27   19.29
  -4   0  -1  542.00   19.28
   4   0   1  527.95   19.33
   4   0  -1  556.73   19.31
   4   0  -1  539.68   19.26
  -4   0  -1  550.17   19.25
  -4   1  -1 3002.64  105.40
   4   1  -1 3007.17  105.40
   4  -1  -1 3005.67  105.44
   4   1  -1 3019.78  105.44
   4  -1  -1 3033.80  105.46
   4   1  -1 2992.16  105.47
  -4   1  -1 2995.32  105.40
   4   1  -1 3008.14  105.41
   4   1   1 3013.88  105.43
   4   1  -1 3005.08  105.40
   4  -1   1 3027.93  105.44
  -4  -1  -1 2983.36  105.40
   4  -1  -1 3015.70  105.40
  -4  -1  -1 2995.94  105.40
   4  -1  -1 2993.10  105.40
  -4   2  -1  332.88   11.91
   4   2  -1  328.98   11.91
   4  -2  -1  332.50   11.98
  -4   2  -1  341.58   11.98
   4   2  -1  337.03   12.20
   4  -2  -1  333.96   12.15
   4   2  -1  336.96   11.93
  -4   2  -1  343.17   11.95
   4   2   1  336.31   12.00
   4   2  -1  329.16   11.89
   4  -2   1  332.69   12.04
  -4  -2  -1  335.48   11.91
   4  -2  -1  340.11   11.91
  -4   3  -1 1634.89   57.15
   4   3  -1 1630.15   57.15
   4   3  -1 1642.65   57.14
   4  -3  -1 1618.22   57.20
   4   3  -1 1615.08   57.23
  -4   3  -1 1621.48   57.17
   4  -3  -1 1662.58   57.18
   4   3  -1 1620.72   57.13
  -4   3  -1 1643.51   57.13
   4   3   1 1622.99   57.18
   4   3  -1 1613.15   57.11
   4  -3   1 1618.49   57.21
  -4  -3  -1 1627.64   57.13
   4  -3  -1 1610.66   57.13
  -4   4  -1   83.94    3.57
   4   4  -1   84.46    3.54
  -4   4  -1   82.05    3.42
   4   4  -1   84.01    3.39
   4  -4  -1   88.22    4.12
   4  -4  -1   92.41    3.62
  -4   4  -1   83.65    3.65
   4   4  -1   87.38    3.54
  -4   4  -1   86.58    3.57
   4   4   1   83.29    3.95
   4   4  -1   90.39    3.45
   4   4   1   84.07    3.70
   4   4  -1   81.94    3.44
  -4  -4  -1   86.29    3.45
   4  -4  -1   85.68    3.42
  -4   5  -1  338.54   12.04
  -4   5  -1  324.45   12.00
   4   5  -1  334.43   11.98
  -4   5  -1  332.65   11.93
   4   5  -1  334.36   11.93
   4   5  -1  335.07   12.53
  -4  -5  -1  335.69   11.95
   4  -5  -1  327.22   11.94
   4   5  -1  334.82   11.94
  -4   5  -1  343.70   11.96
   4   5  -1  338.82   11.90
  -4   6  -1   22.96    2.26
   4   6  -1   24.20    2.19
  -4   6  -1   25.70    1.94
   4   6  -1   24.29    1.86
  -4   6  -1   26.28    2.29
   4   6  -1   22.81    4.27
  -4   6  -1   26.63    2.05
   4   6  -1   23.66    1.98
   4   7  -1   25.31    2.09
  -4   7  -1   26.90    2.22
   4   7  -1   21.47    4.31
  -4   7  -1   25.58    2.42
   4   7  -1   24.46    1.97
   4   7   1   23.01    3.05
   4   7  -1   24.44    2.20
   4   7  -1   27.13    2.00
  -4   8  -1   72.22    3.61
   4   8  -1   61.08    5.04
  -4   8  -1   72.29    3.44
   4   8  -1   73.50    3.37
  -4   8  -1   77.76    3.38
   4   8  -1   73.21    3.31
  -4   8  -1   78.24    3.68
   4   8  -1   78.73    3.57
   4   8   1   73.10    4.12
   4   9  -1   40.89    4.38
   4   9   1   42.18    3.38
  -4   9  -1   42.05    2.64
  -4   9  -1   37.49    2.49
   4   9  -1   41.74    2.44
   4   9  -1   39.57    2.78
   4  10   1  157.77    6.53
   4  10  -1  134.57    7.04
   4  10  -1  155.20    6.00
  -4  10  -1  165.56    6.05
   4  10  -1  166.84    6.18
  -4  10  -1  145.29    6.21
   4  11   1   61.40    3.53
   4  11   1   75.52    4.17
  -4  11  -1   63.82    3.52
  -4  11  -1   66.15    3.21
   4  11  -1   66.54    3.16
  -4  11  -1   62.60    3.50
   4  11  -1   66.70    3.47
  -4  11  -1   63.30    3.37
   4  11  -1   65.37    3.29
  -4  12   1  105.94    4.60
   4  12   1   98.07    4.53
  -4  12  -1   84.48    4.51
   4  12   1  108.21    5.20
   4  12  -1   98.36    4.28
  -4  12  -1  104.38    4.33
  -4  12  -1  102.42    4.59
   4  12  -1  104.34    4.51
  -4  12  -1  100.21    4.44
   4  12  -1   98.29    4.36
  -4  13   1  126.16    5.38
   4  13   1  124.45    5.30
  -4  13   1  119.31    5.37
  -4  13  -1  117.83    5.45
   4  13   1  123.18    5.10
  -4  13   1  122.82    5.14
   4  13   1  129.02    5.96
  -4  13  -1  123.89    5.11
   4  13  -1  122.86    5.08
  -4  13  -1  126.98    5.43
   4  13  -1  127.94    5.32
  -4  13  -1  120.92    5.21
   4  13  -1  122.39    5.16
   4  14   1  127.41    5.39
  -4  14   1  114.24    5.38
  -4  14  -1  105.14    5.34
  -4  14   1  111.34    5.30
   4  14   1  107.12    4.90
  -4  14   1  110.98    4.94
   4  14   1  123.20    6.12
  -4  14  -1  120.63    5.45
  -4  14  -1  114.77    4.90
   4  14  -1  111.41    4.86
   4  14  -1  122.00    5.42
   4  14  -1  116.42    4.94
  -4  14  -1  113.51    5.01
  -4  15   1   76.65    4.40
   4  15   1   86.70    4.42
  -4  15  -1   66.93    4.34
  -4  15   1   77.53    4.28
   4  15   1   81.60    5.26
  -4  15  -1   69.27    3.90
   4  15  -1   71.27    3.89
  -4  15  -1   75.52    3.84
   4  15  -1   72.66    3.78
  -4  15  -1   83.09    4.46
   4  15  -1   71.08    4.32
   4  15   1   80.30    3.89
  -4  15   1   71.12    3.86
   4  16  -1   35.50    2.99
  -4  16  -1   39.36    3.66
   4  16  -1   34.72    3.63
  -4  16  -1   41.87    3.05
  -4  16   1   40.22    3.63
   4  16   1   39.85    3.66
   4  16   1   37.64    3.05
  -4  16   1   39.87    3.05
  -4  16  -1   37.62    3.58
  -4  16   1   37.65    3.43
   4  16   1   44.88    4.68
   4  16  -1   32.12    3.06
  -4  16  -1   38.47    3.14
  -4  17   1   52.71    3.73
   4 -17  -1   47.03    3.60
   4  17   1   49.25    3.35
  -4  17   1   51.21    3.38
  -4 -17  -1   49.71    3.55
   4 -17  -1   52.01    3.47
  -4  17  -1   53.40    3.44
   4  17  -1   50.54    3.42
  -4  17   1   48.44    3.91
   4  17   1   54.10    3.92
   4 -18  -1    0.09    2.86
   4  18   1   -1.23    3.38
   4  18   1    1.72    2.68
  -4  18   1    2.30    3.34
  -4  18   1    0.82    2.63
  -4  18   1    2.95    3.07
  -4  18  -1   -0.48    3.19
   4  18  -1    2.94    3.12
  -4  18  -1    1.22    2.46
   4  18  -1   -1.72    2.42
   4  18  -1   -0.64    2.70
  -4  18  -1    1.68    2.74
  -4  19   1    6.52    2.97
  -4 -19  -1    6.64    2.73
   4 -19  -1    4.92    2.59
  -4  19  -1    7.00    3.08
   4  19  -1    7.87    3.03
  -4  19  -1    7.71    2.43
   4  19  -1    5.77    2.40
   4 -20  -1    2.73    2.60
  -4  20   1    0.77    3.10
   4  20   1    0.38    3.12
   4 -20  -1    1.26    2.41
  -4  20   1    2.87    2.42
   4  20   1    2.79    2.43
  -4 -20  -1    4.35    2.53
  -4  20  -1    0.52    2.79
   4  20  -1   -0.90    2.80
  -4  20   1    2.86    2.22
   4  20   1    1.14    2.25
   4  20  -1    3.15    2.24
  -4  20  -1    0.18    2.20
  -4  20   1    6.36    2.74
   4  21   1    0.44    2.61
  -4  21   1   -0.83    2.06
   4  21   1    3.32    2.08
  -4  21  -1    2.83    2.60
   4  21  -1    2.08    2.56
   4 -21  -1   -0.16    2.17
  -4  21   1    2.64    2.16
   4  21   1    3.38    2.22
  -4 -21  -1    1.39    2.29
   4 -21  -1    3.65    2.23
  -4  22   1    3.88    1.96
   4  22   1    3.34    1.97
  -4 -22  -1   -0.18    2.17
   4 -22  -1    3.32    1.99
  -4  22   1   -0.02    1.82
   4  22   1    1.39    1.85
  -4  22   1    1.12    2.32
   4  22   1   -1.25    2.29
   4  23   1    6.94    1.69
  -4 -23  -1    2.05    1.92
  -4 -23   1    3.23    1.91
  -4  23   1    4.39    1.65
  -4   0  -2   11.01    2.15
   4   0  -2   15.94    2.25
   4   0  -2   15.17    4.60
   4   0  -2   14.69    3.38
   4   0   2   12.05    2.00
   4   0  -2   14.16    2.15
   4  -1  -2   20.81    2.37
  -4  -1  -2   25.48    2.08
   4  -1  -2   21.36    2.26
   4   1  -2   32.95    4.61
   4  -1  -2   22.23    3.52
   4  -1  -2   22.92    4.70
  -4  -1  -2   25.96    2.40
  -4   1  -2   18.70    2.32
   4   1  -2   25.97    2.38
   4   1   2   27.16    2.20
   4  -1  -2   23.12    1.80
   4  -1   2   24.25    2.11
   4  -2  -2    6.59    3.30
   4  -2  -2    8.08    4.59
   4   2  -2    6.36    4.48
   4  -2  -2    7.77    2.09
  -4   2  -2    6.37    2.12
   4   2  -2    5.16    2.18
   4   2   2    5.37    2.12
   4  -2   2    7.99    1.93
  -4  -2  -2    8.28    1.85
   4  -2  -2    5.47    1.84
   4  -3  -2   68.90    3.24
  -4  -3  -2   69.77    3.17
   4  -3  -2   70.78    3.19
   4   3  -2   66.40    3.26
   4  -3  -2   69.03    5.22
   4  -3  -2   70.05    4.23
   4   3  -2   67.78    5.17
   4  -3  -2   65.59    3.31
   4   3  -2   68.66    3.43
  -4   3  -2   70.14    3.43
   4   3   2   69.82    3.90
   4  -3   2   67.37    3.18
   4   3  -2   67.72    3.66
  -4  -4  -2   57.46    2.86
   4  -4  -2   54.71    2.83
  -4   4  -2   61.93    2.95
   4   4  -2   58.97    2.97
   4  -4  -2   49.51    3.99
   4   4  -2   55.34    4.92
   4  -4  -2   49.00    2.99
   4   4   2   60.56    3.66
   4   4  -2   55.98    3.09
  -4   4  -2   56.01    3.14
   4  -4   2   57.28    2.94
   4   4  -2   56.02    3.34
   4  -5  -2  250.28    9.45
   4  -5  -2  233.64    9.67
   4   5   2  249.29    9.32
   4   5  -2  245.23    9.15
   4   5  -2  245.26    9.06
  -4   5  -2  250.84    9.08
   4  -5   2  244.49    9.03
   4   5  -2  245.46    9.16
   4  -6  -2    9.93    3.36
   4   6  -2    9.60    2.27
  -4   6  -2    9.03    2.36
   4   6  -2   10.16    2.42
   4   6   2   10.08    3.07
   4   6  -2   10.39    2.54
   4  -7  -2   56.34    3.98
   4  -7  -2   65.05    3.33
   4   7  -2   61.69    3.32
   4   7   2   59.79    3.90
  -4  -7  -2   61.56    3.15
   4  -7  -2   62.00    3.08
   4   7  -2   63.29    3.37
   4  -8  -2   34.72    2.70
  -4   8  -2   34.24    2.83
   4   8   2   42.48    3.42
   4  -8  -2   32.34    3.48
   4   8  -2   35.62    4.77
  -4  -8  -2   43.08    2.62
   4  -8  -2   37.09    2.54
   4   9  -2    2.00    4.80
   4  -9  -2    4.96    2.33
  -4   9  -2    3.64    2.52
   4   9  -2    2.98    2.32
   4   9   2    4.26    3.13
  -4  -9  -2    6.03    2.18
   4  -9  -2    8.03    2.11
   4 -10  -2   32.04    2.80
  -4  10  -2   32.26    2.99
   4  10  -2   35.68    2.93
   4  10   2   42.18    3.74
   4  10  -2   35.20    5.08
  -4 -10  -2   41.27    2.74
   4 -10  -2   36.69    2.62
   4  11  -2    3.06    5.01
   4 -11  -2    8.18    2.55
   4  11   2    7.07    3.74
  -4  11  -2    5.98    2.82
   4  11  -2    7.42    2.61
  -4 -11  -2    7.77    2.41
   4 -11  -2    7.07    2.32
   4  12  -2   19.55    5.47
   4 -12  -2   22.88    3.25
   4  12   2   13.58    4.37
  -4  12  -2   24.19    3.50
   4  12  -2   27.59    3.38
  -4 -12  -2   24.29    3.11
   4 -12  -2   21.79    2.93
   4 -13  -2   32.56    3.18
  -4 -13  -2   34.06    3.15
   4 -13  -2   33.83    3.06
   4  13   2   40.11    4.50
  -4  13  -2   32.64    3.52
   4  13  -2   32.22    3.37
   4  14   2   75.87    4.38
  -4  14   2   68.10    4.42
   4 -14  -2   74.58    4.12
   4  14   2   80.37    5.24
  -4  14  -2   70.71    4.43
   4  14  -2   77.07    4.30
  -4 -14  -2   74.70    4.10
   4 -14  -2   73.75    3.96
  -4  15   2  208.57    8.48
   4  15   2  216.47    8.49
   4 -15  -2  216.84    8.39
  -4  15   2  209.22    8.45
   4  15   2  227.83    8.30
   4  15   2  218.18    9.07
  -4 -15  -2  205.91    8.40
   4 -15  -2  218.34    8.32
  -4  15  -2  200.28    8.55
   4  15  -2  207.40    8.47
  -4  16  -2   36.37    3.54
   4  16  -2   34.52    3.46
  -4  16   2   32.86    3.58
   4  16   2   37.47    3.55
  -4  16   2   34.14    3.03
   4  16   2   32.62    3.06
  -4  16   2   28.39    3.41
   4 -16  -2   34.16    3.36
   4  16   2   37.09    4.56
  -4 -16  -2   41.05    3.38
   4 -16  -2   38.13    3.20
   4 -17  -2   14.79    3.03
   4  17   2   11.03    2.76
  -4  17   2    8.58    2.70
   4  17   2   17.49    4.19
   4  17   2   13.72    3.32
  -4  17   2   17.28    3.32
   4 -18  -2   -0.40    2.70
  -4  18   2    1.61    2.47
   4  18   2    2.92    3.10
   4  18   2    2.96    2.54
  -4  18   2   -1.00    2.81
  -4 -18  -2    3.00    2.65
   4 -18  -2    4.46    2.52
  -4  18   2    4.06    3.07
  -4  19   2    8.99    2.48
  -4 -19  -2    3.99    2.44
   4 -19  -2    5.59    2.35
   4 -19  -2    5.01    2.37
   4  19   2    8.06    2.90
   4  19   2    6.04    2.37
  -4  19   2    2.03    2.87
  -4  19   2    5.13    2.34
  -4  20   2    0.52    2.10
  -4  20   2    1.79    2.63
   4  20   2    2.33    2.67
  -4 -20  -2    1.34    2.23
   4 -20  -2    0.66    2.15
  -4  21   2    6.81    1.85
   4  21   2    4.59    1.87
  -4  21   2    6.99    1.97
   4  21   2    6.50    2.01
   4 -21  -2   10.82    1.94
  -4 -21  -2    5.73    2.06
  -4  21   2    7.21    2.49
   4  21   2    7.48    2.45
  -4  22   2    2.52    1.61
   4  22   2    1.08    1.64
  -4   0  -3  162.93    6.31
   4   0  -3  156.44    6.33
   4   0  -3  148.42    7.64
   4   0  -3  155.85    6.47
  -4   0  -3  161.46    6.26
   4   0  -3  156.67    6.47
  -4   1  -3   58.06    3.42
   4   1  -3   59.18    3.46
  -4  -1  -3   60.44    3.45
   4  -1  -3   63.09    3.47
   4   1  -3   58.46    5.49
   4  -1  -3   58.23    5.47
   4   1  -3   59.03    3.71
   4  -1  -3   63.41    3.75
   4  -1  -3   65.11    3.75
   4   1  -3   60.85    3.67
  -4   1  -3   62.35    3.29
   4   1  -3   65.67    3.35
   4  -1  -3   59.58    3.12
  -4  -1  -3   59.48    3.14
  -4   2  -3   12.53    2.26
   4   2  -3   10.69    2.31
   4  -2  -3    9.33    2.14
  -4  -2  -3   11.28    2.19
  -4  -2  -3    9.94    2.53
  -4   2  -3    8.29    2.45
   4   2  -3   11.44    2.52
   4  -2  -3    6.28    4.96
   4   2  -3   13.83    4.92
   4   2  -3    8.69    2.81
   4  -2  -3    9.76    2.99
   4  -2  -3    9.25    2.56
   4  -2  -3   11.08    2.92
   4   2  -3    9.23    2.77
  -4   3  -3   68.17    3.51
   4   3  -3   75.28    3.56
   4   3  -3   65.22    5.50
   4  -3  -3   62.32    5.39
  -4  -3  -3   70.79    3.73
   4  -3  -3   73.05    3.80
   4   3  -3   72.25    3.84
  -4   3  -3   70.47    3.76
   4   3  -3   70.00    3.94
   4  -3  -3   72.23    4.04
   4   3   3   74.67    4.23
   4  -3  -3   67.69    3.47
  -4  -3  -3   70.32    3.47
   4   3  -3   72.99    3.89
   4  -3  -3   72.99    4.06
  -4   4  -3   40.08    2.79
   4   4  -3   41.94    2.83
   4   4  -3   42.23    5.03
   4  -4  -3   33.22    3.00
  -4  -4  -3   41.20    3.07
   4   4  -3   44.31    3.15
  -4   4  -3   38.93    3.10
   4   4  -3   41.82    3.24
   4   4   3   42.33    3.70
   4  -4  -3   36.79    3.38
  -4  -4  -3   40.28    2.70
   4  -4  -3   37.84    2.69
  -4  -4  -3   37.46    2.72
   4  -4  -3   38.37    2.71
   4   4  -3   43.90    3.29
   4  -4  -3   36.49    3.44
  -4   5  -3  118.30    5.15
   4   5  -3  126.27    5.18
   4   5  -3  125.42    6.67
   4  -5  -3  109.41    5.30
   4   5  -3  121.06    5.31
  -4   5  -3  123.40    5.30
   4   5   3  129.95    5.73
   4   5  -3  130.56    5.45
   4  -5  -3  117.25    5.53
   4  -5  -3  128.62    5.56
   4   5  -3  130.65    5.43
  -4  -5  -3  125.57    5.16
   4  -5  -3  126.10    5.14
  -4  -5  -3  125.26    5.14
   4  -5  -3  128.91    5.14
  -4  -6  -3   27.29    2.55
   4  -6  -3   27.56    2.53
  -4  -6  -3   23.77    2.57
   4  -6  -3   27.96    2.58
   4   6  -3   31.27    5.19
   4  -6  -3   24.80    2.83
   4   6  -3   26.50    2.93
  -4   6  -3   24.61    2.89
   4   6  -3   25.10    3.10
   4  -6  -3   25.59    3.24
   4   6   3   29.79    3.75
   4  -6  -3   27.70    3.28
   4   6  -3   28.57    3.10
   4   7  -3   70.01    5.82
   4  -7  -3   56.26    3.60
   4   7  -3   58.37    3.63
  -4   7  -3   57.83    3.58
   4   7   3   62.96    4.49
   4   7  -3   61.90    3.71
   4  -7  -3   55.11    3.74
   4   7  -3   57.26    3.68
   4  -7  -3   59.78    3.83
  -4  -7  -3   55.71    3.38
   4  -7  -3   55.08    3.35
  -4  -7  -3   58.07    3.37
   4  -7  -3   57.39    3.32
   4  -8  -3   39.09    3.16
  -4  -8  -3   39.45    3.29
   4  -8  -3   40.63    3.56
   4  -8  -3   38.87    3.48
   4   8  -3   38.96    3.34
   4   8   3   36.99    4.57
   4  -8  -3   39.73    3.48
   4   8  -3   43.65    3.37
   4  -9  -3    3.29    2.90
   4   9  -3    1.24    5.62
   4  -9  -3    4.12    2.59
  -4  -9  -3    2.74    2.67
   4   9   3    0.96    4.38
   4 -10  -3   14.43    3.18
   4  10  -3   14.72    5.98
  -4 -10  -3    9.26    2.88
   4 -10  -3   13.05    2.81
   4  10   3    6.24    4.45
   4 -11  -3   10.00    3.02
   4  11  -3   13.24    5.93
   4  11   3   15.53    4.43
  -4 -11  -3   13.49    2.89
   4 -11  -3   10.99    2.76
   4  12   3  106.30    5.88
  -4 -12  -3   99.97    4.78
   4 -12  -3  104.21    4.68
   4  12  -3  103.79    7.05
  -4 -13  -3   10.28    2.98
   4 -13  -3   10.70    2.86
   4 -13  -3    7.59    3.09
   4  13  -3   10.25    6.19
   4 -14  -3   25.60    3.32
   4  14  -3   24.18    6.37
   4  14   3   30.43    4.46
   4  15   3   54.44    4.72
  -4 -15  -3   55.29    3.65
   4 -15  -3   59.31    3.53
   4  16   3   16.36    3.08
  -4  16   3   15.38    3.08
   4 -16  -3   13.06    2.90
  -4  16   3   13.69    2.89
   4  16   3   14.40    2.56
  -4  16   3   14.88    2.60
   4  16   3   12.37    4.08
  -4 -16  -3   16.16    2.81
   4 -16  -3   15.73    2.64
  -4  17   3    3.96    2.49
  -4 -17  -3    6.15    2.48
   4 -17  -3    4.88    2.32
   4  17   3    5.12    2.30
  -4  17   3    7.90    2.28
   4  17   3    3.71    2.73
  -4  17   3    3.24    2.75
   4  18   3    3.95    2.08
  -4  18   3    2.65    2.10
  -4 -18  -3   -3.50    2.27
   4 -18  -3   -2.08    2.14
  -4 -18  -3   -0.71    2.32
   4 -18  -3   -0.06    2.24
  -4  18   3    1.70    2.55
   4  18   3    2.44    2.51
  -4  19   3   31.52    2.72
   4  19   3   34.93    2.68
  -4 -19  -3   40.51    2.58
   4 -19  -3   33.86    2.50
  -4 -19  -3   37.87    2.50
   4 -19  -3   35.88    2.38
   4  19   3   36.65    2.38
  -4  19   3   35.44    2.38
  -4 -20  -3    4.03    1.76
  -4  20   3    3.20    1.68
  -4  20   3    4.89    2.08
   4  20   3    1.94    2.01
   4   0  -4  126.60    7.87
  -4   0  -4  113.98    5.38
   4   0  -4  120.51    5.41
   4   0  -4  121.07    5.66
   4   0  -4  124.36    5.81
  -4   0  -4  113.43    5.26
   4   0  -4  118.00    5.29
   4  -1  -4    0.53    6.14
   4   1  -4   11.96    6.48
   4   1  -4   -0.71    3.34
  -4   1  -4    1.80    3.39
  -4  -1  -4   -0.38    2.95
   4  -1  -4   -1.02    2.90
   4  -1  -4    3.53    3.40
   4   1  -4    2.54    3.34
   4  -1  -4    4.74    3.66
   4   1  -4   -0.05    3.54
   4  -1  -4    3.00    2.82
   4   1  -4    1.68    2.73
  -4  -1  -4    0.46    2.77
  -4   1  -4   -0.18    2.66
   4   2  -4   22.10    6.44
   4   2  -4   29.27    3.47
  -4   2  -4   27.32    3.53
   4  -2  -4   29.38    3.21
  -4  -2  -4   25.54    3.24
   4  -2  -4   26.15    3.78
   4   2  -4   26.28    3.62
   4  -2  -4   23.06    3.94
   4   2  -4   27.33    3.74
   4  -2  -4   29.33    3.18
  -4   2  -4   29.80    3.01
  -4  -2  -4   29.39    3.12
   4   2  -4   28.03    3.00
   4   3  -4   60.54    6.72
   4  -3  -4   64.04    3.99
  -4  -3  -4   66.90    4.04
   4   3  -4   66.54    4.14
  -4   3  -4   65.83    4.16
   4   3  -4   65.14    4.31
   4  -3  -4   65.43    4.48
   4  -3  -4   64.40    4.56
   4   3  -4   63.63    4.39
  -4   3  -4   64.20    3.80
   4   3  -4   72.70    3.85
   4   4  -4   -0.81    6.16
   4  -4  -4    2.42    3.57
   4   4  -4    3.61    3.38
   4  -4  -4    2.40    3.77
   4   4  -4   -3.15    3.47
   4   4  -4    0.37    2.72
   4  -4  -4   -0.65    3.03
   4   4  -4    0.34    3.10
  -4   4  -4    1.01    3.19
  -4  -4  -4    1.03    3.06
   4   5  -4  122.94    7.72
   4   5  -4  135.61    5.77
  -4   5  -4  121.31    5.71
  -4  -5  -4  127.19    5.73
   4  -5  -4  129.84    5.71
   4   5  -4  125.21    5.88
   4  -5  -4  123.55    6.04
   4   5  -4  125.55    5.94
   4  -5  -4  132.26    6.10
   4  -5  -4  121.71    5.52
  -4  -5  -4  132.57    5.57
   4   6  -4   17.37    6.03
   4   6  -4   17.21    3.26
  -4   6  -4   13.39    3.23
   4  -6  -4   13.84    3.15
  -4  -6  -4   10.56    3.15
   4   6  -4   12.78    3.51
   4  -6  -4   14.07    3.62
  -4  -6  -4   14.75    3.04
   4  -6  -4   13.21    2.92
   4  -6  -4   12.56    3.77
   4   7  -4   53.22    4.13
   4  -7  -4   56.26    4.18
  -4  -7  -4   61.66    3.96
   4  -7  -4   59.89    3.92
   4   7  -4   63.40    6.46
   4   8  -4   36.09    3.68
   4  -8  -4   37.31    3.76
   4   8  -4   48.53    6.27
   4  -8  -4   35.49    3.56
  -4  -8  -4   40.49    3.68
  -4  -9  -4    2.36    3.19
   4  -9  -4    1.99    3.07
   4  -9  -4    3.97    2.73
  -4  -9  -4    3.59    2.85
   4   9  -4    1.69    6.05
  -4 -10  -4   52.83    3.96
   4 -10  -4   52.80    3.83
   4  10   4   51.36    4.82
   4  10  -4   58.15    6.61
   4 -10  -4   55.17    3.51
  -4 -10  -4   60.66    3.64
   4  11   4    2.49    4.17
   4 -11  -4    2.40    2.64
  -4 -11  -4    4.12    2.79
   4  12  -4    1.82    5.90
  -4 -12  -4    4.19    2.75
  -4 -12  -4    3.06    3.06
   4 -12  -4    5.17    2.93
   4 -12  -4    6.50    2.64
  -4 -12  -4    4.15    2.76
   4  12   4    7.83    4.14
   4 -13  -4   16.28    2.53
  -4 -13  -4   10.40    2.68
  -4 -13  -4   10.84    2.62
  -4 -13  -4   12.63    2.98
   4 -13  -4   11.58    2.82
  -4 -14  -4   37.31    2.92
   4 -14  -4   38.35    2.79
  -4 -14  -4   33.87    3.10
   4 -14  -4   37.93    2.99
   4  15   4   -0.36    2.33
  -4  15   4   -0.52    2.52
   4 -15  -4    4.90    2.16
  -4 -15  -4    4.95    2.32
  -4 -15  -4    3.26    2.50
   4 -15  -4    5.22    2.32
   4  16   4   12.12    2.19
  -4  16   4   12.29    2.31
   4 -16  -4   14.41    2.08
  -4 -16  -4   16.82    2.16
   4  16   4    9.91    1.88
  -4  16   4   12.22    1.92
  -4 -16  -4   13.89    2.32
   4 -16  -4   16.31    2.22
   4  17   4    0.49    1.60
  -4  17   4    0.38    1.66
  -4 -17  -4   -0.12    1.87
   4  17   4    1.71    1.91
  -4  17   4    2.96    2.03
   4 -17  -4    0.29    1.85
   4   0  -5   16.04    3.37
   4   0  -5   16.36    3.14
  -4   0  -5   14.32    3.18
  -4   0  -5   13.96    2.70
   4   0  -5   15.11    2.66
   4   1  -5   34.00    3.57
   4  -1  -5   30.98    3.60
  -4   1  -5   30.31    2.87
   4   1  -5   28.59    2.85
  -4  -1  -5   30.40    2.97
   4  -1  -5   31.97    2.90
   4  -1  -5   30.72    3.38
  -4  -1  -5   32.06    3.43
   4   1  -5   27.72    3.30
  -4   1  -5   28.93    3.27
   4   2  -5   61.70    4.14
   4  -2  -5   61.63    4.22
   4   2  -5   65.61    3.90
  -4   2  -5   61.10    3.93
   4  -2  -5   63.00    4.01
  -4  -2  -5   57.91    4.00
  -4  -2  -5   63.10    3.60
   4  -2  -5   70.01    3.62
   4   2  -5   55.67    6.54
   4   3  -5   12.96    3.29
   4  -3  -5   15.60    3.47
   4  -3  -5   20.74    3.25
  -4  -3  -5   19.03    3.29
   4   3  -5   12.80    3.03
  -4   3  -5   14.18    3.04
  -4  -3  -5   15.53    2.71
   4  -3  -5   15.14    2.61
   4   3  -5   19.71    6.10
   4  -4  -5    9.57    3.36
   4  -4  -5    9.70    3.15
  -4  -4  -5    7.94    3.17
   4  -4  -5   11.50    2.75
   4   4  -5    9.28    2.92
  -4   4  -5   10.68    2.92
  -4  -4  -5    8.23    2.57
   4  -4  -5   13.43    2.55
   4   4  -5    9.51    5.99
   4  -5  -5    5.66    3.24
  -4  -5  -5    9.50    2.79
   4  -5  -5    9.56    2.72
  -4  -5  -5    7.29    2.56
   4  -5  -5    8.65    2.51
   4   5  -5    9.95    5.74
   4  -6  -5   18.27    3.25
   4   6  -5   17.01    5.56
  -4  -6  -5   18.60    2.66
   4  -6  -5   19.85    2.60
  -4  -6  -5   16.87    2.81
   4  -6  -5   17.83    2.74
   4   7  -5   14.65    5.38
  -4  -7  -5    8.13    2.67
   4  -7  -5   11.01    2.61
  -4  -7  -5    3.91    2.52
   4  -7  -5    5.92    2.44
  -4  -8  -5   -3.10    2.58
   4  -8  -5    2.20    2.49
   4  -8  -5    2.59    2.39
  -4  -8  -5   -1.23    2.44
  -4  -9  -5    2.23    2.45
   4  -9  -5    3.34    2.36
   4  -9  -5    4.87    2.31
  -4  -9  -5    4.83    2.39
  -4 -10  -5    4.61    2.33
   4 -10  -5   10.72    2.29
   4 -10  -5    9.47    2.23
  -4 -10  -5    6.05    2.25
   4 -11  -5   12.30    2.22
  -4 -11  -5   11.25    2.27
  -4 -12  -5   27.93    2.34
   4 -12  -5   30.68    2.25
  -4  13   5    0.20    1.77
   4 -13  -5    1.76    1.64
   5   0   0    0.60    2.03
   5   0   0   -0.49    1.29
   5  -1   0  132.37    5.20
   5   1   0  132.14    5.10
   5   1   0  130.96    4.78
  -5   2   0    9.03    0.85
  -5   2   0    8.37    0.75
   5   2   0    9.96    2.34
   5  -2   0    9.52    2.34
   5   2   0    7.79    1.88
  -5   2   0    6.36    1.06
   5   3   0  213.55    7.95
   5   3   0  212.74    7.88
   5   3   0  221.52    7.69
  -5   3   0  208.12    7.71
   5   3   0  217.04    7.66
  -5   3   0  215.01    7.67
   5   4   0  159.03    6.21
   5   4   0  152.85    6.12
  -5   4   0  163.94    5.98
   5   4   0  165.68    5.94
   5   4   0  160.91    5.90
  -5   4   0  167.63    5.92
  -5   5   0    5.69    1.73
   5   5   0    6.78    2.02
   5   5   0    5.93    1.58
   5   5   0    7.99    1.42
  -5   5   0    9.12    1.52
   5   6   0    7.29    2.61
  -5   6   0    8.84    1.91
   5   6   0    6.90    1.76
   5   6   0    6.05    1.57
  -5   6   0    7.62    1.67
  -5   7   0  123.66    4.68
  -5   7   0  104.15    4.60
   5   7   0  108.48    4.51
   5   7   0  118.27    4.42
  -5   7   0  112.21    4.46
  -5   8   0   21.80    2.41
   5   8   0   18.50    1.92
  -5   8   0   20.87    2.01
   5   8   0   19.21    3.08
  -5   8   0   18.70    2.30
   5   8   0   18.09    2.17
   5   9   0   38.02    3.27
   5   9   0   37.46    2.31
  -5   9   0   37.81    2.37
   5   9   0   34.29    2.57
  -5   9   0   29.94    2.64
  -5  10   0  150.75    5.93
   5  10   0  144.54    6.22
   5  11   0   84.74    4.41
   5  11   0   78.33    3.65
  -5  11   0   74.96    3.69
  -5  11   0   81.09    3.89
   5  11   0   85.85    3.88
  -5  11   0   86.10    3.97
   5  12   0   81.93    4.38
   5  12   0   66.24    3.39
  -5  12   0   58.45    3.40
  -5  12   0   60.67    3.59
  -5  12   0   72.09    3.72
   5  12   0   81.72    3.77
   5  13   0   35.32    2.65
  -5  13   0   36.03    2.71
  -5  13   0   32.64    3.16
  -5  13   0   32.73    3.02
   5  13   0   34.07    3.67
   5  13   0   38.78    3.10
   5  14   0   73.85    4.63
   5  14   0   75.27    3.74
  -5  14   0   74.78    3.77
  -5  14   0   70.67    4.18
  -5  14   0   75.74    4.52
   5  14   0   77.19    4.35
   5  15   0   70.97    4.86
  -5  15   0   72.76    4.53
   5  15   0   74.87    4.44
  -5  15   0   74.39    4.29
  -5  16   0   12.55    2.73
   5  16   0   13.33    2.73
   5  16   0   15.06    3.56
  -5  16   0   10.72    3.52
  -5  16   0   12.32    3.13
  -5  17   0    6.13    2.72
   5  17   0    6.61    2.74
  -5  17   0    4.05    3.59
  -5  17   0   10.65    3.19
  -5  18   0    3.68    2.68
   5  18   0    5.48    2.70
   5  18   0   11.40    3.12
  -5  18   0    1.76    2.40
   5  18   0    5.87    2.48
  -5  18   0    4.74    3.23
  -5  19   0   56.04    3.18
   5  19   0   47.14    3.19
   5  19   0   53.30    3.65
  -5  19   0   53.87    3.72
  -5  20   0   -1.17    2.38
   5  20   0    5.07    2.41
  -5  20   0    2.86    2.22
   5  20   0    2.72    2.25
  -5  20   0   -0.43    2.82
   5  20   0    4.66    2.83
  -5  21   0   10.13    2.66
   5  21   0   10.44    2.64
  -5  21   0    9.16    2.10
   5  21   0    4.77    2.09
   5  21   0   10.97    2.27
  -5 -21   0    8.11    2.67
   5 -21   0    6.62    2.31
  -5  21   0   11.72    2.25
   5 -21   0    7.27    2.54
  -5  22   0    2.32    2.33
   5  22   0    0.48    2.28
  -5  22   0    1.07    1.78
   5  22   0    0.75    1.83
  -5 -22   0   -0.69    2.37
   5 -22   0    2.49    1.96
   5 -22   0   -1.76    2.24
   5   0  -1    1.67    2.68
   5   0  -1   -0.41    1.76
   5   0  -1    0.25    1.48
  -5   0  -1   -0.01    1.42
   5   0  -1   -1.56    1.97
   5   0   1    0.20    1.98
  -5   1  -1  527.79   18.03
   5   1  -1  519.56   18.04
   5   1  -1  489.88   18.12
   5  -1  -1  487.31   18.12
   5   1  -1  458.20   18.26
   5  -1  -1  463.26   18.24
  -5  -1  -1  504.18   18.05
   5   1  -1  513.80   18.05
   5   1  -1  516.38   18.10
   5   1   1  491.86   18.14
   5  -1  -1  511.41   18.18
   5  -1   1  497.71   18.17
   5  -1  -1  518.02   18.03
  -5  -1  -1  540.22   18.04
  -5  -1  -1  522.41   18.03
   5  -1  -1  516.11   18.03
  -5   2  -1  190.47    7.22
   5   2  -1  193.89    7.23
   5  -2  -1  207.40    7.36
  -5   2  -1  205.44    7.35
   5   2  -1  214.66    7.71
   5  -2  -1  206.08    7.63
  -5   2  -1  205.24    7.26
   5   2  -1  202.07    7.26
   5  -2   1  198.36    7.50
   5   2  -1  200.72    7.29
   5   2   1  197.36    7.42
  -5  -2  -1  197.81    7.22
   5  -2  -1  203.66    7.22
   5  -3  -1  395.15   15.09
  -5   3  -1  427.06   15.09
   5  -3  -1  397.15   15.22
   5   3  -1  393.49   15.25
   5   3  -1  432.57   15.01
  -5   3  -1  436.03   15.01
   5   3  -1  417.00   15.02
   5   3   1  423.51   15.12
   5  -3   1  415.16   15.19
  -5  -3  -1  433.53   15.00
   5  -3  -1  439.62   15.00
   5  -4  -1  333.95   11.97
   5   4  -1  330.88   12.04
   5  -4  -1  325.04   11.79
  -5   4  -1  338.71   11.80
  -5   4  -1  327.38   11.74
   5   4  -1  324.42   11.72
   5   4  -1  325.90   11.70
   5  -4   1  331.09   11.95
  -5  -4  -1  319.61   11.69
   5  -4  -1  331.89   11.69
   5   5  -1   98.66    4.10
  -5   5  -1  103.04    4.16
   5   5  -1  108.58    4.12
  -5   5  -1  101.04    4.01
   5   5  -1   97.56    3.98
  -5  -5  -1  103.91    4.04
   5  -5  -1  105.83    4.01
   5   5  -1  102.75    4.03
  -5   5  -1   99.82    4.27
  -5   6  -1  223.37    8.51
   5   6   1  227.15    8.68
   5   6  -1  226.43    8.36
  -5   6  -1  226.08    8.45
   5   6  -1  233.83    8.41
  -5   6  -1  233.13    8.34
   5   6  -1  224.83    9.30
  -5  -6  -1  234.23    8.36
   5  -6  -1  238.27    8.34
  -5   6  -1  226.56    8.37
   5   6  -1  221.83    8.35
   5   7  -1   24.07    4.58
  -5   7  -1   26.64    2.47
   5   7  -1   24.33    2.27
   5   7   1   26.01    3.05
  -5   7  -1   28.86    2.21
   5   7  -1   25.67    2.10
  -5   8  -1  122.13    4.88
   5   8  -1  124.02    4.82
  -5   8  -1  118.19    5.08
   5   8  -1  121.57    5.00
   5   8   1  126.87    5.44
   5   8  -1  111.94    6.32
  -5   8  -1  129.38    4.94
   5   8  -1  123.41    4.86
   5   9   1  116.76    5.18
  -5   9  -1  118.86    4.58
   5   9  -1  110.17    4.51
  -5   9  -1  109.82    4.78
   5   9  -1  113.67    4.70
   5   9  -1  100.96    5.99
  -5   9  -1  109.24    4.87
   5  10   1  169.36    6.70
  -5  10  -1  154.04    6.32
   5  10  -1  164.75    6.26
  -5  10  -1  166.41    6.24
   5  10  -1  155.76    6.19
  -5  10  -1  166.37    6.42
   5  10  -1  163.04    6.35
  -5  10  -1  162.30    6.44
  -5  11  -1   20.28    2.24
   5  11  -1   19.68    2.13
  -5  11  -1   22.04    2.71
   5  11  -1   20.63    2.53
  -5  11   1   19.60    2.74
   5  11   1   20.97    2.62
  -5  11  -1   18.12    2.71
   5  11   1   23.54    3.41
  -5  11  -1   17.76    2.47
   5  11  -1   19.75    2.32
   5  12   1   65.01    3.56
  -5  12   1   63.31    3.60
  -5  12  -1   64.14    3.64
   5  12   1   59.50    3.28
   5  12   1   73.30    4.42
  -5  12  -1   65.47    3.32
   5  12  -1   61.29    3.22
  -5  12  -1   65.74    3.64
   5  12  -1   65.62    3.55
  -5  12  -1   62.33    3.43
   5  12  -1   65.43    3.34
  -5  13   1   74.43    4.02
   5  13   1   76.20    3.96
  -5  13   1   71.89    4.10
  -5  13  -1   74.45    4.29
   5  13   1   70.20    3.60
  -5  13   1   73.86    3.62
   5  13   1   77.06    4.95
  -5  13  -1   68.51    3.72
   5  13  -1   71.48    3.67
  -5  13  -1   70.29    3.60
   5  13  -1   73.45    3.55
  -5  13  -1   74.14    4.09
   5  13  -1   69.96    3.92
  -5  14  -1    8.17    2.40
   5  14  -1    6.87    2.33
  -5  14  -1    7.22    3.13
   5  14  -1    9.07    3.07
   5  14   1    2.77    3.12
  -5  14   1    5.75    3.07
  -5  14   1    9.81    2.93
  -5  14  -1    3.72    3.00
  -5  14  -1    9.76    2.61
   5  14  -1    4.83    2.48
   5  14   1    5.96    4.11
   5  14   1   10.20    2.46
  -5  14   1   13.85    2.48
  -5  15  -1    8.36    2.54
   5  15  -1   14.46    2.52
  -5  15  -1   18.89    3.36
   5  15  -1   17.02    3.26
  -5  15   1   13.69    3.22
   5  15   1    9.67    3.26
   5  15   1    9.09    2.62
  -5  15   1    8.38    2.63
  -5  15  -1   12.39    3.30
  -5  15   1   11.58    3.06
   5  15   1   11.13    4.31
  -5  15  -1   11.87    2.74
   5  15  -1   12.49    2.61
   5 -15  -1   18.16    2.77
  -5  16  -1   -1.47    2.68
   5  16  -1    1.29    2.64
  -5 -16  -1    0.59    2.88
   5 -16  -1   -1.10    2.73
   5 -16  -1   -4.84    2.90
   5  16   1    5.26    3.23
  -5  16   1   -0.41    3.25
   5  16   1    0.12    2.59
  -5  16   1    1.18    2.58
  -5  16  -1   -0.54    3.22
  -5  16   1    0.71    3.02
   5  16   1    1.68    4.34
  -5  16  -1    3.58    2.55
   5  16  -1    1.57    2.54
  -5  16  -1    2.03    3.31
   5  16  -1   -1.42    3.16
   5  17  -1   29.60    3.04
   5 -17  -1   34.41    3.07
  -5 -17  -1   33.21    3.22
  -5  17  -1   35.11    3.10
   5 -17  -1   26.00    3.23
  -5  17   1   29.38    3.69
   5  17   1   36.58    3.62
   5  17   1   29.64    3.00
  -5  17   1   30.83    2.99
  -5  17   1   29.77    3.41
   5  17   1   29.10    4.47
  -5  17  -1   36.03    3.55
   5  17  -1   30.02    3.44
  -5  17  -1   36.16    2.89
   5  17  -1   35.91    2.87
   5 -18  -1   29.15    3.27
  -5  18   1   29.19    3.63
  -5  18   1   32.75    3.43
   5  18   1   37.77    4.38
  -5  18  -1   38.44    3.50
   5  18  -1   35.28    3.44
  -5  18  -1   31.75    2.80
   5  18  -1   33.90    2.82
   5 -19  -1    1.35    2.79
  -5  19   1    6.53    3.28
   5  19   1    0.69    3.23
  -5  19  -1    5.85    3.02
   5  19  -1    6.28    2.93
  -5  19  -1    4.33    2.30
   5  19  -1    1.45    2.35
  -5 -19  -1    0.91    2.64
   5 -19  -1    2.09    2.52
  -5  19   1    7.06    2.55
   5  19   1    2.66    2.56
  -5  19   1    4.72    2.91
   5 -20  -1   13.34    2.58
  -5  20   1   14.42    2.25
   5  20   1    8.30    2.25
  -5  20  -1   11.63    2.84
   5  20  -1   16.39    2.83
  -5 -20  -1    8.26    2.54
   5 -20  -1   16.06    2.37
  -5  20   1   14.53    2.43
   5  20   1   12.92    2.43
  -5  20   1   11.74    2.78
   5 -21  -1    1.16    2.36
  -5  21   1    0.55    2.19
  -5  21   1   -0.85    1.95
   5  21   1    2.56    1.97
  -5  21   1    3.10    2.53
   5  21   1   -0.03    2.50
  -5  21  -1    2.16    2.50
  -5  21   1    4.41    2.08
   5  21   1    2.60    2.12
  -5 -21  -1    1.22    2.30
   5 -21  -1    3.98    2.12
  -5  22   1   -0.57    1.82
   5  22   1    1.35    1.84
  -5 -22  -1   -0.93    2.12
   5 -22  -1    1.10    1.82
   5 -22   1    0.37    1.85
   5   0  -2    2.40    2.12
  -5   0  -2   -1.57    2.07
   5   0  -2   -0.03    3.37
   5   0  -2    1.12    2.12
   5  -1  -2  337.37   11.76
  -5   1  -2  321.45   11.74
   5   1  -2  332.12   11.75
  -5  -1  -2  315.25   11.74
   5  -1  -2  322.79   11.79
   5  -1  -2  328.95   12.07
   5   1  -2  323.91   12.49
   5   1  -2  312.43   12.07
   5  -2  -2   38.48    3.73
   5   2  -2   38.33    4.78
   5  -2  -2   38.02    2.60
  -5  -2  -2   34.79    2.55
   5   2  -2   38.52    2.55
   5   2   2   44.51    3.32
   5  -2  -2   35.14    2.48
  -5  -2  -2   38.40    2.32
   5  -2  -2   36.65    2.33
  -5   3  -2  100.61    3.94
   5   3  -2   92.43    3.92
   5  -3  -2   89.95    4.84
   5   3  -2   92.42    5.76
   5  -3  -2   90.21    4.02
  -5   3  -2   91.69    4.06
   5   3  -2   91.40    4.04
   5   3   2   94.85    4.54
   5   3   2   90.06    4.12
  -5  -3  -2   85.11    3.91
   5  -3  -2   93.88    3.92
  -5  -3  -2   96.51    3.86
   5  -3  -2   90.18    3.86
   5   4  -2  192.32    7.39
  -5   4  -2  196.88    7.42
  -5   4  -2  197.46    7.36
   5   4  -2  199.47    7.36
   5   4   2  204.24    7.71
   5  -4  -2  204.81    7.90
  -5  -4  -2  200.18    7.33
   5  -4  -2  190.71    7.32
   5  -5  -2   18.89    3.49
   5   5  -2   23.03    2.36
  -5   5  -2   21.48    2.43
   5   5   2   22.60    3.12
   5   5  -2   21.04    2.69
   5  -6  -2  392.43   14.40
   5   6  -2  393.12   14.99
   5   6   2  417.73   14.54
   5  -6   2  397.24   14.36
   5   6  -2  394.76   14.40
  -5  -7  -2   25.78    2.29
   5  -7  -2   27.64    2.27
   5   7  -2   20.16    4.78
   5   7   2   24.43    3.29
   5   7  -2   23.75    2.67
   5  -7  -2   24.97    2.49
   5   8  -2   18.03    4.68
   5  -8  -2   19.38    2.47
   5   8   2   23.86    3.29
   5  -8  -2   21.84    2.25
  -5  -8  -2   24.15    2.33
   5  -9  -2   83.48    3.99
   5   9   2   87.80    4.56
   5   9  -2   83.42    5.69
  -5  -9  -2   83.29    3.91
   5  -9  -2   85.77    3.84
   5 -10  -2   38.58    2.99
   5  10  -2   39.19    5.25
  -5  10  -2   40.38    3.16
   5  10   2   44.75    3.84
  -5 -10  -2   41.29    2.88
   5 -10  -2   43.52    2.75
   5 -11  -2   15.83    2.91
   5  11  -2   23.76    5.39
  -5 -11  -2   18.75    2.67
   5 -11  -2   18.78    2.55
   5  11   2   17.51    4.09
  -5  11  -2   17.27    3.06
   5  11  -2   18.72    2.87
  -5 -12  -2    7.02    2.90
   5 -12  -2    7.18    2.76
   5  12   2   12.17    4.27
  -5  12  -2    9.47    3.35
   5  12  -2    9.41    3.20
   5  12  -2   15.09    5.89
   5 -12  -2    7.35    2.84
  -5 -13  -2    5.94    2.94
   5 -13  -2    0.37    2.69
   5  13   2   -1.19    4.36
  -5  13  -2    4.91    3.30
   5  13  -2    1.12    3.10
   5 -13  -2    0.79    2.94
  -5  14  -2   23.28    3.49
   5  14  -2   20.89    3.29
  -5  14   2   26.95    3.47
   5  14   2   27.43    3.38
   5 -14  -2   24.36    3.13
   5  14   2   25.89    4.55
  -5 -14  -2   23.99    3.12
   5 -14  -2   24.92    2.90
   5  15   2   43.52    3.24
  -5  15   2   41.04    3.25
   5 -15  -2   43.28    3.58
  -5  15   2   44.16    3.75
   5  15   2   56.71    3.80
  -5  15   2   51.42    3.76
  -5 -15  -2   51.83    3.60
   5 -15  -2   49.95    3.36
   5  16   2    3.49    3.18
  -5  16   2    2.25    3.23
   5 -16  -2    0.05    2.96
  -5  16   2    3.32    3.07
   5  16   2    1.52    2.62
  -5  16   2    2.82    2.62
   5  16   2    0.40    4.25
  -5 -16  -2    2.37    2.92
   5 -16  -2    2.67    2.73
   5  17   2   13.51    4.13
  -5 -17  -2   15.02    2.86
   5 -17  -2   16.15    2.71
   5 -18  -2    6.92    2.71
  -5  18   2   10.42    3.07
   5  18   2   14.52    3.10
   5  18   2   12.70    2.50
  -5  18   2   11.14    2.50
  -5  18   2   12.83    2.87
   5  18   2   21.94    4.07
  -5 -18  -2   13.49    2.71
   5 -18  -2   14.19    2.56
  -5  19   2    5.37    2.58
  -5  19   2    5.29    2.83
   5  19   2    9.55    2.80
   5  19   2    5.03    2.29
  -5  19   2    8.13    2.30
   5 -19  -2    7.19    2.46
  -5 -19  -2    9.41    2.43
   5 -19  -2   10.54    2.30
  -5  20   2   20.13    2.27
   5  20   2   17.52    2.29
  -5 -20  -2   19.03    2.36
   5 -20  -2   17.65    2.21
  -5  20   2   17.38    2.74
   5  20   2   22.44    2.73
  -5  21   2    6.47    1.83
   5  21   2    5.66    1.88
  -5 -21  -2    2.13    1.94
   5 -21  -2    4.74    1.81
   5   0  -3   -0.24    2.48
  -5   0  -3   -0.13    2.46
  -5   0  -3    0.36    2.26
   5   0  -3   -0.07    2.33
   5   0  -3    0.97    2.83
   5   0  -3   -1.73    5.14
   5   0  -3   -1.49    2.83
   5  -1  -3   11.46    2.56
  -5   1  -3    6.62    2.48
   5   1  -3    9.03    2.54
  -5  -1  -3    9.50    2.51
  -5   1  -3    8.35    2.29
   5   1  -3    8.76    2.32
   5   1  -3    9.85    2.83
   5  -1  -3    6.56    2.90
   5  -1  -3    5.19    5.20
   5   1  -3    6.25    5.06
   5  -1  -3   11.81    2.87
   5   1  -3    7.75    2.84
   5  -2  -3   21.37    5.22
   5   2  -3   23.24    5.05
   5   2  -3   23.52    2.89
  -5   2  -3   20.08    2.82
   5   2  -3   23.93    2.69
   5  -2  -3   20.63    2.67
  -5  -2  -3   21.71    2.66
   5   2  -3   24.29    2.44
   5  -2  -3   23.17    2.33
  -5  -2  -3   18.72    2.29
  -5   2  -3   25.49    2.42
   5  -2  -3   19.39    3.07
   5   2  -3   24.38    3.01
   5   2   3   22.98    3.33
   5   2  -3   20.93    3.02
   5  -2  -3   22.18    3.11
   5  -3  -3   45.92    2.89
  -5  -3  -3   46.88    2.90
  -5   3  -3   49.38    2.92
   5   3  -3   47.86    2.98
   5   3  -3   50.23    5.33
   5  -3  -3   45.13    5.34
   5  -3  -3   48.87    3.21
   5   3  -3   48.55    3.30
  -5   3  -3   50.47    3.27
  -5  -3  -3   48.11    3.21
   5   3  -3   46.81    3.47
   5  -3  -3   44.12    3.56
   5   3   3   46.02    3.78
   5   3  -3   45.49    3.45
   5  -3  -3   54.14    3.64
  -5  -4  -3    1.73    2.19
  -5  -4  -3    0.87    2.53
   5  -4  -3    2.33    2.59
  -5   4  -3    2.00    2.24
   5   4  -3   -1.42    2.28
  -5  -4  -3    0.71    2.22
   5  -4  -3    1.04    2.21
   5   4  -3    0.46    4.91
   5  -4  -3   -0.21    2.52
   5   4  -3   -2.84    2.64
  -5   4  -3    0.29    2.66
   5   4  -3   -1.12    2.85
   5  -4  -3    0.69    2.97
   5   4   3   -1.88    3.44
   5  -4  -3   -1.34    3.03
   5   4  -3   -0.88    2.87
  -5  -5  -3    8.28    2.29
   5  -5  -3   10.43    2.26
  -5  -5  -3   10.01    2.64
  -5  -5  -3   10.84    2.32
   5  -5  -3    9.50    2.30
   5   5  -3   11.40    5.02
   5  -5  -3    7.38    2.66
   5   5  -3    8.58    2.65
  -5   5  -3   10.87    2.66
   5   5  -3    9.79    2.90
   5  -5  -3    8.89    3.08
   5   5   3   10.59    3.50
   5  -5  -3    9.84    3.10
   5   5  -3    5.53    2.88
  -5  -6  -3    2.26    2.33
   5  -6  -3    2.63    2.30
  -5  -6  -3    1.26    2.39
   5  -6  -3   -1.07    2.40
   5   6  -3    2.57    5.14
   5  -6  -3    2.12    2.79
   5   6  -3    0.21    2.72
  -5   6  -3    1.63    2.67
   5   6  -3    5.83    2.88
   5  -6  -3    0.37    3.05
   5   6   3    6.15    3.64
   5  -6  -3    1.69    3.14
   5   6  -3    1.44    2.94
  -5  -7  -3   16.86    2.67
   5  -7  -3   15.69    2.65
   5  -7  -3   22.41    3.25
  -5  -7  -3   17.37    2.75
   5  -7  -3   16.64    2.70
   5  -7  -3   15.48    3.25
   5   7  -3   16.36    3.01
   5   7   3   14.84    4.00
   5   7  -3   18.57    3.11
   5  -7  -3   17.52    3.23
  -5  -8  -3   14.33    2.99
   5  -8  -3   12.88    2.85
   5   8  -3   -1.50    5.77
   5  -8  -3    7.50    2.90
  -5  -8  -3   16.39    3.04
   5  -8  -3   15.52    2.98
   5  -8  -3    5.07    3.09
   5   8  -3    9.09    2.95
   5   8   3    9.60    4.50
   5  -8  -3   11.51    3.23
   5   8  -3    6.37    3.01
  -5  -9  -3    6.04    2.72
   5  -9  -3    7.11    2.62
   5  -9  -3    1.10    3.02
   5  -9  -3    4.24    3.23
   5  -9  -3    5.59    3.15
   5   9   3    4.99    4.39
  -5  -9  -3    2.96    2.84
   5  -9  -3    4.48    2.70
   5 -10  -3   26.92    3.27
   5  10  -3   34.79    5.99
   5  10   3   31.03    4.68
  -5 -10  -3   30.99    3.14
   5 -10  -3   30.49    3.01
   5  11   3   75.09    5.41
   5 -11  -3   68.83    4.31
   5  11  -3   76.54    6.60
  -5 -11  -3   76.78    4.19
   5 -11  -3   82.31    4.06
   5 -12  -3    9.12    3.13
   5  12  -3   12.92    5.98
  -5 -12  -3   10.58    2.98
   5 -12  -3   10.32    2.79
   5  13   3   21.82    4.40
   5 -13  -3   22.11    3.23
   5  13  -3   23.57    6.11
  -5 -13  -3   18.37    3.09
   5 -13  -3   16.41    2.89
   5  14   3    6.60    4.19
   5 -14  -3   -1.90    3.03
   5  14  -3   -4.44    6.05
   5  15   3   10.53    3.05
   5  15   3    9.95    4.05
   5 -15  -3    9.19    2.64
  -5 -15  -3   12.82    2.83
   5 -16  -3   27.15    2.77
   5  16   3   18.85    2.99
  -5  16   3   23.98    3.15
   5 -16  -3   20.92    2.96
  -5  16   3   22.48    3.01
   5  16   3   24.67    2.60
  -5  16   3   26.13    2.61
   5  16   3   32.52    4.09
  -5 -16  -3   26.71    2.87
   5 -16  -3   32.21    2.69
   5 -17  -3    4.49    2.37
  -5 -17  -3    3.04    2.45
  -5  17   3    5.50    2.69
   5  17   3    3.22    2.59
   5 -17  -3    2.56    2.53
   5  17   3    4.74    2.18
  -5  17   3    6.05    2.24
  -5  17   3    4.09    2.52
   5  17   3    5.15    3.67
  -5 -17  -3    5.78    2.40
   5 -17  -3    4.54    2.25
   5  18   3    0.30    2.35
   5  18   3    3.40    1.97
  -5  18   3    2.98    2.04
  -5 -18  -3    2.81    2.18
   5 -18  -3    1.24    2.02
  -5 -18  -3    4.14    2.26
   5 -18  -3    4.65    2.14
  -5  18   3    0.54    2.49
  -5 -19  -3   20.76    2.09
   5 -19  -3   22.66    1.96
  -5  19   3   16.76    2.37
   5  19   3   22.01    1.93
  -5  19   3   16.96    1.98
   5   0  -4   -2.62    6.35
   5   0  -4    4.17    3.39
   5   0  -4    2.22    3.35
  -5   0  -4    0.54    3.32
   5   0  -4    0.71    2.94
  -5   0  -4    4.22    2.71
   5   0  -4    3.15    2.74
   5   0  -4   -1.84    3.63
   5   1  -4  184.98    9.53
   5  -1  -4  183.13    9.48
   5   1  -4  184.71    7.92
   5  -1  -4  185.73    7.97
  -5  -1  -4  188.03    7.71
   5  -1  -4  196.02    7.74
   5   1  -4  197.93    7.82
  -5   1  -4  198.66    7.84
  -5   1  -4  188.16    7.60
   5   1  -4  200.75    7.63
  -5  -1  -4  197.35    7.65
   5  -1  -4  195.17    7.67
   5  -1  -4  190.55    8.05
   5   1  -4  187.86    8.00
   5   2  -4   25.67    6.36
   5  -2  -4   29.05    3.76
   5   2  -4   29.19    3.68
   5   2  -4   28.70    3.49
  -5   2  -4   30.65    3.51
  -5  -2  -4   29.21    3.27
   5  -2  -4   34.04    3.29
   5  -2  -4   28.81    3.16
  -5   2  -4   24.97    3.02
   5   2  -4   29.17    3.06
  -5  -2  -4   29.13    3.12
   5   2  -4   27.87    3.80
   5  -2  -4   33.50    3.95
   5   3  -4   14.79    6.29
  -5  -3  -4    9.57    3.08
   5   3  -4   10.90    3.28
  -5   3  -4   10.15    3.28
   5  -3  -4   14.21    3.09
   5  -3  -4   16.08    3.64
   5   3  -4    9.98    3.50
  -5   3  -4    9.74    2.76
   5   3  -4    8.79    2.81
   5  -3  -4   13.39    3.00
  -5  -3  -4   13.95    2.98
   5   3  -4   10.53    3.59
   5  -3  -4   14.78    3.82
   5  -4  -4    3.41    3.60
   5   4  -4   12.63    3.44
   5   4  -4   11.69    3.21
  -5   4  -4    5.14    3.21
  -5  -4  -4    8.91    3.11
   5  -4  -4    5.96    3.06
   5  -4  -4    2.17    3.75
   5   4  -4    6.47    3.52
   5   4  -4   11.54    6.20
   5  -5  -4   32.97    3.88
   5   5  -4   30.13    3.71
   5  -5  -4   37.24    3.42
   5   5  -4   31.29    3.46
  -5   5  -4   29.65    3.47
  -5  -5  -4   34.39    3.41
   5  -5  -4   37.33    4.06
   5   5  -4   37.35    3.83
   5   5  -4   40.81    6.29
   5   6  -4  232.65    9.44
   5  -6  -4  235.94    9.52
   5   6  -4  237.20    9.31
  -5  -6  -4  243.62    9.38
   5  -6  -4  257.28    9.37
   5   6  -4  227.65   10.69
   5  -7  -4   31.92    3.77
   5   7  -4   33.18    3.67
  -5  -7  -4   32.93    3.42
   5  -7  -4   34.04    3.38
   5   7  -4   30.22    6.10
   5   8  -4   70.89    6.65
  -5  -8  -4   72.45    4.30
   5  -8  -4   75.00    4.25
   5  -8  -4   66.52    4.45
   5  -8  -4   65.70    4.44
   5  -8  -4   74.09    3.96
  -5  -8  -4   76.43    4.05
  -5  -9  -4    5.64    3.20
   5   9  -4   10.31    6.02
   5  -9  -4    3.03    2.69
  -5  -9  -4    3.71    2.84
   5  -9  -4    1.41    3.07
   5  10   4   37.40    4.45
   5 -10  -4   30.89    3.00
  -5 -10  -4   35.42    3.15
  -5 -11  -4   44.79    3.54
   5  11   4   34.70    4.43
   5 -11  -4   42.21    3.43
   5 -11  -4   39.05    3.14
  -5 -11  -4   45.11    3.27
  -5 -12  -4   44.87    3.54
   5 -12  -4   44.44    3.35
   5  12   4   48.26    4.47
   5 -12  -4   41.95    3.13
  -5 -12  -4   43.53    3.30
   5  12  -4   38.32    5.93
  -5 -13  -4    6.65    2.87
   5 -13  -4    4.22    2.68
   5  13   4   10.67    3.90
   5 -13  -4    9.92    2.42
  -5 -13  -4   10.51    2.57
   5  13  -4   13.83    5.41
  -5  14   4    0.03    2.68
   5  14   4   -1.71    2.51
   5 -14  -4    1.61    2.24
  -5 -14  -4    3.03    2.39
  -5 -14  -4    1.27    2.59
   5 -14  -4    2.71    2.48
  -5  15   4   -1.79    2.35
   5  15   4    2.11    1.85
  -5  15   4    0.78    1.96
  -5 -15  -4    0.12    2.32
  -5  15   4   -1.37    2.25
   5 -15  -4    3.01    2.03
  -5 -15  -4    3.56    2.17
   5 -15  -4   -0.12    2.21
  -5  16   4    3.24    2.14
   5  16   4    4.19    1.71
  -5  16   4    5.09    1.78
   5 -16  -4    4.31    2.01
  -5 -16  -4    8.24    2.01
   5 -17  -4    5.35    1.69
   5   0  -5    1.07    3.13
  -5   0  -5    1.26    2.47
   5   0  -5    1.76    2.45
   5   0  -5    1.84    2.92
  -5   0  -5   -1.69    2.93
   5   1  -5   31.14    3.40
   5  -1  -5   21.52    3.38
   5  -1  -5   28.21    3.23
  -5  -1  -5   30.27    3.26
   5   1  -5   28.87    3.15
  -5   1  -5   24.41    3.12
  -5  -1  -5   26.56    2.76
   5  -1  -5   28.52    2.79
   5   1  -5   20.46    5.77
   5   2  -5   25.60    3.29
   5  -2  -5   11.66    3.33
   5  -2  -5   16.73    3.10
  -5  -2  -5   17.48    3.13
   5   2  -5   22.74    3.05
  -5   2  -5   16.69    3.03
  -5  -2  -5   14.17    2.66
   5  -2  -5   16.80    2.62
   5   2  -5   16.86    5.92
   5   3  -5   27.95    3.30
   5  -3  -5   26.90    3.48
   5  -3  -5   21.13    3.21
  -5  -3  -5   24.92    3.23
   5   3  -5   22.92    3.04
  -5   3  -5   22.71    2.99
  -5  -3  -5   25.56    2.72
   5  -3  -5   23.27    2.70
   5   3  -5   25.09    5.92
   5   4  -5   24.42    3.21
   5  -4  -5   14.65    3.30
   5  -4  -5   17.64    3.06
  -5  -4  -5   24.22    3.15
  -5  -4  -5   19.49    2.63
   5  -4  -5   13.00    2.53
   5   4  -5   12.46    5.71
   5  -5  -5    3.54    3.17
   5  -5  -5    3.71    2.90
  -5  -5  -5   -1.21    2.95
   5  -5  -5    1.01    2.54
   5  -5  -5    4.77    2.38
  -5  -5  -5    3.13    2.40
   5   5  -5   -3.20    5.52
   5  -6  -5   25.30    3.27
   5  -6  -5   29.40    2.79
  -5  -6  -5   28.27    2.68
   5  -6  -5   29.06    2.66
   5   6  -5   24.72    5.44
   5  -7  -5    0.23    2.85
   5   7  -5   -5.70    5.09
  -5  -7  -5    2.94    2.37
   5  -7  -5    1.70    2.28
  -5  -7  -5    0.21    2.55
   5  -7  -5   -3.30    2.40
   5   8  -5   10.91    4.89
  -5  -8  -5    3.23    2.45
   5  -8  -5    3.31    2.32
  -5  -8  -5    7.13    2.34
   5  -8  -5    4.62    2.24
  -5  -9  -5    5.29    2.36
   5  -9  -5    3.84    2.18
  -5  -9  -5    6.81    2.24
   5  -9  -5    7.91    2.16
  -5 -10  -5    1.81    2.19
   5 -10  -5   -0.11    2.11
   5 -10  -5   -0.52    2.05
  -5 -11  -5    0.40    2.01
   5 -11  -5   -2.34    1.95
   5 -12  -5    3.77    1.76
  -5  12   5    1.39    1.94
   6   0   0   27.04    2.36
   6   0   0   24.37    1.64
   6  -1   0   17.34    2.36
   6   1   0   17.12    1.35
   6   1   0   19.76    2.18
   6   2   0   29.59    2.67
   6  -2   0   26.81    2.58
   6   2   0   26.39    2.16
  -6   3   0   17.19    1.04
   6   3   0   19.72    2.55
  -6   3   0   19.63    1.14
   6   3   0   17.46    1.18
   6   3   0   18.34    2.12
  -6   3   0   16.11    1.40
  -6   4   0   22.02    1.50
  -6   4   0   26.32    1.75
   6   4   0   25.42    1.61
   6   4   0   20.85    2.59
  -6   5   0    3.66    1.77
   6   5   0    3.22    1.55
   6   5   0    6.58    1.39
  -6   5   0    5.29    1.42
   6   5   0    5.55    2.49
   6   6   0    1.64    1.71
   6   6   0    1.48    1.53
  -6   6   0    0.84    1.59
  -6   6   0    1.31    1.93
   6   6   0   -2.60    2.30
   6   7   0   82.22    4.22
  -6   7   0   80.26    3.86
   6   7   0   80.09    3.54
  -6   7   0   83.16    3.72
   6   7   0   83.59    3.43
  -6   7   0   85.64    3.50
   6   8   0   25.15    3.05
   6   8   0   26.03    2.02
  -6   8   0   26.50    2.10
  -6   8   0   21.37    2.44
   6   8   0   25.91    2.18
   6   9   0   62.43    3.88
   6   9   0   63.91    3.02
  -6   9   0   66.22    3.08
   6   9   0   63.86    3.18
  -6   9   0   64.70    3.34
  -6   9   0   61.30    3.39
   6  10   0  405.92   14.72
  -6  10   0  402.92   14.62
  -6  11   0   -2.02    2.41
   6  11   0    2.47    3.17
  -6  11   0    0.03    2.54
   6  11   0    0.75    2.41
   6  11   0    0.33    2.01
  -6  11   0    0.55    2.12
   6  12   0  132.53    6.04
   6  12   0  128.05    5.38
  -6  12   0  130.86    5.41
  -6  12   0  140.28    5.63
  -6  12   0  138.26    5.65
   6  12   0  137.35    5.61
   6  13   0  101.38    5.12
  -6  13   0   89.24    4.38
  -6  13   0   87.39    4.82
  -6  13   0  104.64    4.82
   6  13   0  113.77    4.73
  -6  14   0   35.61    3.78
   6  14   0   34.74    4.27
  -6  14   0   29.54    3.28
  -6  14   0   32.70    2.91
  -6  15   0   36.35    3.53
  -6  15   0   46.35    3.94
   6  15   0   48.22    3.94
   6  15   0   39.72    3.10
  -6  15   0   37.68    3.11
  -6  16   0   17.44    3.61
  -6  16   0   17.80    2.75
   6  16   0   19.61    2.77
  -6  16   0   18.55    2.60
   6  16   0   19.29    2.64
  -6  16   0   14.42    3.27
  -6  17   0   12.89    2.71
   6  17   0    7.92    2.73
   6  17   0   12.12    3.16
  -6  17   0   12.40    2.49
   6  17   0   12.26    2.55
  -6  17   0    9.59    3.24
  -6  18   0    0.56    2.35
   6  18   0   -3.03    2.38
  -6  18   0    2.08    3.04
   6  18   0   -3.07    3.01
  -6  18   0    1.12    3.19
  -6  19   0   12.76    2.52
   6  19   0    8.05    2.57
  -6  19   0   13.58    2.38
   6  19   0    8.82    2.39
  -6  19   0   12.58    3.02
   6  19   0   14.38    2.96
  -6  19   0   12.60    3.08
  -6  20   0    2.00    2.31
   6  20   0    0.92    2.34
  -6 -20   0    1.58    2.76
   6 -20   0   -1.81    2.37
  -6  20   0    1.08    2.74
   6  20   0    3.39    2.70
  -6  20   0    4.11    2.13
   6  20   0    2.22    2.18
   6 -20   0    2.43    2.64
  -6 -21   0    9.59    2.64
   6 -21   0    7.17    2.12
  -6  21   0    9.62    2.54
  -6  21   0    5.59    1.95
   6  21   0    6.58    1.98
   6 -21   0    6.04    2.41
   6 -22   0   27.60    2.45
   6   0  -1   82.24    3.38
   6   0  -1   92.11    4.08
   6   0  -1   80.02    3.11
   6   0  -1   86.32    3.60
  -6   0  -1   79.93    3.04
  -6   1  -1  128.52    4.69
   6   1  -1  107.37    4.69
   6   1  -1  132.61    5.49
   6  -1  -1  122.26    5.38
  -6  -1  -1  131.03    4.74
   6   1  -1  130.83    4.76
  -6   1  -1  134.99    4.75
   6  -1  -1  127.13    4.76
   6  -1  -1  126.29    4.95
  -6   1  -1  135.38    4.88
   6   1  -1  128.93    4.96
   6   1  -1  134.59    4.99
   6  -1  -1  133.34    5.18
   6  -1  -1  121.76    4.69
  -6  -1  -1  134.27    4.68
   6   2  -1  224.64    9.00
   6  -2  -1  232.19    8.92
   6   2  -1  240.97    8.54
  -6   2  -1  242.84    8.53
   6  -2  -1  238.02    8.86
   6   2  -1  240.11    8.64
  -6  -2  -1  229.03    8.51
   6  -2  -1  231.45    8.51
  -6  -2  -1  249.47    8.51
   6  -2  -1  236.78    8.50
   6  -2  -1  235.54    8.68
  -6   2  -1  244.49    8.65
   6  -3  -1  642.01   23.18
   6   3  -1  632.72   23.21
   6   3  -1  652.25   23.03
  -6  -3  -1  658.28   22.98
   6  -3  -1  656.37   22.97
   6  -3  -1  652.16   23.08
  -6   3  -1  649.75   23.08
   6  -4  -1  361.27   12.77
   6   4  -1  342.63   12.83
   6  -4  -1  361.16   12.59
  -6   4  -1  350.68   12.60
   6   4  -1  344.26   12.51
   6   4   1  365.13   12.64
  -6  -4  -1  349.23   12.45
   6  -4  -1  340.20   12.44
   6  -5  -1  326.15   11.40
  -6   5  -1  315.74   11.42
   6   5   1  308.96   11.57
  -6  -5  -1  311.96   11.25
   6  -5  -1  316.52   11.25
   6   5   1  325.64   11.46
   6   5  -1  319.72   11.31
   6  -5   1  317.01   11.62
  -6   5  -1  305.06   11.31
   6   5  -1  305.95   11.27
  -6   6  -1    1.00    2.02
   6   6  -1    1.78    1.81
  -6   6  -1    2.27    1.58
  -6   6  -1    0.54    2.27
   6   6   1    1.29    2.38
   6   6  -1    1.47    2.02
   6   6   1    5.18    2.87
   6  -6  -1    3.71    1.61
  -6  -6  -1    1.68    1.60
   6   7   1  241.74    9.52
  -6  -7  -1  259.80    9.18
   6  -7  -1  263.35    9.17
  -6   7  -1  243.53    9.19
   6   7  -1  256.31    9.18
   6   8  -1   12.46    4.63
  -6   8  -1   15.85    2.08
   6   8  -1   15.36    2.01
   6  -8  -1   16.83    1.94
   6   8  -1   16.89    1.87
  -6   8  -1   15.26    2.40
   6   8  -1   18.46    2.18
  -6   8  -1   16.02    2.00
   6   8   1   15.46    3.05
  -6   9  -1   29.04    2.81
   6   9   1   34.41    3.36
   6   9  -1   31.70    2.53
  -6   9  -1   30.61    2.75
  -6   9  -1   33.61    2.35
   6   9  -1   33.90    2.24
  -6  10   1   55.50    3.32
   6  10   1   62.31    3.20
  -6  10  -1   54.20    3.34
   6  10   1   55.46    3.89
  -6  10  -1   59.51    3.16
   6  10  -1   56.59    3.03
  -6  10  -1   58.28    2.99
   6  10  -1   54.46    2.88
  -6  10  -1   59.29    3.36
   6  10  -1   56.76    3.20
  -6  11   1  142.42    5.86
   6  11   1  147.66    5.80
  -6  11  -1  127.38    5.93
   6  11   1  125.44    5.65
   6  11   1  139.69    6.28
  -6  11  -1  148.69    5.79
   6  11  -1  147.45    5.68
  -6  11  -1  144.23    5.70
   6  11  -1  141.63    5.64
  -6  11  -1  154.02    5.95
   6  11  -1  161.82    5.83
  -6  12  -1  234.48    8.58
   6  12  -1  227.06    8.53
  -6  12  -1  229.21    8.77
   6  12  -1  236.84    8.68
   6 -12  -1  205.88    8.90
  -6  12   1  229.82    8.79
  -6  12  -1  225.34    8.83
   6  12   1  219.09    8.52
  -6  12   1  223.52    8.53
   6  12   1  243.54    9.13
  -6  12   1  227.78    8.70
   6  12   1  237.27    8.66
  -6  12  -1  233.08    8.62
   6  12  -1  226.52    8.57
  -6  13  -1   19.47    2.49
   6  13  -1   22.66    2.39
  -6  13  -1   16.52    3.22
   6  13  -1   18.27    2.99
   6  13   1   16.54    3.02
  -6  13   1   16.91    3.18
  -6  13   1   14.31    3.05
   6  13   1   17.57    2.51
  -6  13   1   20.89    2.50
  -6  13  -1   16.07    3.09
   6  13   1   24.90    4.65
  -6  13  -1   19.73    2.67
   6  13  -1   16.70    2.50
   6 -13  -1   17.64    2.67
  -6  14   1  109.44    5.18
   6  14   1  113.30    5.16
  -6  14  -1   99.02    5.21
  -6  14   1  103.42    5.14
   6  14   1  102.46    4.80
  -6  14   1  104.69    4.78
   6  14   1  117.93    6.05
  -6  14  -1  113.83    5.24
   6  14  -1  116.94    5.14
  -6  14  -1  105.08    4.78
   6  14  -1  110.41    4.74
  -6 -14  -1  110.98    5.00
   6 -14  -1  116.29    4.89
  -6  14  -1  106.19    4.87
   6  14  -1  111.75    4.85
  -6  15   1  304.32   10.95
   6  15   1  300.48   10.92
  -6  15  -1  268.41   11.00
   6 -15  -1  271.47   10.85
  -6  15   1  284.56   10.92
   6  15   1  300.98   10.72
  -6  15   1  291.40   10.71
   6  15   1  306.82   11.33
  -6 -15  -1  285.62   10.84
   6 -15  -1  291.95   10.77
  -6  15  -1  274.12   10.76
   6  15  -1  287.78   10.74
  -6  15  -1  292.43   10.97
   6  15  -1  295.95   10.92
  -6  15  -1  277.48   10.72
   6  15  -1  278.68   10.70
  -6  16  -1   13.33    3.36
  -6  16   1   19.19    3.26
  -6  16   1   18.26    3.41
   6  16   1   23.21    3.37
   6  16   1   19.69    2.78
  -6  16   1   23.56    2.75
   6 -16  -1   17.29    3.08
  -6 -16  -1   24.70    3.00
   6 -16  -1   21.10    2.84
  -6  16  -1   18.67    2.84
   6  16  -1   22.04    2.81
   6  17  -1    3.04    2.64
  -6 -17  -1    1.26    2.83
   6 -17  -1    8.84    2.97
  -6  17   1    0.73    3.09
   6  17   1    3.19    4.17
  -6  17  -1    3.62    3.16
   6  17  -1    6.95    3.06
  -6  17  -1    4.58    2.46
   6  17  -1    5.25    2.43
  -6  17   1    7.29    3.35
   6  17   1    6.10    2.63
  -6  17   1    6.58    2.62
   6  17   1    7.93    3.28
  -6 -18  -1    3.52    2.68
   6 -18  -1    1.06    2.52
   6  18   1    4.11    4.00
  -6  18  -1   -0.67    3.01
   6  18  -1    0.91    2.97
  -6  18  -1    1.80    2.35
   6  18  -1    2.25    2.39
  -6 -19  -1   25.84    2.76
   6 -19  -1   25.24    2.61
  -6  19   1   22.50    2.65
   6  19   1   23.84    2.68
   6 -19  -1   20.77    2.85
  -6  19   1   27.52    3.40
  -6  19   1   22.14    3.02
   6 -19   1   22.23    4.10
  -6  19   1   18.47    2.43
   6  19   1   18.40    2.48
  -6  19  -1   23.15    3.09
   6  19  -1   24.19    3.04
   6 -20  -1    0.18    2.46
  -6  20   1   -1.18    2.24
   6  20   1   -0.06    2.21
  -6 -20  -1    1.72    2.39
   6 -20  -1    3.07    2.21
  -6  20   1    1.55    2.66
   6  20   1    3.57    2.48
  -6  20   1    0.59    2.03
   6  20   1    0.14    2.07
  -6  20  -1    1.80    2.59
  -6  20   1    1.61    2.59
   6 -21  -1    3.70    2.28
   6  21   1    3.94    1.99
  -6 -21  -1    4.17    2.12
   6 -21  -1    3.45    1.94
   6  21   1    0.56    1.84
  -6  21   1   -3.26    2.40
  -6  21   1    1.74    2.28
   6 -22   1    2.78    2.09
   6  22   1    0.81    1.65
   6   0   2  150.66    5.81
   6   0  -2  147.05    5.83
  -6   0  -2  141.55    5.71
   6   0  -2  152.11    5.73
   6  -1   2  310.86   10.98
   6   1   2  313.40   10.98
   6  -1  -2  309.32   11.02
  -6   1  -2  287.16   10.92
   6   1  -2  300.80   10.93
  -6  -1  -2  289.85   10.93
   6  -1  -2  304.61   10.94
  -6  -2  -2  199.70    7.92
   6  -2  -2  221.80    7.93
   6   2  -2  210.45    7.91
  -6   2  -2  214.54    7.90
   6  -2   2  223.80    7.98
   6   2   2  225.40    7.99
   6   2  -2  201.60    7.86
  -6  -3  -2  624.06   22.48
   6  -3  -2  636.14   22.49
  -6  -3  -2  656.26   22.48
   6  -3  -2  624.35   22.49
   6   3   2  631.82   22.65
  -6   3  -2  624.32   22.49
   6   3  -2  615.71   22.49
   6  -3   2  640.79   22.55
   6   3   2  648.69   22.57
  -6   3  -2  623.57   22.49
   6   3  -2  659.91   22.50
   6   4  -2   76.18    3.60
  -6   4  -2   77.03    3.58
   6   4   2   79.14    4.20
   6   4   2   82.42    3.85
   6  -4   2   81.62    3.81
  -6  -4  -2   75.32    3.47
   6  -4  -2   84.76    3.55
  -6  -4  -2   80.63    3.46
   6  -4  -2   78.41    3.47
   6  -5  -2   25.59    2.56
   6   5  -2   35.51    5.07
   6   5  -2   27.14    2.39
  -6   5  -2   28.70    2.40
   6   5   2   28.36    3.19
   6  -5   2   30.98    2.71
  -6  -6  -2    2.28    1.95
   6  -6  -2    1.24    1.98
   6  -6  -2   -3.06    2.41
   6   6  -2    6.04    4.84
   6  -6  -2   -6.02    3.72
   6   6   2    2.03    2.99
   6  -6   2    5.67    2.51
   6   6  -2   -0.46    2.53
  -6  -7  -2   94.77    4.01
   6  -7  -2   95.58    4.02
   6  -7  -2   91.42    4.19
   6  -7  -2   85.27    4.96
   6   7  -2   94.53    5.98
   6   7   2   96.18    4.64
   6   7  -2   91.18    4.25
   6  -7   2   86.63    4.27
   6   7  -2   89.11    4.25
   6  -8  -2   25.54    2.58
   6   8   2   26.52    3.29
   6  -8   2   19.35    2.85
  -6  -8  -2   28.72    2.39
   6  -8  -2   25.92    2.29
   6  -8  -2   18.05    3.73
   6   8  -2   35.03    4.95
   6  -9  -2    0.91    2.39
   6   9   2    6.15    3.25
  -6  -9  -2   -1.71    2.19
   6  -9  -2   -0.22    2.06
   6  -9  -2    3.09    3.60
   6   9  -2    1.13    4.83
   6 -10  -2   42.11    3.34
   6  10   2   44.86    4.14
  -6 -10  -2   53.75    3.08
   6 -10  -2   55.34    3.01
   6  10  -2   49.32    5.44
   6 -11  -2   29.21    3.18
   6  11  -2   26.57    5.94
   6  11   2   35.20    4.27
  -6 -11  -2   38.09    3.10
   6 -11  -2   35.44    2.90
   6  12   2   64.05    5.11
   6  12  -2   61.73    6.40
  -6 -12  -2   68.77    3.87
   6 -12  -2   63.10    3.68
   6 -12  -2   71.08    3.99
  -6  13   2   12.05    3.28
   6  13   2    7.52    3.23
   6 -13  -2   11.62    2.92
   6  13   2   13.53    4.44
  -6 -13  -2   11.21    3.02
   6 -13  -2   10.56    2.74
   6 -14  -2  150.70    6.82
  -6  14   2  161.27    6.99
   6  14   2  157.14    6.58
  -6  14   2  152.31    6.63
   6  14   2  187.14    7.70
   6  14   2  166.05    6.85
  -6  14   2  172.45    6.94
  -6 -14  -2  173.65    6.83
   6 -14  -2  179.17    6.71
   6  15   2   56.33    3.38
  -6  15   2   58.70    3.41
   6 -15  -2   50.07    3.72
  -6  15   2   50.60    3.85
  -6  15   2   54.03    3.86
   6  15   2   51.06    3.77
  -6 -15  -2   50.88    3.66
   6 -15  -2   56.09    3.48
   6  16   2    7.63    2.60
  -6  16   2   11.09    2.66
   6 -16  -2   13.90    3.02
  -6  16   2   14.77    3.15
   6  16   2   12.42    4.20
   6  16   2    9.79    3.11
  -6  16   2   12.83    3.25
  -6  17   2   15.08    3.19
   6  17   2   14.79    3.03
   6  17   2   15.09    2.54
  -6  17   2   12.83    2.54
   6  17   2   15.51    4.12
  -6 -17  -2   16.27    2.79
   6 -17  -2   15.89    2.62
   6 -18  -2   -0.59    2.59
  -6  18   2    4.45    2.94
   6  18   2    0.87    2.79
   6  18   2    2.33    2.30
  -6  18   2   -0.71    2.34
  -6  18   2    3.61    2.71
   6  18   2    0.08    3.83
  -6 -18  -2   -1.90    2.51
   6 -18  -2   -0.48    2.40
  -6  19   2    3.09    2.51
  -6  19   2   -1.74    2.77
  -6 -19  -2    1.56    2.28
   6 -19  -2    1.28    2.12
   6 -19  -2    3.39    2.36
   6 -20  -2    0.49    2.15
  -6  20   2   -0.70    2.25
   6  20   2   -1.50    1.93
   6 -20  -2    1.98    1.89
   6  20   2   -2.02    1.81
  -6  20   2   -0.22    2.52
   6  21   2    0.09    1.62
  -6   0  -3   20.57    2.63
   6   0  -3   18.78    2.65
   6   0  -3   24.93    5.36
   6   0  -3   24.64    2.52
  -6   0  -3   22.44    2.46
   6   0  -3   25.37    3.08
   6   1  -3   60.78    3.45
  -6  -1  -3   63.78    3.48
   6  -1  -3   61.08    3.51
   6  -1  -3   55.35    5.83
   6   1  -3   63.41    5.78
   6   1   3   62.21    3.96
   6   1  -3   59.20    3.76
  -6  -1  -3   65.67    3.36
  -6   1  -3   61.20    3.25
   6   1  -3   63.42    3.29
   6   1  -3   62.44    3.83
   6  -1  -3   59.20    3.77
  -6  -2  -3   55.47    3.31
   6  -2  -3   55.02    3.36
   6   2  -3   53.69    3.41
  -6   2  -3   52.50    3.39
   6   2  -3   48.36    5.62
   6  -2  -3   51.42    5.74
   6   2   3   56.24    3.90
   6   2  -3   50.03    3.60
   6   2  -3   55.65    3.65
   6  -2  -3   54.36    3.73
  -6   2  -3   58.88    3.11
   6   2  -3   56.05    3.09
  -6   3  -3   99.36    4.27
   6   3  -3   96.73    4.29
   6   3  -3   99.51    6.38
   6  -3  -3  104.45    6.44
  -6  -3  -3   93.91    4.38
   6  -3  -3  101.79    4.49
   6   3  -3   96.39    4.41
  -6   3  -3   94.70    4.46
   6   3   3   99.03    4.92
   6   3  -3   95.27    4.67
   6   3  -3   89.00    4.71
   6  -3  -3   92.79    4.80
   6  -3  -3   95.43    4.24
  -6  -3  -3   94.11    4.22
  -6  -4  -3    6.18    2.56
   6  -4  -3    6.39    2.65
   6   4  -3    3.17    2.24
   6  -4  -3    6.76    2.29
  -6  -4  -3    4.60    2.24
   6   4  -3    3.46    5.24
   6  -4  -3    6.19    2.75
   6   4  -3    2.57    2.60
  -6   4  -3    6.54    2.61
   6   4  -3    3.48    2.93
   6   4   3    5.42    3.44
   6   4  -3    5.34    2.99
   6  -4  -3    5.12    3.13
   6   5  -3  143.56    7.76
   6  -5  -3  129.46    6.21
   6   5  -3  154.10    6.07
  -6   5  -3  154.28    6.04
  -6  -5  -3  147.37    6.07
   6  -5  -3  146.08    6.15
   6   5  -3  149.05    6.27
   6   5   3  155.22    6.60
   6   5  -3  144.78    6.26
   6  -5  -3  144.46    6.41
   6  -5  -3  150.89    5.97
  -6  -5  -3  146.16    5.92
  -6  -5  -3  153.00    5.91
  -6  -6  -3    4.69    2.43
  -6  -6  -3    5.43    2.73
   6  -6  -3    7.13    2.49
  -6  -6  -3    8.02    2.41
   6  -6  -3    3.93    2.46
   6   6  -3    4.87    2.75
   6   6  -3    4.67    3.00
   6  -6  -3    2.10    3.15
   6   6   3   -0.72    3.89
   6  -6  -3    2.77    3.25
   6   6  -3    1.68    3.03
  -6  -7  -3   11.67    2.80
   6  -7  -3    3.48    2.71
   6  -7  -3    7.40    2.86
  -6  -7  -3    6.37    2.69
   6  -7  -3    4.90    2.74
   6   7  -3    7.13    3.05
   6  -7  -3    6.42    3.18
   6   7   3   12.79    4.38
   6  -7  -3    7.29    3.24
   6   7  -3    8.51    3.06
  -6  -8  -3    8.61    2.73
   6  -8  -3    9.36    2.70
   6   8  -3   19.33    6.02
   6  -8  -3   12.19    3.04
  -6  -8  -3    9.34    2.88
   6  -8  -3   11.26    2.81
   6  -8  -3   10.17    3.26
   6   8   3   15.30    4.15
   6  -8  -3   14.27    3.32
  -6  -9  -3   23.52    2.99
   6  -9  -3   19.15    2.84
   6   9  -3   13.99    5.95
   6  -9  -3   17.09    3.05
  -6  -9  -3   13.92    2.95
   6  -9  -3   16.16    2.86
   6  -9  -3   15.99    3.29
   6   9   3   15.81    4.51
   6  -9  -3   16.27    3.36
   6  10  -3   15.87    5.98
   6 -10  -3   14.16    3.12
   6  10   3   23.55    4.58
  -6 -10  -3   14.20    3.03
   6 -10  -3   12.52    2.86
  -6 -10  -3   12.65    2.87
   6 -10  -3   11.65    2.76
   6 -11  -3    8.10    3.09
   6  11  -3   17.18    5.99
   6  11   3    8.65    4.55
  -6 -11  -3   10.54    3.06
   6 -11  -3   10.21    2.84
  -6 -11  -3    6.98    2.91
   6 -11  -3   12.12    2.75
   6 -12  -3    2.36    3.09
   6  12  -3    7.98    5.96
  -6 -12  -3    9.45    2.97
   6 -12  -3    7.20    2.74
  -6 -13  -3   48.91    3.55
   6 -13  -3   50.77    3.41
   6 -13  -3   38.04    3.62
   6  13  -3   44.15    6.18
   6  13   3   47.86    4.67
   6  14   3   35.01    4.36
  -6 -14  -3   36.09    3.22
   6 -14  -3   31.02    3.06
  -6 -14  -3   41.75    3.27
   6 -14  -3   39.41    3.14
  -6 -15  -3   12.94    2.86
   6 -15  -3   12.94    2.69
   6 -15  -3   12.21    2.97
  -6  15   3   13.45    3.10
   6  15   3   12.18    2.88
  -6  15   3   11.00    3.06
   6  15   3    8.59    2.41
  -6  15   3   10.21    2.51
   6  15   3   16.28    4.03
  -6 -15  -3   11.09    2.79
   6 -15  -3   10.00    2.59
  -6 -16  -3   10.71    2.65
   6 -16  -3   12.95    2.53
  -6  16   3    9.31    2.82
   6  16   3    7.72    2.56
   6  16   3    7.85    2.29
  -6  16   3   13.04    2.35
  -6  16   3    7.43    2.72
   6 -16  -3    5.32    2.65
   6  16   3    8.15    3.78
  -6 -16  -3    9.41    2.53
   6 -16  -3   11.02    2.39
  -6  17   3   32.49    2.94
   6 -17  -3   29.05    2.80
  -6  17   3   29.36    2.83
  -6  17   3   27.08    2.52
   6  17   3   32.33    2.44
   6  17   3   33.12    3.79
  -6 -17  -3   39.62    2.62
   6 -17  -3   38.98    2.66
  -6 -17  -3   37.34    2.67
   6 -17  -3   33.35    2.53
  -6  18   3    7.87    2.23
   6 -18  -3   11.41    2.02
   6 -18  -3    8.95    1.91
  -6  18   3   10.05    2.38
   6  18   3    9.65    1.87
  -6  18   3    8.96    1.95
  -6  19   3    1.23    2.04
   6   0  -4  528.16   20.06
   6   0  -4  506.93   19.41
   6   0  -4  543.10   19.28
  -6   0  -4  535.71   19.27
  -6   0  -4  545.31   19.21
   6   0  -4  539.33   19.24
   6   0  -4  513.31   19.43
   6  -1  -4  240.09   10.83
   6   1  -4  259.35   10.88
   6   1  -4  224.93    9.53
   6  -1  -4  243.79    9.57
   6  -1  -4  240.05    9.34
  -6  -1  -4  241.49    9.39
   6   1  -4  245.70    9.37
  -6   1  -4  236.11    9.34
  -6   1  -4  242.03    9.23
   6   1  -4  247.61    9.24
  -6  -1  -4  238.10    9.21
   6  -1  -4  250.15    9.27
   6   1  -4  236.75    9.58
   6  -1  -4  236.81    9.62
   6   2  -4    3.35    6.25
   6   2  -4    3.62    3.47
   6  -2  -4    1.75    3.52
   6   2  -4    0.29    3.21
  -6   2  -4    2.37    3.20
  -6  -2  -4   -0.49    2.89
   6  -2  -4    2.27    2.99
  -6   2  -4    3.81    2.65
  -6  -2  -4    0.21    2.73
   6   2  -4   -1.31    2.69
   6  -2  -4    1.78    2.81
   6   2  -4    1.30    3.61
   6  -2  -4    6.51    3.70
   6   3  -4   10.78    6.26
   6   3  -4   15.56    3.54
   6  -3  -4   17.17    3.66
   6   3  -4   18.43    3.26
  -6   3  -4   17.07    3.30
  -6  -3  -4   13.53    3.08
   6  -3  -4   15.84    3.11
   6   3  -4   16.76    2.81
   6  -3  -4   19.18    3.05
  -6  -3  -4   10.66    2.91
   6  -3  -4   22.65    3.81
   6   3  -4   12.73    3.70
   6  -4  -4   16.22    3.71
   6   4  -4   17.86    3.53
   6   4  -4   16.47    3.25
  -6   4  -4   13.88    3.25
   6  -4  -4   14.81    3.16
  -6  -4  -4   16.02    3.06
   6   4  -4   16.45    6.17
   6  -5  -4   35.14    3.89
   6   5  -4   27.80    3.69
  -6   5  -4   33.88    3.41
   6   5  -4   29.22    3.37
  -6  -5  -4   30.26    3.29
   6  -5  -4   38.42    3.41
   6   5  -4   30.97    6.28
   6  -6  -4    1.85    3.56
   6   6  -4    3.32    3.36
   6  -6  -4    1.90    2.99
  -6  -6  -4   -1.02    3.10
   6   6  -4    9.84    6.03
   6   7  -4    6.55    6.03
  -6  -7  -4   -0.05    3.12
   6  -7  -4    0.94    2.97
   6   7  -4    2.03    3.31
   6  -7  -4    0.14    3.52
   6  -7  -4   -2.32    3.58
   6  -7  -4    0.36    2.69
  -6  -7  -4    0.65    2.68
   6  -8  -4   -3.18    3.03
  -6  -8  -4    0.74    3.08
   6   8  -4    5.38    5.97
   6  -8  -4    4.07    2.68
  -6  -8  -4   -1.03    2.74
   6  -8  -4    3.59    3.41
   6   9  -4   20.48    6.02
   6  -9  -4   16.79    2.77
  -6  -9  -4   18.22    2.89
   6   9   4   19.04    4.20
  -6 -10  -4   -1.14    2.96
   6  10   4   -0.25    4.03
   6 -10  -4   -3.26    2.58
  -6 -10  -4   -1.12    2.78
   6 -11  -4   28.66    3.10
   6  11  -4   34.25    5.82
  -6 -11  -4   36.57    3.29
   6  11   4   32.28    4.35
   6 -11  -4   34.67    2.87
  -6 -11  -4   35.75    3.08
   6  12   4   58.78    4.63
  -6 -12  -4   60.13    3.68
   6 -12  -4   54.80    3.52
   6 -12  -4   59.98    3.34
  -6 -12  -4   60.95    3.49
   6  12  -4   49.00    5.92
   6 -13  -4    8.50    2.32
  -6 -13  -4   11.25    2.43
  -6 -13  -4   15.58    2.66
   6  13  -4    7.76    5.17
   6  13   4   13.52    3.75
   6 -13  -4   12.28    2.56
  -6  14   4   29.48    2.83
   6  14   4   29.13    2.36
  -6 -14  -4   38.78    2.79
   6 -14  -4   38.70    2.71
   6  14   4   35.76    3.85
   6 -14  -4   38.52    2.57
   6  15   4    5.37    1.74
  -6  15   4    2.34    1.83
   6 -15  -4    4.79    2.09
  -6  15   4    5.00    2.17
  -6  15   4    0.37    2.18
  -6  16   4    3.91    1.97
   6   0  -5   30.90    3.27
   6   0  -5   30.20    3.06
  -6   0  -5   29.85    3.03
   6  -1  -5   -0.44    3.03
   6   1  -5    1.01    3.01
   6  -1  -5    1.66    2.79
  -6  -1  -5   -0.38    2.80
   6   1  -5    2.64    2.80
  -6   1  -5    4.17    2.76
   6  -1  -5    1.38    2.34
   6   1  -5   11.05    5.37
   6  -2  -5    9.81    3.11
   6   2  -5   12.54    3.08
   6  -2  -5    5.08    2.83
  -6  -2  -5    5.20    2.86
   6   2  -5    9.50    2.77
  -6   2  -5    6.43    2.70
  -6  -2  -5    6.82    2.40
   6  -2  -5    9.54    2.42
   6   2  -5   16.10    5.53
   6   3  -5   10.23    3.06
   6  -3  -5    7.07    3.10
   6  -3  -5    7.21    2.78
  -6  -3  -5    5.09    2.84
  -6  -3  -5    3.03    2.40
   6  -3  -5    2.27    2.30
   6   3  -5   10.86    5.42
   6   4  -5    0.51    2.96
   6  -4  -5    0.45    3.03
   6  -4  -5    0.81    2.76
  -6  -4  -5    2.07    2.80
  -6  -4  -5   -0.20    2.32
   6  -4  -5    2.28    2.28
   6   4  -5    8.98    5.35
   6   5  -5    7.82    2.93
   6  -5  -5    8.08    3.01
   6  -5  -5    7.83    2.74
  -6  -5  -5    4.87    2.81
  -6  -5  -5    5.54    2.33
   6  -5  -5    5.43    2.23
   6   5  -5    1.83    5.21
   6  -6  -5    4.54    2.92
   6  -6  -5    1.67    2.65
  -6  -6  -5    3.12    2.65
  -6  -6  -5    2.21    2.26
   6  -6  -5    4.26    2.16
   6   6  -5    9.13    5.10
   6  -7  -5   14.50    2.86
   6   7  -5   12.96    4.93
   6  -7  -5   20.06    2.28
   6  -7  -5   15.26    2.63
   6   8  -5   45.09    4.95
   6  -8  -5   40.04    2.66
   6  -8  -5   40.67    2.78
   6  -8  -5   45.79    2.98
   6   9  -5   10.10    4.51
   6  -9  -5    9.20    1.98
   6  -9  -5   11.18    2.36
   6  -9  -5    7.88    2.12
   6 -10  -5    2.76    2.14
   6 -10  -5   -1.20    1.93
  -6  12   5    4.52    1.78
   7   0   0   -1.74    1.40
   7  -1   0  237.07    8.03
   7   1   0  223.75    7.94
  -7  -1   0  210.61    7.93
   7   2   0   64.54    3.57
   7   3   0  300.70   10.99
   7   4   0  737.04   26.17
   7  -4   0  749.06   26.29
   7   4   0  735.23   26.16
   7   5   0  306.14   11.22
   7   5   0  306.33   11.24
  -7   5   0  313.07   11.22
  -7   6   0    4.19    2.31
   7   6   0    8.40    2.93
   7   6   0    4.13    2.36
   7   7   0    4.34    2.86
   7   7   0   -0.15    2.33
  -7   7   0   -0.07    2.10
  -7   8   0    1.89    2.23
   7   8   0   -2.33    2.91
  -7   9   0   10.76    2.37
  -7   9   0    5.66    2.42
   7   9   0    5.18    3.05
   7  10   0    1.86    3.12
  -7  10   0   -1.85    2.41
   7  11   0    4.18    3.18
  -7  11   0    4.66    2.67
  -7  11   0    4.13    2.49
  -7  12   0   16.30    2.93
   7  12   0   19.46    2.76
  -7  12   0   15.26    2.82
   7  12   0   23.24    3.52
  -7  12   0   19.10    2.48
  -7  13   0  402.94   14.86
   7  13   0  410.39   15.03
   7  13   0  406.55   14.84
  -7  13   0  399.72   14.90
  -7  13   0  400.25   14.71
   7  13   0  413.01   14.70
  -7  14   0   49.41    3.73
  -7  14   0   52.25    3.21
   7  14   0   58.53    3.24
  -7  14   0   58.49    4.07
  -7  14   0   60.66    3.37
   7  14   0   61.62    3.40
  -7  15   0   10.58    3.13
  -7  15   0    8.25    2.58
   7  15   0    6.75    2.59
   7  15   0   10.03    2.44
  -7  16   0   36.81    2.99
   7  16   0   37.04    3.04
  -7  16   0   38.49    3.57
  -7  17   0   -1.11    3.20
   7  17   0    1.85    2.59
   7  17   0   -1.23    2.42
   7  18   0   17.68    2.68
   7  18   0   19.13    2.50
  -7  19   0    2.97    2.93
   7  19   0    4.14    2.22
   7  19   0    1.12    2.38
  -7 -19   0   -0.47    2.68
   7 -20   0    5.70    2.50
   7 -21   0    4.05    3.26
   7 -21   0   -1.49    2.27
   7 -22   0   13.52    2.15
   7   0  -1   -0.74    1.01
   7   0  -1    0.70    2.97
   7   0  -1    0.05    2.30
   7   0   1    0.26    2.35
   7   0  -1    0.17    1.86
   7  -1   1  385.28   13.90
   7   1  -1  395.53   13.80
   7   1   1  392.47   13.87
   7  -1  -1  381.34   13.78
   7   1  -1  391.09   13.78
   7   1  -1  368.37   14.00
   7  -1  -1  369.76   13.97
   7   2   1   59.31    3.15
   7  -2   1   58.79    3.33
   7   2  -1   53.30    2.89
   7  -2  -1   56.83    2.88
  -7   2  -1   55.89    2.85
   7   2  -1   54.63    3.77
   7  -2  -1   56.01    3.63
   7  -3  -1  317.76   11.88
  -7   3  -1  325.80   11.88
   7   3  -1  333.68   11.85
   7   3   1  342.18   11.97
   7  -3   1  323.20   12.05
  -7  -3  -1  332.57   11.69
   7  -3  -1  325.86   12.11
   7   3  -1  330.77   12.17
   7  -4  -1  403.61   14.05
  -7   4  -1  400.14   14.06
   7  -4   1  390.61   14.20
   7   4   1  389.74   14.10
  -7  -4  -1  378.55   13.87
   7  -4  -1  401.17   14.24
   7   4  -1  397.81   14.28
   7  -5  -1  379.35   14.04
  -7   5  -1  372.96   14.07
   7  -5   1  404.22   14.23
   7   5   1  410.88   14.10
  -7  -5  -1  391.95   13.88
   7   6   1   77.18    4.16
  -7   6  -1   82.37    3.78
   7   6   1   85.25    3.84
   7  -6   1   82.40    4.25
  -7  -6  -1   75.26    3.25
   7  -7   1   53.15    3.64
  -7  -7  -1   48.55    2.44
   7   7   1   48.23    3.48
  -7   8  -1   20.54    2.54
   7   8   1   17.28    3.02
   7   8  -1   15.52    2.04
   7   8  -1   15.05    1.88
  -7   9  -1   96.81    4.52
   7   9   1  101.49    4.88
  -7  -9  -1   98.76    4.17
  -7   9  -1   97.30    4.40
   7   9  -1   94.16    4.24
  -7   9  -1  102.04    4.13
   7   9  -1  102.68    4.10
  -7  10   1   70.18    3.58
  -7  10  -1   60.88    3.72
  -7  10   1   61.10    3.32
   7  10   1   71.21    4.23
  -7 -10  -1   73.59    3.42
   7  10  -1   68.93    3.38
  -7  10  -1   74.83    3.69
   7  10  -1   78.13    3.50
  -7  10  -1   70.93    3.36
   7  10  -1   71.57    3.27
  -7  11  -1   63.97    3.60
   7  11  -1   63.41    3.37
  -7  11  -1   62.19    3.20
   7  11  -1   63.96    3.09
   7 -11  -1   60.09    4.26
  -7  11  -1   59.08    3.69
   7  11   1   60.16    3.18
  -7  11   1   59.80    3.14
   7  11   1   55.56    4.21
  -7 -11  -1   59.74    3.28
  -7  11  -1   60.14    3.34
   7  11  -1   57.83    3.24
  -7  11   1   60.18    3.46
  -7  12  -1  128.54    5.41
   7  12  -1  123.71    5.19
  -7  12  -1  119.35    5.00
   7  12  -1  118.04    4.95
   7 -12  -1  112.91    5.77
  -7  12   1  118.01    5.49
  -7  12  -1  118.64    5.58
   7  12   1  119.27    4.99
  -7  12   1  120.69    4.97
   7  12   1  122.53    6.18
  -7  12   1  111.44    5.23
   7  12   1  114.64    5.12
  -7 -12  -1  129.32    5.13
   7 -12  -1  125.39    5.05
  -7  12  -1  121.74    5.11
   7  12  -1  115.22    5.04
  -7  13   1  124.93    5.83
   7  13   1  138.29    5.82
  -7  13   1  128.63    5.79
  -7  13  -1  133.98    5.87
   7  13   1  119.89    5.40
  -7  13   1  126.78    5.41
   7  13   1  133.80    6.52
  -7  13  -1  146.52    6.01
   7  13  -1  139.63    5.85
  -7  13  -1  131.03    5.43
   7  13  -1  127.48    5.39
  -7 -13  -1  138.49    5.72
   7 -13  -1  138.31    5.63
  -7  13  -1  129.83    5.54
   7  13  -1  128.90    5.47
  -7  14   1   66.49    4.09
   7  14   1   67.23    3.94
  -7  14  -1   57.38    4.04
  -7  14   1   61.15    3.91
   7 -14  -1   57.76    3.78
   7  14   1   65.33    3.51
  -7  14   1   61.42    3.48
   7  14   1   71.05    5.03
  -7 -14  -1   64.99    3.80
   7 -14  -1   68.89    3.63
  -7  14  -1   65.62    3.61
   7  14  -1   54.87    3.54
  -7  14  -1   63.51    4.10
   7  14  -1   66.49    3.96
   7  14  -1   64.06    3.45
   7  15  -1   19.86    2.74
  -7 -15  -1   25.31    2.97
   7 -15  -1   19.04    3.08
  -7  15   1   19.42    3.29
   7  15   1   25.85    2.72
  -7  15   1   19.20    2.66
  -7  15  -1   19.11    3.45
  -7  15   1   22.82    3.22
   7  15   1   23.20    4.40
   7  15  -1   23.42    2.64
  -7 -16  -1   36.83    3.18
  -7  16   1   42.52    3.50
  -7  16  -1   36.48    3.70
   7 -16  -1   38.61    3.38
   7  16   1   36.82    2.97
  -7  16   1   37.89    3.60
  -7  16   1   35.28    2.96
   7  16   1   33.49    4.45
   7  16  -1   34.14    2.87
  -7  17   1    7.98    3.11
   7 -17   1   13.58    4.40
   7  17   1    2.73    4.11
   7 -17  -1    4.39    2.90
  -7 -18  -1   21.99    2.68
   7  18   1   24.06    2.65
  -7  18   1   21.50    3.37
   7 -18   1   27.89    4.27
   7  18   1   19.77    4.00
   7  18   1   14.60    2.41
   7 -19  -1    7.09    2.54
   7 -19   1    0.65    3.70
   7  19   1    1.07    2.27
  -7 -19  -1    4.89    2.26
  -7  19   1    9.79    2.71
   7 -20  -1    6.42    2.38
   7  20   1    0.61    2.03
  -7  20   1   -0.97    2.49
  -7  21   1    2.04    2.20
   7 -21  -1    6.57    3.18
   7 -21  -1    1.78    2.14
   7 -22   1   11.86    1.95
   7 -22  -1   11.25    1.94
   7   0  -2    0.28    1.89
   7   0   2   -1.27    2.34
   7  -1   2  240.03    8.62
   7   1   2  238.40    8.60
   7   1  -2  229.79    9.13
   7  -1  -2  217.25    9.07
   7  -1  -2  222.70    8.47
   7   2  -2  122.54    6.40
   7  -2  -2  122.99    6.31
   7  -2  -2  148.16    5.51
   7  -2   2  136.94    5.66
   7   2   2  144.53    5.69
   7   2  -2  147.57    5.42
   7  -3  -2  328.59   12.26
   7  -3  -2  330.72   12.17
   7   3   2  335.04   12.42
   7  -3   2  339.80   12.26
   7   3   2  346.08   12.26
   7   3  -2  356.14   13.04
   7  -3  -2  334.08   12.58
   7  -4  -2   57.37    3.14
   7  -4  -2   53.29    4.20
   7   4  -2   64.06    5.41
   7   4   2   59.99    3.75
   7  -4   2   54.94    3.29
   7   4   2   61.28    3.28
   7  -4  -2   54.74    3.38
  -7  -4  -2   53.96    2.70
   7  -4  -2   60.61    2.84
   7  -5  -2   37.02    2.79
   7  -5  -2   44.65    3.93
   7   5  -2   45.40    5.20
   7   5   2   43.65    3.41
   7  -5   2   41.74    3.03
  -7  -5  -2   40.18    2.39
   7  -5  -2   42.02    2.54
  -7  -6  -2  222.30    8.16
   7  -6  -2  212.58    8.34
   7  -6  -2  209.23    8.79
   7   6  -2  238.82    9.46
   7   6   2  226.76    8.58
   7  -6   2  218.83    8.40
   7   6  -2  224.80    8.41
  -7  -7  -2   28.40    2.26
   7  -7  -2   33.09    2.70
   7  -7  -2   31.74    3.93
   7   7  -2   35.94    5.16
   7   7  -2   26.57    2.82
   7  -7   2   28.84    2.90
   7   7   2   28.93    3.31
   7   7  -2   28.42    2.88
   7  -8  -2    7.02    2.44
   7   8   2   12.18    3.33
   7  -8   2   11.33    2.75
  -7  -8  -2    9.65    2.11
   7  -8  -2    8.71    3.81
   7   8  -2   15.25    5.02
   7  -9  -2   17.51    2.78
   7   9   2   16.88    3.68
   7  -9   2   20.87    2.95
  -7  -9  -2   20.59    2.34
   7  -9  -2   23.00    2.38
   7  -9  -2   16.20    3.99
   7   9  -2   12.01    5.24
   7 -10  -2   15.56    2.95
   7  10  -2   15.50    5.60
   7 -10  -2   19.84    3.99
   7  10   2   12.87    4.08
  -7 -10  -2   17.99    2.46
   7 -10  -2   17.75    2.47
   7  11   2   98.51    5.53
   7  11  -2   89.07    7.01
  -7 -11  -2  105.46    4.72
   7 -11  -2  101.25    4.59
   7 -11  -2   85.63    4.67
  -7 -12  -2   26.45    2.97
   7 -12  -2   20.80    2.78
   7  12  -2   18.07    5.91
   7 -12  -2   26.36    3.07
   7  12   2   27.52    4.45
  -7  12   2   25.60    3.42
   7 -13  -2  129.30    5.71
   7  13   2  124.69    5.38
  -7  13   2  117.19    5.72
  -7 -13  -2  134.24    5.61
   7  14   2   31.84    2.82
  -7  14   2   31.79    2.89
  -7  14   2   26.84    3.56
   7 -14  -2   25.97    3.33
  -7  14   2   41.42    3.46
  -7 -14  -2   37.52    3.19
  -7  15   2   22.38    2.73
   7  15   2   34.05    4.37
  -7  15   2   25.02    3.34
  -7  15   2   26.51    3.34
   7 -15  -2   24.13    3.24
   7  16   2   14.51    4.14
  -7 -16  -2   29.56    2.95
   7 -17  -2    0.34    2.73
  -7  17   2    0.55    2.97
  -7  17   2   -1.76    2.33
  -7  17   2    2.92    2.83
   7  17   2    0.89    3.98
  -7 -17  -2   -0.64    2.48
   7 -18  -2   12.29    2.52
  -7  18   2    7.72    2.23
  -7  18   2    9.68    2.85
  -7  18   2   10.57    2.61
   7  18   2    6.68    3.70
  -7  19   2    0.50    2.39
  -7  19   2   -1.06    2.60
   7 -19  -2    0.52    2.26
  -7  20   2    5.97    2.15
   7 -20  -2    3.93    2.09
  -7   0  -3   -2.78    2.19
   7   0  -3   -1.98    2.26
   7   0  -3   -2.13    2.46
   7   0  -3   -5.04    5.47
   7   0   3    1.03    3.16
   7   0  -3   -1.48    2.97
   7  -1  -3   93.87    4.41
   7   1  -3   93.15    4.43
  -7   1  -3   91.45    4.41
   7   1  -3   92.89    6.63
   7  -1  -3   85.91    6.58
   7   1   3   89.96    4.86
   7  -1  -3  100.00    4.31
  -7   1  -3   99.27    4.24
   7   1  -3  101.44    4.25
   7   1  -3   95.67    4.77
   7  -1  -3   97.35    4.77
   7  -2  -3   57.17    3.41
   7   2  -3   56.61    3.37
  -7   2  -3   56.29    3.39
   7   2  -3   59.72    6.07
   7  -2  -3   61.27    5.96
   7   2   3   57.41    4.08
   7   2  -3   59.03    3.75
   7   2  -3   59.23    3.81
   7  -2  -3   60.93    3.88
  -7   2  -3   56.91    3.17
   7   2  -3   56.08    3.15
   7   3  -3   23.85    2.41
   7  -3  -3   23.51    5.61
   7   3  -3   17.51    5.79
   7   3  -3   22.75    2.71
  -7   3  -3   21.73    2.67
   7  -3  -3   23.89    2.75
   7   3  -3   22.55    3.16
   7   3   3   21.68    3.63
   7   3  -3   20.31    3.19
   7  -3  -3   21.52    3.32
   7  -4  -3   24.20    2.63
  -7  -4  -3   27.10    2.45
   7  -4  -3   30.10    5.50
   7  -4  -3   39.46    3.47
  -7   4  -3   31.93    2.85
   7   4  -3   23.94    2.83
   7  -4  -3   33.80    2.95
   7   4  -3   25.71    3.25
   7   4   3   33.05    3.90
   7   4  -3   25.26    3.32
   7  -4  -3   34.63    3.47
   7  -5  -3   36.00    2.79
  -7  -5  -3   30.49    2.59
   7   5  -3   21.86    5.78
   7  -5  -3   24.03    3.29
   7  -5  -3   35.28    3.08
   7   5  -3   32.92    2.95
  -7   5  -3   33.47    2.94
   7   5  -3   31.79    3.34
   7   5   3   27.03    4.26
   7   5  -3   36.36    3.38
   7  -5  -3   31.56    3.56
   7  -6  -3   34.74    3.05
   7   6  -3   23.50    5.64
   7  -6  -3   29.60    3.13
   7  -6  -3   27.70    2.89
  -7  -6  -3   30.28    2.74
   7   6  -3   31.99    3.35
   7   6   3   28.63    4.38
   7   6  -3   32.65    3.38
   7  -6  -3   28.85    3.62
  -7  -7  -3   15.57    2.77
   7  -7  -3   13.27    2.86
   7  -7  -3   23.44    3.11
  -7  -7  -3   20.72    2.85
   7  -7  -3   13.36    2.81
   7   7  -3   15.53    3.18
   7   7   3   17.04    4.19
   7  -7  -3   14.82    3.49
   7   7  -3   13.48    3.19
  -7  -8  -3   15.54    2.70
   7  -8  -3   14.95    2.67
   7   8  -3   12.22    5.82
   7  -8  -3   12.12    3.02
  -7  -8  -3   12.75    2.71
   7  -8  -3   16.94    2.75
   7  -8  -3   12.76    3.29
   7   8   3   18.15    4.34
   7  -8  -3   17.07    3.46
  -7  -9  -3    4.02    2.73
   7  -9  -3    5.85    2.71
   7   9  -3    6.85    5.94
   7  -9  -3    7.08    2.97
  -7  -9  -3   10.89    2.87
   7  -9  -3    5.80    2.81
   7  -9  -3    6.36    3.29
   7   9   3    2.42    4.33
   7  -9  -3    7.74    3.40
   7 -10  -3   23.96    3.26
   7  10  -3   30.78    6.16
  -7 -10  -3   27.61    3.02
   7  10   3   31.02    4.65
   7 -10  -3   24.95    2.98
  -7 -11  -3   59.99    3.65
   7  11  -3   65.75    6.40
   7  12   3    9.43    4.29
  -7 -12  -3    8.95    2.89
   7 -12  -3    7.68    3.12
   7  12  -3   10.43    5.86
   7  13   3   10.18    4.19
   7 -13  -3   11.64    3.08
  -7  14   3    3.33    2.99
   7  14  -3    5.05    5.59
   7  14   3    1.13    3.95
  -7 -14  -3    5.90    2.65
  -7  15   3    2.03    2.82
  -7  15   3    6.27    2.31
   7 -15  -3    4.96    2.80
  -7  15   3    5.46    2.87
   7  15   3    4.93    3.83
  -7 -15  -3    1.84    2.37
   7 -16  -3   13.81    2.64
  -7  16   3   14.66    2.64
  -7  16   3   12.61    2.23
   7  16   3   17.68    3.70
  -7  16   3   14.55    2.69
  -7  17   3    5.69    2.36
  -7  17   3    7.03    2.40
   7 -17  -3    6.12    2.37
  -7  18   3    1.72    2.10
   7   0  -4   -1.15    3.46
   7   0  -4    0.49    3.18
  -7   0  -4    0.51    3.08
   7   0  -4   -2.50    6.31
   7   1  -4   36.34    3.80
   7  -1  -4   36.84    3.90
   7  -1  -4   41.74    3.65
  -7  -1  -4   34.80    3.53
   7   1  -4   38.86    3.53
  -7   1  -4   36.90    3.40
   7  -1  -4   36.54    6.45
   7   1  -4   41.58    6.51
   7   2  -4   46.98    4.05
   7  -2  -4   52.42    4.15
   7   2  -4   50.66    3.68
  -7   2  -4   45.72    3.60
   7  -2  -4   55.25    3.63
   7  -2  -4   49.55    3.90
  -7  -2  -4   48.56    3.76
   7  -2  -4   47.62    6.34
   7   2  -4   53.35    6.59
   7   3  -4    0.60    3.47
   7  -3  -4   -4.04    3.55
   7   3  -4    3.04    3.06
  -7   3  -4    3.89    3.02
   7  -3  -4   -2.28    2.95
   7   3  -4    0.39    6.20
   7  -4  -4   28.18    3.84
   7   4  -4   29.16    3.69
   7   4  -4   31.56    3.28
  -7   4  -4   24.73    3.16
   7  -4  -4   28.18    3.25
   7   4  -4   28.19    6.33
   7   5  -4   10.31    6.16
   7  -5  -4    5.60    3.56
   7   5  -4    3.02    3.47
   7  -5  -4    6.40    2.98
   7  -5  -4    1.87    2.81
   7   5  -4    3.64    3.49
   7  -5  -4    2.01    3.58
   7  -6  -4   87.43    4.42
   7   6  -4   81.47    4.69
   7  -6  -4   78.59    4.84
   7   6  -4   76.16    6.93
   7   6  -4   85.17    4.66
   7  -6  -4   83.46    4.85
   7   7  -4   22.92    6.23
   7  -7  -4   29.41    3.71
   7   7  -4   25.69    3.48
   7  -7  -4   32.06    3.20
   7   8  -4   12.85    6.00
   7  -8  -4    6.95    3.42
   7   9   4   19.47    4.11
   7  -9  -4   22.48    2.99
   7  10   4   -0.84    4.04
   7  10  -4   -6.86    5.55
   7 -10  -4    1.47    2.75
   7  11   4   17.21    4.01
   7  11  -4   15.58    5.39
   7 -11  -4   13.64    2.72
   7  12   4    4.50    3.84
   7  12  -4    2.33    5.17
   7 -12  -4    1.21    2.45
   7  13  -4   13.08    4.95
   7  13   4   13.80    3.66
  -7  13   4    7.54    2.49
   7 -13  -4   14.25    2.38
  -7  14   4    2.86    2.20
  -7  14   4    2.92    2.38
   7  14   4    9.78    3.39
  -7  15   4   -2.75    2.08
  -7  16   4   17.93    1.93
   7   0  -5   -0.71    2.91
   7   1  -5   21.87    4.96
   7  -1  -5   19.43    3.05
   7   1  -5   19.52    3.05
   7   2  -5   -3.57    5.12
   7  -2  -5    1.06    2.19
   7   2  -5    4.65    2.93
   7  -2  -5   -0.45    2.89
   7   3  -5    0.54    5.11
   7  -3  -5    6.15    2.24
   7   3  -5   11.05    2.95
   7  -3  -5    6.03    2.93
   7   4  -5    1.52    5.05
   7  -4  -5    2.07    2.18
   7   4  -5    3.27    2.87
   7  -4  -5    6.10    2.92
   7   5  -5    5.24    4.94
   7  -5  -5    3.28    2.13
   7   5  -5    3.15    2.77
   7  -5  -5    2.54    2.85
   7   6  -5    3.72    4.79
   7  -6  -5    3.15    2.02
   7  -6  -5    6.03    2.73
   7  -7  -5   14.16    2.71
   7   7  -5   20.41    4.72
   7  -8  -5   13.16    2.46
   7   8  -5   13.25    4.47
   7   9  -5    1.63    4.25
   8   0   0   19.70    2.63
   8   0   0   22.78    1.73
  -8   0   0   18.21    1.76
   8  -1   0   56.40    3.25
   8   1   0   52.86    3.16
   8  -1   0   52.93    2.56
  -8   1   0   49.85    2.67
   8   2   0  389.40   13.75
   8  -2   0  374.59   13.81
   8   2   0  393.46   13.81
  -8   2   0  371.23   13.65
   8   3   0   46.99    2.90
   8  -3   0   45.11    3.24
   8   3   0   39.74    3.25
  -8   3   0   42.20    2.73
   8   4   0  282.90   10.58
   8  -4   0  286.05   10.80
   8   4   0  295.35   10.67
  -8   4   0  291.98   10.56
  -8   5   0   53.27    3.12
   8   5   0   55.17    3.15
   8  -5   0   60.44    3.75
   8   6   0    7.24    2.34
   8   7   0  176.71    6.78
   8   7   0  172.02    6.97
   8   8   0   66.07    3.89
  -8   8   0   69.09    3.53
   8   9   0   22.18    3.22
  -8   9   0   26.12    2.60
   8  10   0   32.59    3.44
  -8  10   0   31.56    2.85
   8  11   0   64.21    4.06
  -8  11   0   59.63    3.61
   8  12   0    3.51    3.58
  -8  12   0    1.12    2.92
   8  13   0   22.49    4.41
  -8  13   0   37.64    3.38
  -8  14   0  176.21    7.25
  -8  15   0  227.68    9.01
  -8  16   0    6.31    3.17
  -8  17   0   -2.56    3.23
  -8  18   0    4.27    2.97
   8 -19   0   -1.35    3.75
  -8  19   0    3.66    2.72
   8 -19   0    3.50    2.50
   8 -20   0    0.86    2.30
   8 -20   0   -3.57    3.46
   8 -21   0   14.81    2.28
   8 -21   0   14.23    3.03
   8 -22   0    0.80    1.82
   8   0  -1   52.21    2.76
   8   0   1   45.33    3.08
   8  -1  -1   51.92    2.84
   8   1  -1   57.07    2.87
   8  -1  -1   52.01    3.78
   8   1  -1   52.48    3.85
   8  -1   1   58.29    3.25
   8   1   1   54.66    3.15
   8  -1  -1   56.90    3.33
  -8   2  -1  824.86   29.40
   8  -2  -1  839.65   29.44
   8  -2  -1  824.77   29.55
   8   2  -1  817.57   29.56
   8   2   1  844.76   29.49
   8  -2   1  839.25   29.53
   8  -2  -1  837.79   29.51
   8  -3  -1  352.79   12.41
  -8   3  -1  346.75   12.39
   8   3  -1  353.38   12.69
   8  -3   1  339.39   12.55
   8   3  -1  334.79   12.39
   8   3   1  336.60   12.48
   8  -3  -1  345.21   12.57
   8  -4  -1  794.36   28.17
  -8   4  -1  800.03   28.18
   8   4   1  818.42   28.21
   8  -4  -1  804.65   28.28
   8   4  -1  795.33   28.13
   8  -4   1  801.61   28.27
   8   4  -1  751.45   28.28
   8   5  -1   11.93    3.48
  -8   5  -1   15.18    2.35
   8  -5   1   19.07    2.96
   8   5   1   17.37    2.45
   8   5  -1   19.26    2.19
   8   6   1   68.35    3.97
   8  -6  -1   73.43    3.45
   8   6  -1   65.88    3.34
   8   6   1   67.54    3.56
   8  -6   1   71.34    3.96
   8  -6  -1   68.85    4.25
   8  -7   1   84.58    4.35
   8   7   1   78.65    4.23
   8  -7  -1   80.42    3.83
  -8   7  -1   81.71    3.95
   8   8   1   93.83    4.73
   8  -8  -1   98.74    4.27
  -8   8  -1   93.58    4.40
   8  -8   1   98.92    4.83
   8   8  -1   87.98    6.05
  -8   9  -1   24.73    2.78
   8  -9  -1   22.74    2.57
   8  -9   1   21.49    3.45
   8   9   1   23.47    3.37
   8   9  -1   23.59    5.07
   8  10   1  166.97    6.96
   8 -10  -1  168.17    6.55
  -8  10  -1  154.54    6.62
   8 -10  -1  169.68    6.99
   8 -10   1  157.34    6.97
   8 -11  -1   55.13    3.58
  -8  11  -1   48.41    3.77
  -8  11   1   54.35    3.77
   8  11   1   37.38    4.35
   8 -11   1   38.86    4.29
   8 -11  -1   35.69    4.27
   8  12   1  186.43    7.76
   8 -12  -1  173.96    7.18
  -8  12  -1  178.47    7.36
  -8  12   1  178.29    7.24
   8 -12   1  180.29    7.77
   8 -12  -1  181.26    7.94
   8  13   1  134.24    6.44
   8 -13  -1  126.92    5.49
  -8  13   1  121.55    5.56
  -8  13  -1  121.81    5.71
   8 -13   1  138.93    6.40
   8  14   1   24.31    4.58
   8 -14   1   21.20    4.38
  -8  14  -1   21.76    3.40
  -8  14   1   23.10    3.22
   8 -14  -1   24.58    3.08
  -8  15  -1   35.11    3.69
   8 -15  -1   42.59    3.38
  -8  15   1   40.81    3.51
   8  16   1   30.42    4.26
   8 -16   1   33.89    4.53
  -8  16  -1   25.69    3.51
  -8  16   1   23.62    3.36
   8 -16  -1   20.68    3.15
   8  17   1    1.53    4.00
   8 -17   1   -2.71    4.15
   8 -18   1   33.21    4.12
   8  18   1   30.18    4.03
  -8  18   1   27.52    3.08
   8 -18  -1   27.65    2.90
   8 -19   1   -0.76    3.37
  -8  19   1   -0.24    2.58
   8 -19  -1    2.72    2.38
   8 -20  -1    1.63    3.37
  -8  20   1    2.43    2.37
   8 -20  -1   -0.13    2.25
   8 -21  -1    6.43    3.04
  -8  21   1    7.72    2.11
   8 -21   1    5.87    2.10
   8 -21  -1    8.15    2.10
   8 -22   1   16.50    1.81
   8   0   2  434.57   15.46
   8   0  -2  418.55   15.75
   8  -1  -2   29.91    3.78
   8   1  -2   23.36    3.86
   8   1   2   25.59    2.63
   8  -1   2   27.09    2.68
   8  -1  -2   24.07    2.59
   8  -2   2  383.06   13.45
   8   2   2  376.81   13.45
   8  -2  -2  364.98   13.74
   8   2  -2  367.27   13.79
   8  -2  -2  356.06   13.44
   8  -3   2  158.61    6.19
   8   3   2  158.64    6.18
   8  -3  -2  148.72    6.75
   8  -3  -2  151.45    6.16
   8   4  -2   48.06    5.30
   8  -4  -2   32.65    3.96
   8  -4  -2   34.82    2.77
   8   4   2   40.03    2.95
   8  -4  -2   40.13    3.04
   8   4   2   39.34    3.43
   8  -4   2   36.93    2.93
   8   5   2  110.24    5.00
   8  -5  -2  101.99    4.55
   8  -5   2  103.68    4.68
   8   5   2  101.72    4.66
   8  -5  -2  101.46    4.83
   8   5  -2  118.92    6.40
   8  -5  -2   98.77    5.33
   8   6   2   47.24    3.71
   8  -6  -2   46.42    3.04
   8  -6   2   51.21    3.29
   8  -6  -2   43.78    4.25
   8   6  -2   50.58    5.52
   8  -7  -2   85.75    5.23
   8   7   2   97.88    4.85
   8  -7   2   95.87    4.45
   8   7  -2   94.60    4.45
   8  -7  -2   86.42    4.31
   8  -8  -2   23.81    2.84
   8  -8   2   21.61    3.01
   8   8   2   21.45    3.79
   8  -8  -2   18.69    4.11
   8   8  -2   29.79    5.58
   8   9   2   67.55    4.84
   8  -9  -2   65.29    3.87
   8   9  -2   65.53    6.56
   8  -9  -2   62.62    5.03
   8  -9   2   66.14    3.97
   8 -10  -2   16.18    2.93
   8 -10  -2   14.81    4.73
   8  10  -2    9.83    5.73
   8 -10   2   14.66    3.55
   8  10   2   11.43    3.96
   8 -11  -2   26.44    3.00
   8 -11  -2   15.40    4.43
   8  11  -2   21.90    5.91
   8  11   2   24.05    4.26
   8 -12  -2   25.82    3.17
   8  12  -2   20.22    5.91
   8  12   2   29.50    4.52
   8 -13  -2    8.59    3.02
   8  14   2   61.69    4.90
   8 -14  -2   50.92    3.72
  -8  14   2   52.78    3.87
   8  15   2   16.59    4.14
  -8  15   2   14.86    3.24
   8 -15  -2   14.36    3.04
   8  16   2    1.41    3.95
   8  17   2    2.71    3.78
  -8  17   2    5.00    2.68
   8 -17  -2    2.42    2.55
   8  18   2    4.65    3.57
  -8  18   2    5.02    2.48
   8 -18  -2    3.29    2.35
   8 -19  -2   25.63    3.37
   8 -19  -2   25.23    2.43
  -8  19   2   29.34    2.61
  -8  20   2   11.60    2.14
   8 -20  -2   10.20    2.07
   8   0  -3  270.40   11.45
   8   0  -3  259.69    9.96
   8   0   3  254.19    9.98
   8  -1  -3   36.80    6.57
   8   1  -3   45.55    3.73
   8  -1  -3   48.45    3.79
   8   1   3   49.71    4.05
   8  -2  -3   42.68    6.46
   8   2  -3   45.91    6.59
   8   2   3   44.13    4.11
   8   2  -3   47.86    3.74
   8  -3  -3   38.57    6.47
   8   3  -3   39.16    6.20
   8   3  -3   48.86    3.67
   8   3   3   50.60    4.47
   8   3  -3   45.94    3.76
   8  -4  -3    6.63    6.18
   8   4  -3    5.80    5.72
   8   4  -3    8.93    3.20
   8  -4  -3    4.47    2.91
   8   4   3    9.76    4.18
   8   4  -3    7.71    3.28
   8   5  -3   23.40    3.35
   8  -5  -3   23.17    3.20
   8   5   3   26.53    4.14
   8   5  -3   24.25    3.46
   8  -5  -3   24.35    3.60
   8   6  -3   38.30    6.00
   8   6  -3   31.64    3.47
   8  -6  -3   30.39    3.35
   8   6   3   35.16    4.37
   8   6  -3   33.99    3.58
   8  -6  -3   34.80    3.73
   8   7  -3   62.97    6.20
   8   7  -3   54.63    3.90
   8   7   3   59.64    4.81
   8   7  -3   60.61    3.94
   8  -7  -3   64.62    4.23
   8  -7  -3   48.01    3.72
   8   8  -3   10.25    5.82
   8  -8  -3    2.51    2.96
   8   8   3    3.05    4.29
   8  -8  -3    5.13    3.48
   8   9  -3    8.58    6.04
   8  -9  -3    8.45    3.32
   8   9   3    5.18    4.41
   8  -9  -3    3.68    3.45
   8  -9  -3    6.28    3.00
   8  10  -3   54.24    6.36
   8 -10  -3   39.81    3.60
   8 -11  -3   32.59    3.47
   8  11  -3   43.20    6.19
   8  11   3   36.63    4.76
   8  12   3   45.90    4.66
   8 -12  -3   39.35    3.57
   8  12  -3   40.03    6.08
   8  13   3    5.35    4.02
   8  14   3   -1.85    3.88
   8 -14  -3   -5.03    2.82
  -8  14   3   -1.90    2.98
   8  15   3    6.88    3.71
   8 -15  -3    2.10    2.57
  -8  15   3    7.00    2.68
   8  16   3   15.01    3.58
  -8  16   3   16.48    2.54
   8 -16  -3   13.70    2.54
   8  17   3    2.39    3.24
  -8  17   3    6.42    2.25
   8 -17  -3    7.37    2.23
  -8  18   3    3.13    2.02
   8   0  -4   -0.46    6.23
   8   0  -4    4.08    3.52
   8   1  -4   54.53    6.63
   8  -1  -4   51.18    6.54
   8   1  -4   48.83    4.09
   8  -1  -4   51.25    4.13
   8  -2  -4   38.02    6.25
   8   2  -4   39.38    6.48
   8  -2  -4   32.32    3.83
   8   2  -4   36.82    3.83
   8   2  -4   37.56    3.86
   8  -2  -4   35.97    3.91
   8   3  -4    3.14    6.22
   8  -3  -4    6.64    3.51
   8   3  -4    4.02    3.46
   8   3  -4    4.84    3.47
   8  -3  -4    2.48    3.54
   8   4  -4    5.67    6.18
   8   4  -4    4.84    3.48
   8  -4  -4    5.79    3.55
   8   4  -4    3.24    3.46
   8  -4  -4    2.91    3.55
   8   5  -4   67.75    6.74
   8   5  -4   75.94    4.44
   8  -5  -4   64.61    4.42
   8  -5  -4   66.68    4.55
   8   6  -4    8.39    6.08
   8   6  -4   13.43    3.36
   8  -6  -4    3.31    3.50
   8   7  -4   65.05    4.03
   8  -7  -4   64.45    4.21
   8   7  -4   52.02    3.97
   8  -8  -4    9.98    3.28
   8   8   4   11.80    4.12
   8  -8  -4   15.34    3.37
   8  -9  -4   16.97    3.20
   8   9  -4   18.95    5.53
   8  -9  -4   16.39    3.27
   8   9   4   18.30    4.10
   8  10   4    2.10    3.88
   8  10  -4   -0.88    5.20
   8  11   4    1.89    3.77
   8  11  -4    9.76    5.01
   8  12   4   15.22    3.72
   8  12  -4   12.56    4.93
   8  13   4   10.48    3.42
   8  13  -4   14.22    4.64
   8  14   4    0.89    3.25
  -8  14   4    4.23    2.23
  -8  15   4    4.41    2.00
   8   0  -5   39.63    3.22
   8  -1  -5    2.93    2.88
   8  -1  -5    2.82    2.76
   8   1  -5    1.06    2.78
   8  -2  -5    6.53    2.90
   8   2  -5    6.36    2.78
   8  -2  -5    8.19    2.80
   8  -3  -5   12.35    2.94
   8   3  -5    9.58    2.81
   8  -3  -5    9.35    2.82
   8   3  -5    6.71    4.80
   8   4  -5    0.79    2.75
   8  -4  -5    2.50    2.70
   8   4  -5    4.09    4.71
   8   5  -5   10.74    2.70
   8  -5  -5    7.33    2.75
   8   5  -5   11.25    4.65
   8  -6  -5    4.28    2.59
   8   6  -5    3.30    4.54
   8  -7  -5    1.39    2.43
   8   7  -5    6.42    4.38
   8  -8  -5    4.70    2.23
   8   8  -5    6.54    4.19
   8   9  -5   28.31    4.23
   9   0   0    1.41    2.49
   9   1   0    3.19    3.04
   9   1   0    8.52    2.45
   9  -1   0    9.01    2.64
   9  -2   0   37.92    3.00
   9   2   0   44.57    2.88
   9   2   0   37.33    3.33
   9  -2   0   38.41    2.31
  -9   2   0   34.63    2.45
   9   3   0    7.96    3.00
   9  -3   0    7.84    2.69
   9   3   0    8.08    2.40
  -9   3   0    7.51    2.14
   9   4   0  116.60    4.87
   9  -4   0  120.02    5.15
   9   4   0  104.96    5.14
  -9   4   0  119.83    4.81
   9   5   0  342.43   12.35
   9  -5   0  334.85   12.53
   9  -6   0   71.33    4.11
   9   6   0   66.13    3.50
  -9   7   0   29.10    2.61
   9   7   0   22.71    2.69
   9   7   0   26.81    3.21
   9  -7   0   25.72    3.34
   9   8   0   27.05    3.22
  -9   8   0   27.76    2.72
   9   9   0   76.76    4.23
  -9   9   0   73.59    3.85
   9  10   0   -1.90    3.32
  -9  10   0    1.17    2.70
   9  11   0   62.40    4.32
  -9  11   0   60.83    3.95
   9  12   0   25.22    4.16
  -9  12   0   27.87    3.32
  -9  13   0    2.43    3.01
  -9  14   0   99.39    5.01
  -9  15   0   84.47    4.66
  -9  16   0   23.53    3.36
   9 -17   0    6.84    4.08
   9 -18   0   11.10    3.91
  -9  18   0    8.51    2.85
   9 -18   0    8.04    2.64
   9 -19   0    4.00    3.57
  -9  19   0    5.38    2.54
   9 -19   0    3.27    2.32
   9 -20   0   -5.19    3.19
   9 -20   0    0.36    2.19
   9 -21   0   -2.05    1.98
   9   0  -1    2.12    2.41
   9   0   1    2.36    2.38
   9   0  -1   -0.67    1.97
   9  -1   1    2.66    2.45
   9   1   1    1.87    2.36
   9  -1  -1    2.41    2.58
   9   1  -1    1.82    2.31
   9   1  -1   -0.30    1.98
   9  -1  -1    3.13    1.98
   9  -2  -1  186.51    7.52
   9  -2  -1  203.79    7.74
   9  -2   1  200.75    7.70
   9   2  -1  211.41    7.59
   9   2   1  206.02    7.65
   9  -3  -1  126.73    5.71
   9   3  -1  137.49    5.11
   9   3   1  131.43    5.21
   9  -3   1  130.94    5.37
   9  -3  -1  136.09    5.42
  -9   4  -1  325.21   11.99
   9  -4  -1  322.56   12.26
   9  -4   1  335.54   12.14
   9   4  -1  335.89   11.96
   9   4   1  329.70   12.04
   9  -4  -1  328.62   12.15
   9  -5  -1   92.68    4.02
   9  -5   1   84.76    4.39
   9   5  -1   89.03    3.94
   9  -5  -1   92.43    4.52
   9   5   1   92.06    4.13
   9  -5  -1   83.96    4.74
   9   6   1  127.22    5.80
   9  -6  -1  135.83    5.49
  -9   6  -1  130.87    5.55
   9   6   1  140.80    5.56
   9   6  -1  133.86    5.41
   9  -6  -1  149.00    5.92
   9  -6   1  140.38    5.79
   9  -6  -1  121.33    6.03
   9   7   1   39.35    3.42
   9  -7  -1   40.27    2.82
  -9   7  -1   35.92    3.01
   9  -7   1   42.01    3.42
   9   7   1   38.80    2.94
   9  -7  -1   40.14    3.84
  -9   8  -1   31.81    2.96
   9  -8  -1   29.05    2.69
   9   8   1   31.58    3.46
   9  -8   1   33.57    3.40
   9   8  -1   29.31    5.22
   9  -8  -1   25.33    3.74
  -9   9  -1   -0.04    2.74
   9  -9  -1    0.16    2.53
   9   9   1   -0.11    3.44
   9  -9   1    4.58    3.36
   9   9  -1    1.72    5.15
   9  -9  -1    2.85    3.70
  -9  10  -1   26.61    3.44
   9 -10  -1   40.58    3.35
   9  10   1   32.69    4.30
   9 -10   1   29.12    4.14
   9 -10  -1   24.86    4.34
  -9  11  -1   34.57    3.45
   9 -11  -1   30.05    3.13
  -9  11   1   36.41    3.33
   9  11   1   39.09    4.21
   9 -11   1   41.53    4.23
   9 -11  -1   30.25    4.43
   9  12   1   66.59    4.93
   9 -12  -1   64.14    3.82
  -9  12   1   58.70    3.96
  -9  12  -1   59.83    4.12
   9 -12  -1   55.77    4.96
   9  13   1  150.34    7.02
  -9  13  -1  145.27    6.49
   9 -13  -1  150.20    6.30
  -9  13   1  150.71    6.36
   9 -13  -1  148.55    6.92
   9 -13   1  144.43    6.97
   9 -14  -1  112.92    5.00
  -9  14  -1   99.64    5.20
  -9  14   1  107.45    5.10
   9  15   1    4.92    4.21
   9 -15   1    8.10    4.19
  -9  15   1    0.81    3.12
  -9  15  -1    2.26    3.31
   9 -15  -1    4.75    2.97
   9  16   1   53.54    4.54
   9 -16   1   62.34    4.66
   9 -16  -1   53.02    3.71
  -9  16   1   48.14    3.81
   9 -17   1    4.18    3.84
   9  17   1    0.93    3.89
  -9  17   1    9.11    2.93
   9 -17  -1    6.64    2.72
   9 -18  -1   34.29    3.90
   9 -18   1   27.25    3.71
   9  18   1   29.75    3.80
  -9  18   1   31.24    2.96
   9 -18  -1   26.11    2.73
   9 -19  -1   -3.33    3.45
   9 -19   1   -2.03    3.02
  -9  19   1    2.05    2.39
   9 -19  -1    1.42    2.29
   9 -20  -1    1.88    3.10
  -9  20   1    0.87    2.26
   9 -20   1    3.86    2.19
   9 -20  -1    2.08    2.07
   9 -21   1    3.10    1.86
   9 -21  -1    2.43    1.86
   9   0  -2   -0.93    3.75
   9   0   2   -0.88    2.54
   9  -1   2   94.05    4.15
   9   1   2   85.36    4.09
   9  -1  -2   80.62    4.97
   9   1  -2   77.38    5.03
   9  -1  -2   83.95    4.05
   9  -2   2  212.58    8.05
   9   2   2  209.11    8.05
   9  -2  -2  202.78    8.48
   9   2  -2  219.53    8.60
   9  -2  -2  208.34    8.02
   9  -3  -2    7.44    3.68
   9   3   2    6.50    2.56
   9  -3   2    6.32    2.58
   9  -3  -2    8.66    2.40
   9   4  -2    0.25    5.18
   9  -4  -2    4.87    3.70
   9   4   2    7.39    3.20
   9  -4  -2    8.26    2.63
   9   4   2    8.23    2.60
   9  -4   2    7.34    2.61
   9  -4  -2    8.37    2.40
   9  -5  -2   25.79    3.97
   9   5  -2   37.60    5.53
   9  -5  -2   28.79    2.72
   9  -5  -2   31.38    3.14
   9   5   2   30.95    3.51
   9   5   2   29.20    2.99
   9  -5   2   31.59    2.94
   9   6   2   74.35    4.44
   9  -6   2   72.59    3.96
   9  -6  -2   77.43    4.28
   9  -6  -2   76.38    4.90
   9  -6  -2   70.81    3.87
   9  -7  -2   17.97    4.43
   9   7  -2   13.73    6.11
   9   7   2   23.39    3.98
   9  -7  -2   26.66    3.52
   9  -7   2   23.59    3.10
   9  -7  -2   18.72    2.95
   9  -8  -2   27.42    4.98
   9   8  -2   16.03    6.39
   9  -8  -2   10.52    3.82
   9   8   2   18.96    3.91
   9  -8   2   15.66    3.18
   9  -8  -2    5.16    2.85
   9   9  -2    1.63    5.84
   9  -9  -2    1.05    4.44
   9   9   2    2.58    4.08
   9  -9   2    4.89    3.40
   9  -9  -2    1.36    2.88
   9 -10  -2    8.47    2.86
   9 -10  -2   10.81    4.65
   9  10   2    5.16    4.12
   9 -10   2    4.11    3.32
   9 -11  -2    4.05    2.94
   9 -11  -2    3.54    4.47
   9  11  -2    6.21    5.66
   9  11   2    5.65    4.13
   9 -12  -2   11.59    3.08
   9 -13  -2   60.33    4.05
  -9  13   2   63.99    4.26
   9  14   2    6.55    4.21
  -9  14   2   10.80    3.21
   9 -14  -2   11.32    3.02
   9  15   2   27.86    4.24
   9  16   2   26.69    4.00
  -9  16   2   25.16    2.96
   9 -16  -2   21.83    2.86
   9 -17  -2    8.19    3.59
   9  17   2    9.69    3.66
  -9  17   2    5.56    2.55
   9 -17  -2    2.50    2.37
   9 -18  -2   -2.57    3.29
   9  18   2    2.99    3.39
  -9  18   2    1.74    2.37
   9 -18  -2   -1.36    2.18
   9 -19  -2    5.66    2.81
  -9  19   2    6.27    2.16
   9 -19  -2    3.32    2.08
  -9  20   2    2.41    1.90
   9 -20  -2    4.82    1.81
   9   0   3    7.59    4.08
   9   0  -3    1.52    6.20
   9  -1  -3   62.92    6.73
   9   1  -3   69.06    6.65
   9   1   3   56.46    4.70
   9  -1   3   62.69    4.76
   9   1  -3   64.93    4.20
   9   2   3   82.81    5.09
   9   2  -3   85.13    4.68
   9  -2  -3   77.40    7.09
   9   2  -3   95.52    7.07
   9   3   3   99.46    5.55
   9   3  -3   99.51    5.17
   9  -3  -3   88.09    7.37
   9   4   3   87.17    5.30
   9   4  -3   82.02    4.69
   9   4  -3   99.76    6.80
   9  -4  -3   73.19    7.11
   9   4  -3   92.80    4.80
   9   5  -3   15.16    5.86
   9   5  -3    5.40    3.21
   9  -5  -3    2.97    3.01
   9   5   3    2.10    4.22
   9   5  -3    4.07    3.34
   9   6  -3   59.81    4.11
   9   6   3   72.15    5.00
   9   6  -3   68.07    4.23
   9  -6  -3   66.49    4.43
   9  -6  -3   57.23    4.05
   9   7  -3   29.43    6.02
   9   7   3   26.49    4.45
   9  -7  -3   21.01    3.20
   9  -7  -3   22.54    3.75
   9  -8  -3   14.84    3.16
   9   8  -3    8.12    5.94
   9  -9  -3   17.86    3.42
   9  -9  -3   13.22    3.11
   9 -10  -3   14.72    3.22
   9  10  -3   11.60    6.10
   9  10   3   14.22    4.40
   9 -11  -3   28.33    3.36
   9  11  -3   27.39    6.08
   9  11   3   29.32    4.50
   9  12   3    7.95    4.16
   9  13   3    4.09    3.97
   9 -13  -3    1.18    2.82
   9  13  -3   -4.57    5.42
   9  14   3    1.61    3.74
   9 -14  -3    2.26    2.65
  -9  14   3    1.04    2.72
   9  15   3    1.93    3.48
  -9  15   3    1.71    2.48
   9 -15  -3    1.20    2.48
   9  16   3   34.51    3.55
   9 -16  -3   26.68    2.60
  -9  16   3   29.39    2.62
   9  17   3   -0.73    3.04
  -9  17   3    3.17    2.11
   9 -17  -3   -0.87    2.09
  -9  18   3    9.43    1.88
   9   0  -4   -4.87    6.08
   9   0  -4    2.42    3.38
   9   0  -4    3.87    3.55
   9  -1  -4   52.41    6.41
   9   1  -4   49.59    6.50
   9   1  -4   56.00    4.09
   9  -1  -4   53.89    4.06
   9   1  -4   57.49    4.20
   9  -1  -4   48.75    4.12
   9  -2  -4   33.64    6.12
   9   2  -4   22.46    6.29
   9  -2  -4   24.97    3.61
   9   2  -4   29.97    3.64
   9  -2  -4   28.90    3.79
   9   3  -4   15.02    6.22
   9  -3  -4   16.81    3.53
   9   3  -4   23.62    3.49
   9   4  -4   14.26    6.25
   9  -4  -4    8.47    3.44
   9   4  -4    3.15    3.42
   9   5  -4   22.20    3.45
   9  -5  -4   19.98    3.52
   9   6  -4   18.56    3.30
   9  -6  -4   17.19    3.44
   9  -6  -4   15.42    3.41
   9   6  -4   11.15    3.26
   9  -7  -4    2.40    3.24
   9   7   4   13.03    4.16
   9  -7  -4    5.42    3.28
   9  -8  -4   13.69    3.21
   9   8  -4    8.88    5.50
   9   8   4   12.99    4.13
   9  -8  -4   15.67    3.23
   9  -9  -4   37.62    3.43
   9   9  -4   43.72    5.46
   9  -9  -4   38.36    3.49
   9   9   4   42.75    4.27
   9  10   4   -0.07    3.79
   9  10  -4    7.86    4.95
   9  11   4   58.10    4.30
   9  11  -4   52.26    5.26
   9  12   4    3.07    3.49
   9  12  -4   -2.69    4.56
   9  13   4   13.94    3.36
  -9  13   4   12.34    2.38
   9  13  -4    8.83    4.29
  -9  14   4    8.50    2.11
  -9  15   4    0.44    1.72
   9   0  -5   -1.64    2.64
   9   1  -5   31.71    2.94
   9  -1  -5   25.80    2.90
   9  -1  -5   29.84    3.02
   9   2  -5   -1.05    2.60
   9  -2  -5    2.82    2.63
   9   2  -5    1.95    4.46
   9  -2  -5    3.32    2.73
   9  -3  -5    2.72    2.61
   9   3  -5    5.98    2.62
   9  -3  -5    7.48    2.72
   9   4  -5    0.89    2.54
   9  -4  -5    1.23    2.57
   9   4  -5    3.32    4.37
   9   5  -5    1.58    2.45
   9  -5  -5    2.94    2.51
   9   5  -5    9.01    4.30
   9  -6  -5    7.87    2.42
   9   6  -5    6.25    4.19
   9  -7  -5    4.14    2.26
   9   7  -5    7.46    4.12
   9   8  -5    7.44    3.92
   9   9  -5    9.92    3.60
  10   0   0    2.87    2.42
  10  -1   0   12.51    2.53
  10   1   0   11.20    2.48
  10  -2   0    2.56    2.55
  10   2   0    3.70    2.44
  10   3   0  114.76    5.49
  10  -3   0  121.88    5.26
  10   3   0  129.69    5.16
  10   4   0   12.41    2.47
  10  -4   0   11.81    2.79
  10   5   0   13.52    2.49
  10  -5   0   13.58    2.90
  10   6   0   58.67    3.36
  10  -6   0   60.12    3.81
 -10   6   0   58.23    3.34
 -10   7   0    4.85    2.53
  10   7   0    1.24    2.58
  10   7   0    7.78    3.09
  10  -7   0    5.91    3.17
  10   8   0   14.94    3.22
  10  -8   0   18.72    3.66
 -10   8   0   12.92    2.63
  10   9   0    2.07    3.36
 -10   9   0    5.70    2.77
  10 -10   0    0.40    4.18
  10  10   0    5.70    3.66
 -10  10   0    9.07    3.17
  10  11   0    6.81    3.91
  10 -11   0   15.82    4.38
 -10  11   0    6.50    3.10
  10 -12   0    9.14    4.40
 -10  12   0    8.42    3.10
  10 -13   0  391.05   14.57
 -10  13   0  372.44   14.07
 -10  14   0   56.31    3.95
  10 -15   0   28.29    4.39
 -10  15   0   23.00    3.47
  10 -16   0    5.03    4.06
  10 -17   0    0.48    3.80
 -10  17   0    5.48    2.90
  10 -17   0    3.22    2.71
  10 -18   0   10.74    3.57
 -10  18   0    9.63    2.65
  10 -18   0    6.16    2.44
  10 -19   0    1.62    2.26
  10 -19   0    4.88    3.15
  10 -20   0    0.81    2.01
  10 -20   0    2.14    2.76
  10 -21   0    6.88    1.77
  10   0  -1  192.70    8.37
  10   0  -1  216.58    8.01
  10   0   1  215.88    8.00
  10   1  -1   55.87    4.14
  10  -1  -1   53.13    4.05
  10  -1  -1   58.75    3.38
  10  -1   1   54.45    3.28
  10   1  -1   58.69    3.24
  10   1   1   55.37    3.22
  10  -2  -1   45.01    3.84
  10   2  -1   47.25    4.01
  10  -2  -1   44.36    3.18
  10  -2   1   46.63    3.11
  10   2  -1   46.89    3.00
  10   2   1   46.94    3.02
  10  -3  -1  162.76    6.97
  10   3  -1  155.41    7.07
  10  -3   1  169.10    6.65
  10  -3  -1  165.43    6.66
  10   3  -1  171.79    6.49
  10   3   1  168.10    6.55
  10  -4  -1   54.06    3.10
  10  -4   1   52.97    3.45
  10   4   1   52.28    3.16
  10   4  -1   53.70    3.07
  10  -4  -1   50.03    3.47
  10  -4  -1   54.15    3.98
  10   4  -1   55.66    4.20
  10   5  -1   -0.06    3.73
  10  -5  -1   -0.75    3.34
 -10   5  -1    3.72    2.45
  10  -5  -1   -1.26    2.26
  10  -5  -1    0.58    2.89
  10  -5   1    2.76    2.83
  10   5   1    0.10    2.40
  10   5  -1    0.24    2.26
 -10   6  -1   30.32    2.91
  10  -6  -1   32.79    2.72
  10   6   1   34.89    2.91
  10   6  -1   33.84    2.72
  10  -6   1   36.85    3.25
  10   6   1   38.25    3.41
  10  -6  -1   37.22    3.45
  10  -6  -1   30.78    3.73
  10  -7  -1   22.74    3.68
 -10   7  -1   16.47    2.76
  10  -7  -1   17.98    2.54
  10  -7   1   19.77    3.25
  10  -7  -1   19.81    3.46
  10   7   1   19.89    3.40
  10   7   1   14.55    2.81
  10   8   1   84.41    4.79
  10  -8  -1   82.95    4.13
 -10   8  -1   78.88    4.24
  10  -8  -1   87.42    4.85
  10  -8   1   85.22    4.64
  10   8  -1   73.79    6.22
  10  -8  -1   73.13    5.04
 -10   9  -1    7.50    3.30
 -10   9   1    7.44    3.28
  10  -9  -1    9.84    3.06
  10   9   1   13.72    4.07
  10  -9   1    7.23    3.89
  10  -9  -1    6.91    4.25
  10  -9  -1   10.20    4.51
  10   9  -1    1.64    5.66
  10  10   1   65.08    4.65
  10 -10  -1   58.00    3.75
 -10  10   1   59.09    3.88
 -10  10  -1   59.51    4.00
  10 -10  -1   61.22    4.80
  10 -10   1   63.11    4.42
  10 -10  -1   54.57    4.80
 -10  11  -1   31.09    3.51
  10 -11  -1   29.55    3.13
 -10  11   1   21.03    3.20
  10  11   1   20.57    4.28
  10 -11   1   19.15    4.02
  10 -11  -1   19.35    4.45
 -10  12  -1   18.24    3.42
 -10  12   1   15.49    3.22
  10 -12  -1   19.64    3.11
  10 -12   1   21.54    4.01
  10  12   1   22.74    4.26
  10 -12  -1   18.79    4.33
 -10  13  -1   33.78    3.55
 -10  13   1   22.09    3.35
  10 -13  -1   26.91    3.25
  10 -13  -1   22.99    4.42
  10  14   1  169.68    7.38
 -10  14   1  163.32    6.70
  10 -14  -1  158.54    6.62
 -10  14  -1  142.78    6.77
  10 -14   1  154.07    7.09
  10 -14  -1  152.14    7.14
  10 -15   1    9.88    3.86
  10 -15  -1   14.25    4.21
  10  15   1    9.89    4.13
 -10  15  -1   12.54    3.31
 -10  15   1    8.58    3.13
  10 -15  -1    5.98    2.97
  10 -16  -1    8.53    3.94
  10 -16   1    8.72    3.74
  10  16   1    8.06    3.97
  10 -17  -1    2.19    3.74
  10  17   1    7.71    3.79
  10 -17   1    6.42    3.52
 -10  17   1    2.77    2.69
  10 -17  -1   -0.12    2.48
  10 -18   1    0.22    3.12
  10 -18  -1    2.41    3.46
 -10  18   1   -0.88    2.48
  10 -18  -1    2.32    2.31
  10 -19   1   10.27    2.71
  10 -19  -1   17.27    3.13
 -10  19   1   11.01    2.38
  10 -19   1    6.74    2.27
  10 -19  -1   10.49    2.25
 -10  20   1    7.58    2.17
  10 -20   1    6.28    2.05
  10 -20  -1    8.16    2.05
  10 -21   1    2.99    1.64
  10 -21  -1    3.19    1.66
  10   0  -2   46.01    4.38
  10   0   2   51.26    3.34
  10   1  -2   17.16    4.08
  10  -1  -2   19.31    4.00
  10   1   2   13.04    2.75
  10  -1   2   15.09    2.81
  10  -2   2   78.54    4.05
  10   2   2   79.85    4.09
  10  -2  -2   75.76    3.97
  10  -2  -2   81.50    5.01
  10   2  -2   81.22    5.18
  10  -3  -2   19.88    2.71
  10  -3  -2   14.00    4.09
  10   3   2   14.44    2.85
  10  -3   2    9.40    2.76
  10   4   2   60.55    4.44
  10   4   2   66.28    3.87
  10  -4   2   69.78    3.82
  10  -4  -2   64.25    4.88
  10   4  -2   68.73    6.31
  10  -4  -2   63.52    3.70
  10  -5  -2   14.27    4.63
  10  -5  -2    7.08    2.87
  10   5   2    8.57    3.19
  10  -5   2    6.62    2.87
  10  -5  -2    3.61    2.78
  10  -6  -2   -2.52    4.66
  10  -6  -2    2.91    3.15
  10   6   2   -4.24    3.87
  10  -6   2   -2.52    3.05
  10  -6  -2    3.51    3.03
  10  -7   2   39.01    3.65
  10   7   2   38.17    4.15
  10  -7  -2   34.49    4.08
  10  -7  -2   33.33    4.63
  10   7  -2   36.64    6.27
  10  -7  -2   34.89    3.16
  10  -8  -2    4.48    4.60
  10   8  -2    5.28    6.20
  10  -8  -2    1.73    3.82
  10   8   2    1.02    4.09
  10  -8   2   -1.06    3.16
  10  -8  -2    0.60    2.84
  10  -9  -2   37.26    4.82
  10   9  -2   33.90    6.28
  10  -9  -2   50.24    4.51
  10   9   2   37.10    4.44
  10  -9   2   39.76    3.71
  10  -9  -2   33.41    3.28
  10 -10  -2    1.13    4.46
  10  10  -2    2.42    5.86
  10  10   2    6.34    4.18
  10 -10  -2    1.99    4.09
  10 -10   2   -2.59    3.35
  10 -10  -2    0.79    2.90
  10  11  -2   63.76    6.26
  10 -11  -2   63.09    5.25
  10 -11  -2   66.04    3.99
 -10  12   2    0.30    3.25
  10 -12  -2    0.46    2.99
  10 -12  -2    4.64    4.41
  10  12   2    5.07    4.15
  10 -12  -2    1.59    4.13
  10  13   2   17.05    4.23
  10 -13  -2   15.40    4.19
 -10  13   2   15.80    3.29
  10 -13  -2   17.10    3.10
  10  14   2   10.54    4.16
  10 -14  -2   10.16    4.05
  10  15   2   14.87    3.99
  10 -15  -2   20.49    3.93
 -10  15   2   10.45    2.86
  10 -15  -2   10.66    2.70
  10  16   2   15.76    3.71
  10 -16  -2   14.74    3.60
 -10  16   2   13.29    2.64
  10 -16  -2   15.13    2.51
  10  17   2   -2.50    3.51
  10 -17  -2   -0.57    3.18
 -10  17   2    1.79    2.36
  10 -17  -2   -0.67    2.24
  10 -18  -2   -0.40    2.80
  10  18   2   -0.93    3.15
 -10  18   2    0.03    2.23
  10 -18  -2    2.97    2.07
 -10  19   2    9.12    2.07
  10 -19  -2    6.13    1.98
  10   0  -3  695.51   24.70
  10   0   3  654.83   24.12
  10  -1  -3   46.15    6.70
  10   1  -3   57.00    6.61
  10  -1   3   44.06    4.42
  10   1   3   49.43    4.56
  10   1  -3   45.92    3.98
  10  -2  -3  174.37    9.57
  10   2  -3  203.95    9.45
  10   2  -3  192.41    7.87
  10   2   3  189.35    8.13
  10  -3  -3   33.16    6.62
  10   3  -3   41.07    6.32
  10   3   3   40.37    4.43
  10   3  -3   43.66    3.89
  10   4  -3   76.43    4.50
  10   4   3   71.18    5.03
  10   4  -3   70.05    4.41
  10   5  -3    9.97    6.02
  10   5  -3    3.28    3.32
  10   5   3    4.40    4.20
  10   5  -3    8.12    3.44
  10   6  -3   -1.42    6.03
  10   6  -3   -1.11    3.29
  10   6   3    2.23    4.28
  10  -6  -3    4.00    3.08
  10   6  -3    4.31    3.35
  10  -7  -3   39.00    3.59
  10   7  -3   42.58    6.26
  10  -8  -3    2.75    3.10
  10   8  -3    3.90    5.92
  10  -8  -3    0.09    3.47
  10   9  -3    7.02    6.00
  10  -9  -3   10.32    3.37
  10   9   3   12.34    4.23
  10  -9  -3   11.44    3.43
  10  -9  -3    8.86    3.14
  10  10  -3   29.18    6.16
  10 -10  -3   19.18    3.26
  10 -10  -3   24.19    3.42
  10  10   3   29.92    4.35
  10  11   3   -0.59    4.18
  10  12   3   14.20    4.07
  10 -12  -3    4.05    2.86
  10  12  -3    2.70    5.48
  10  13   3    3.56    3.73
  10 -13  -3    0.58    2.61
 -10  13   3    5.09    2.79
  10  13  -3   -1.71    5.07
  10  14   3   13.59    3.62
  10 -14  -3   12.99    2.52
 -10  14   3   13.61    2.57
  10  15   3    2.61    3.31
 -10  15   3    4.95    2.32
  10 -15  -3    3.42    2.30
  10  16   3   16.92    3.17
 -10  16   3   14.17    2.22
  10 -16  -3   11.04    2.21
 -10  17   3    3.47    1.96
  10   0  -4  225.87    8.95
  10  -1  -4   29.73    3.54
  10   1  -4   25.83    3.56
  10  -2  -4   -0.64    3.25
  10   2  -4    3.12    3.32
  10  -3  -4   35.69    3.58
  10   3  -4   37.57    3.64
  10   3  -4   32.46    3.62
  10  -3  -4   30.73    3.66
  10   4  -4   -0.09    3.22
  10  -4  -4    2.61    3.30
  10   4  -4   -1.33    3.28
  10  -4  -4    1.60    3.27
  10  -5  -4   38.91    3.65
  10   5  -4   42.95    3.61
  10  -5  -4   32.85    3.60
  10   5  -4   30.80    3.50
  10   6  -4    3.52    5.53
  10   6  -4   -1.51    3.09
  10  -6  -4    6.41    3.25
  10  -6  -4    6.43    3.19
  10   6  -4    0.04    3.06
  10   7  -4   35.62    5.55
  10  -7  -4   38.01    3.52
  10   7   4   43.75    4.46
  10  -7  -4   44.97    3.54
  10  -8  -4    8.16    2.97
  10   8  -4   -0.44    5.05
  10   8   4    1.21    3.92
  10  -8  -4    2.06    3.02
  10  -9  -4   14.41    2.89
  10   9  -4   22.10    4.88
  10  -9  -4   17.30    2.97
  10   9   4   16.44    3.85
  10  10   4   11.74    3.57
  10  10  -4    9.05    4.64
  10  11   4    5.73    3.38
  10  11  -4    6.19    4.40
  10  12   4    1.95    3.27
 -10  12   4    0.30    2.26
  10  12  -4    8.24    4.26
 -10  13   4    3.88    2.10
  10  13  -4    8.02    3.96
 -10  14   4    1.64    1.79
  10   0  -5   31.06    2.81
  10  -1  -5    9.54    2.61
  10   1  -5   10.17    2.51
  10  -1  -5   12.63    2.51
  10  -2  -5   20.76    2.68
  10   2  -5   17.14    2.59
  10  -2  -5   20.46    2.59
  10  -3  -5    9.69    2.56
  10   3  -5   10.26    2.46
  10  -3  -5    9.51    2.47
  10   3  -5    8.66    4.12
  10   4  -5    1.66    2.32
  10  -4  -5    0.87    2.36
  10   4  -5    0.02    4.03
  10  -5  -5    4.93    2.31
  10   5  -5   -0.02    3.99
  10  -6  -5    7.42    2.23
  10   6  -5   11.16    3.93
  10   7  -5   -1.06    3.62
  10   8  -5   -0.38    3.36
  11   0   0   -2.94    2.48
  11   0   0    0.66    3.33
  11   1   0  140.93    6.45
  11  -1   0  154.69    6.53
  11  -1   0  150.08    6.09
  11   1   0  156.64    6.07
  11  -2   0   29.59    2.86
  11   2   0   30.02    2.76
  11   2   0   22.23    3.54
  11   3   0   -0.20    2.48
  11  -3   0    1.10    2.65
  11   4   0    4.56    2.56
  11  -4   0    4.50    2.75
  11   5   0  238.58    8.74
  11  -5   0  234.46    8.87
 -11   5   0  218.69    8.67
  11   6   0  137.61    5.73
  11  -6   0  138.90    6.02
  11  -6   0  132.71    5.58
 -11   6   0  138.26    5.68
 -11   7   0    7.81    2.71
  11   7   0    4.34    2.90
  11  -7   0    0.76    3.49
  11   7   0    4.19    3.29
  11  -8   0    8.33    4.05
  11   8   0    0.71    3.47
 -11   8   0    4.29    2.87
  11   9   0   17.56    4.12
  11  -9   0   11.13    3.96
 -11   9   0    7.15    3.09
  11 -10   0    0.58    4.18
  11  10   0    0.34    3.80
 -11  10   0    1.09    3.08
  11 -11   0   -1.87    4.30
 -11  11   0    2.76    3.04
  11 -12   0  263.33   10.51
 -11  12   0  255.11    9.97
 -11  13   0   61.26    4.06
  11 -14   0  103.91    5.55
  11 -14   0   88.25    4.72
 -11  14   0   92.43    4.86
  11 -15   0    0.73    3.82
 -11  16   0    4.20    2.98
  11 -16   0    3.59    2.72
  11 -16   0   -4.13    3.76
  11 -16   0    2.92    4.03
 -11  17   0   -0.31    2.70
  11 -17   0    2.01    2.48
  11 -17   0    3.35    3.40
  11 -18   0    3.05    3.15
 -11  18   0    4.55    2.49
  11 -18   0    3.76    2.29
  11 -19   0    9.52    2.82
  11 -19   0    6.89    2.11
  11 -20   0    1.59    1.90
  11   0  -1   -0.12    2.52
  11   0   1   -0.56    2.42
  11   0  -1   -3.93    3.58
  11  -1  -1   17.17    2.70
  11  -1   1   11.74    2.58
  11   1  -1   18.77    2.60
  11   1   1   16.44    2.56
  11  -1  -1   14.17    3.57
  11   1  -1   16.14    3.69
  11  -2  -1   37.13    3.11
  11  -2   1   41.26    3.07
  11   2  -1   42.61    3.00
  11   2   1   42.08    2.98
  11  -2  -1   39.15    3.84
  11   2  -1   37.02    4.05
  11  -3  -1   17.42    3.57
  11   3  -1   16.94    3.86
  11   3  -1    8.52    2.51
  11   3   1    7.81    2.47
  11  -3  -1   11.97    2.77
  11  -3   1    8.86    2.72
  11  -3  -1   12.97    2.32
  11  -4  -1  149.23    6.11
  11  -4   1  148.61    6.14
  11   4   1  147.87    5.99
  11   4  -1  150.77    5.92
  11   4  -1  149.10    6.66
  11  -4  -1  139.86    6.46
  11  -4  -1  138.43    5.87
  11  -5  -1   19.04    3.83
  11  -5  -1   23.55    2.65
  11  -5  -1   22.96    3.15
  11   5   1   23.98    2.88
  11   5  -1   26.06    2.66
  11  -5   1   27.52    3.30
  11  -6  -1    1.72    3.90
 -11   6  -1    7.04    2.72
  11  -6  -1    8.25    2.55
  11  -6  -1   10.55    3.29
  11   6   1   -0.51    3.56
  11  -6   1    5.29    3.34
  11   6   1    4.66    2.95
  11   6  -1    6.72    2.51
  11  -7  -1   41.42    4.69
  11   7   1   52.18    4.42
 -11   7  -1   34.95    3.35
  11  -7  -1   34.86    3.20
  11  -7   1   48.49    4.19
  11  -7  -1   46.60    4.16
  11   7   1   41.03    3.73
 -11   8  -1   14.11    3.48
 -11   8   1    8.31    3.15
  11  -8  -1    3.12    2.90
  11  -8   1    7.30    3.51
  11   8   1    5.71    3.81
  11  -8  -1   11.10    3.84
  11  -8  -1    7.89    4.14
 -11   9  -1   33.52    3.56
  11  -9  -1   32.72    3.27
 -11   9   1   33.75    3.49
  11  -9  -1   45.85    4.42
  11   9   1   41.67    4.28
  11  -9   1   43.05    4.07
  11   9  -1   24.07    6.19
  11  -9  -1   42.77    4.64
 -11  10  -1   18.75    3.45
  11 -10  -1   21.87    3.06
 -11  10   1   16.05    3.14
  11 -10   1   18.30    3.84
  11 -10  -1   17.93    4.22
  11  10   1   19.55    4.26
  11 -10  -1   20.39    4.37
  11  11   1   53.98    4.72
 -11  11  -1   50.03    3.99
  11 -11  -1   52.65    3.65
 -11  11   1   48.79    3.73
  11 -11  -1   60.77    4.98
  11 -11   1   56.38    4.35
  11 -11  -1   49.65    4.81
 -11  12  -1   24.90    3.57
 -11  12   1   29.20    3.34
  11 -12  -1   31.00    3.23
  11 -12  -1   30.89    4.53
 -11  13  -1   33.36    3.64
 -11  13   1   34.47    3.44
  11 -13  -1   35.23    3.39
  11  13   1   34.10    4.44
  11 -13  -1   39.92    4.65
  11 -13   1   32.26    4.03
  11 -13  -1   36.89    4.54
  11  14   1   50.30    4.67
  11 -14  -1   49.69    4.57
  11 -14   1   46.44    4.15
 -11  14  -1   40.03    3.72
 -11  14   1   34.87    3.56
  11 -14  -1   39.51    3.45
  11 -15  -1   80.86    5.08
  11 -15   1   81.15    4.78
  11  15   1   74.80    5.06
  11  16   1   21.95    3.95
  11 -16   1   29.33    3.59
  11 -16  -1   32.56    3.93
 -11  16   1   18.19    2.94
  11 -16  -1   20.93    2.79
  11 -17  -1    1.93    3.39
  11 -17   1    4.31    3.14
 -11  17   1    0.45    2.53
  11 -17  -1    2.81    2.36
  11 -18  -1   32.16    3.32
  11 -18   1   35.03    3.09
 -11  18   1   28.85    2.67
  11 -18   1   23.37    2.57
  11 -18  -1   24.96    2.52
  11 -19  -1   -1.34    2.72
 -11  19   1   -0.12    2.19
  11 -19   1    1.49    2.02
  11 -19  -1    1.71    2.02
  11 -20   1    3.37    1.73
  11 -20  -1    0.79    1.73
  11   0  -2   32.76    4.97
  11   0   2   -3.50    3.08
  11  -1   2   23.14    3.35
  11   1   2   22.88    3.33
  11  -2   2   80.70    4.71
  11   2   2   93.46    4.80
  11  -2  -2   93.26    5.75
  11  -2  -2   85.23    4.51
  11  -3  -2   21.62    4.43
  11   3   2   16.11    4.01
  11  -3   2   26.20    3.44
  11   3   2   25.13    3.44
  11  -3  -2   18.92    3.22
  11   4  -2   30.84    6.09
  11  -4  -2   31.25    4.45
  11   4   2   32.71    4.08
  11   4   2   31.73    3.40
  11  -4   2   34.88    3.53
  11  -4  -2   31.61    3.41
  11   5  -2   13.19    6.17
  11  -5  -2    5.21    4.49
  11   5   2    5.55    3.82
  11   5   2   11.53    3.15
  11  -5   2    7.96    3.10
  11  -5  -2    9.00    2.87
  11  -6  -2    8.06    4.55
  11  -6  -2    0.40    3.41
  11   6   2    9.47    4.04
  11  -6   2    5.94    3.06
  11  -6  -2    8.55    3.01
  11  -7  -2    8.80    4.52
  11   7  -2    0.98    6.24
  11  -7  -2    5.08    3.49
  11   7   2    9.68    3.99
  11  -7   2    8.06    3.20
  11  -7  -2    4.89    2.91
  11  -8  -2   20.19    4.68
  11   8  -2   25.54    6.27
  11  -8  -2   22.45    3.88
  11   8   2   27.27    4.24
  11  -8   2   20.47    3.29
  11  -8  -2   21.38    3.05
  11  -9  -2   11.56    4.65
  11   9  -2   12.77    6.12
  11   9   2    9.38    4.30
  11  -9  -2   13.44    3.89
  11  -9   2   11.31    3.21
  11  -9  -2    9.34    3.00
  11  10  -2   11.83    5.92
  11 -10  -2   -0.64    4.64
  11 -10  -2    2.18    2.90
  11 -11  -2   20.42    4.70
  11  11  -2   22.67    5.80
  11  11   2   28.89    4.23
  11 -11  -2   22.02    4.06
  11 -11   2   29.70    3.48
 -11  11   2   21.40    3.50
  11 -11  -2   22.38    3.17
 -11  12   2   28.19    3.48
  11 -12  -2   26.07    3.28
  11  12   2   30.23    4.25
  11 -12  -2   24.62    4.65
  11  13   2    6.10    4.00
  11 -13  -2   -1.80    3.77
  11 -14  -2   11.60    3.67
  11  14   2    3.72    4.02
 -11  14   2    8.35    2.87
  11 -14  -2    5.24    2.71
  11 -15  -2    4.86    3.38
  11  15   2    4.71    3.70
 -11  15   2    6.23    2.59
  11 -15  -2   -0.04    2.48
  11 -16  -2    6.12    3.11
  11  16   2    4.18    3.43
 -11  16   2    2.43    2.44
  11 -16  -2    5.33    2.33
  11 -17  -2    1.27    2.80
  11  17   2   -0.29    3.26
 -11  17   2    2.85    2.26
  11 -17  -2   -0.73    2.14
 -11  18   2   21.16    2.32
  11 -18  -2   17.97    2.14
 -11  19   2    0.27    1.76
  11 -19  -2   -1.49    1.68
  11   0   3    2.16    4.05
  11   0  -3   -4.41    6.44
  11  -1  -3   64.19    7.09
  11   1  -3   84.72    7.08
  11   1  -3   78.78    4.70
  11   1   3   74.62    4.98
  11  -1   3   67.86    4.94
  11  -2  -3   60.22    7.02
  11   2  -3   73.04    6.81
  11  -2   3   56.68    4.68
  11   2  -3   64.14    4.39
  11   2   3   63.21    4.78
  11   3   3   31.94    4.42
  11  -3  -3   20.31    6.58
  11   3  -3   39.58    6.43
  11   4  -3   17.65    3.44
  11  -4  -3   14.18    6.44
  11   5  -3   21.72    3.49
  11   5  -3   24.55    6.29
  11  -5  -3   14.85    6.22
  11   6  -3   33.40    3.59
  11   6  -3   39.95    6.36
  11   6  -3   35.11    3.64
  11   7  -3   25.24    6.11
  11   7   3   27.46    4.39
  11  -7  -3   24.41    3.65
  11  -7  -3   23.17    3.36
  11   8  -3   47.86    6.21
  11  -8  -3   31.70    3.55
  11  -8  -3   38.35    3.82
  11   8   3   46.40    4.47
  11  -9  -3   10.93    3.31
  11   9   3   10.32    4.07
  11 -10  -3    9.48    3.14
  11  10   3    9.42    4.02
  11 -10  -3    6.48    3.19
  11 -11  -3   32.87    3.23
  11  11  -3   37.96    5.78
  11  11   3   37.21    4.33
  11  12   3    2.31    3.83
  11 -12  -3   -0.53    2.66
 -11  12   3   -0.70    2.75
  11  12  -3    6.15    5.10
  11  13   3    5.39    3.59
 -11  13   3    2.97    2.54
  11 -13  -3    1.30    2.45
  11  13  -3   -0.65    4.70
  11  14   3    7.52    3.33
  11 -14  -3    5.12    2.33
 -11  14   3    4.78    2.33
  11  15   3    5.58    3.07
 -11  15   3    3.52    2.15
 -11  16   3   13.91    2.10
 -11  17   3   -1.70    1.69
  11   0  -4   -7.55    5.74
  11   0  -4   -1.38    3.17
  11   0  -4   -0.05    3.15
  11  -1  -4   38.95    5.82
  11   1  -4   28.72    5.89
  11  -1  -4   39.97    3.54
  11   1  -4   41.12    3.63
  11   1  -4   37.79    3.59
  11  -1  -4   32.30    3.49
  11   2  -4   12.28    5.69
  11  -2  -4   10.26    5.49
  11  -2  -4    4.12    3.16
  11   2  -4    5.62    3.22
  11   2  -4    2.86    3.16
  11  -2  -4    1.98    3.16
  11   3  -4    7.80    5.73
  11  -3  -4    6.29    3.16
  11   3  -4   -3.88    3.17
  11   3  -4   -0.39    3.13
  11  -3  -4    7.02    3.13
  11   4  -4   37.77    5.76
  11  -4  -4   39.09    3.53
  11   4  -4   38.04    3.52
  11   4  -4   33.06    3.44
  11  -4  -4   39.56    3.50
  11   5  -4    1.28    5.27
  11  -5  -4   -2.49    3.13
  11   5  -4    2.82    3.02
  11  -5  -4   -0.13    3.06
  11   5  -4    3.59    2.98
  11   6  -4   13.96    5.10
  11   6  -4   15.80    2.99
  11  -6  -4   15.65    3.13
  11  -6  -4   18.81    3.13
  11   6  -4   15.38    2.96
  11   7  -4   11.28    4.81
  11  -7  -4    6.34    2.90
  11   7   4    8.73    3.93
  11  -7  -4    5.30    2.93
  11  -8  -4   11.96    2.79
  11   8  -4    5.82    4.68
  11   8   4    6.01    3.74
  11  -8  -4   12.05    2.87
  11  -9  -4    5.39    2.60
  11   9  -4    6.06    4.50
  11  -9  -4    7.60    2.70
  11   9   4    5.69    3.51
  11  10   4    7.02    3.32
  11  10  -4    1.30    4.30
 -11  11   4    8.42    2.26
  11  11  -4    6.75    4.10
 -11  12   4    4.67    2.12
  11  12  -4    8.93    3.93
 -11  13   4    2.17    1.74
  11   0  -5   -1.91    2.32
  11   1  -5   -0.76    2.22
  11  -1  -5   -0.51    2.24
  11   2  -5    1.76    2.22
  11  -2  -5    1.49    2.28
  11   3  -5    1.35    2.21
  11  -3  -5    4.06    2.22
  11   3  -5    5.01    3.75
  11  -4  -5   16.87    2.25
  11   4  -5   13.08    3.76
  11  -5  -5    4.01    2.04
  11   5  -5    2.84    3.48
  11   6  -5   -0.84    3.34
  12   0   0    3.47    2.57
  12   0   0    0.98    3.54
  12  -1   0   52.14    4.19
  12   1   0   51.79    4.13
  12  -1   0   50.63    3.35
  12   1   0   53.37    3.36
  12   2   0   43.55    3.99
  12  -2   0   48.15    4.06
  12  -2   0   40.66    3.24
  12   2   0   41.80    3.17
  12  -3   0  282.45   10.84
  12   3   0  295.41   10.79
  12  -4   0   77.27    4.30
  12   4   0   75.94    4.07
  12   5   0   30.59    3.22
  12  -5   0   27.56    3.62
  12  -6   0   86.60    4.89
  12   6   0   91.26    4.75
  12   6   0   76.19    4.98
 -12   7   0    2.53    3.07
  12  -7   0   -0.87    2.76
  12  -7   0    6.55    3.54
  12   7   0    9.33    4.10
  12   7   0   -0.59    3.21
  12  -8   0    9.63    3.86
  12   8   0    3.27    3.78
 -12   8   0   -0.76    3.08
  12  -8   0   -2.45    2.86
  12  -9   0    3.84    3.92
  12   9   0   -4.83    3.89
 -12   9   0    0.27    3.15
  12  -9   0    2.78    3.00
  12  10   0    2.27    3.92
  12 -10   0   13.02    4.10
 -12  10   0    4.50    3.18
  12 -10   0    4.58    2.92
 -12  11   0    2.97    3.14
  12 -11   0    0.95    2.94
  12 -12   0   54.23    3.78
 -12  12   0   56.29    3.92
  12 -13   0   80.37    4.48
 -12  13   0   79.88    4.63
  12 -14   0    5.13    3.69
 -12  15   0   35.08    3.38
  12 -15   0   33.36    3.18
  12 -15   0   41.70    3.90
  12 -15   0   37.29    4.34
 -12  16   0   10.38    2.81
  12 -16   0    9.25    2.63
  12 -16   0   16.92    3.38
  12 -16   0   13.97    3.78
 -12  17   0   23.54    2.75
  12 -17   0   17.83    2.52
  12 -18   0   -4.38    2.79
  12 -18   0   -1.14    2.10
  12 -19   0    1.12    1.96
  12   0  -1   82.25    5.10
  12   0  -1   79.13    4.08
  12   0   1   83.10    4.21
  12  -1  -1   28.74    2.98
  12  -1   1   31.00    3.12
  12   1  -1   34.27    2.97
  12   1   1   30.64    3.07
  12  -1  -1   25.71    4.15
  12   1  -1   32.47    4.24
  12   2  -1    6.59    2.64
  12   2   1    5.02    2.80
  12  -2  -1    8.26    2.81
  12  -2   1    7.50    2.93
  12  -2  -1    6.84    3.98
  12   2  -1   -0.08    4.11
  12  -3  -1   38.43    4.50
  12   3  -1   45.71    4.52
  12  -3   1   39.71    3.57
  12  -3  -1   47.27    3.42
  12   3  -1   46.23    3.16
  12   3   1   41.26    3.45
  12  -4  -1   25.82    4.44
  12   4  -1    4.62    4.27
  12   4  -1    4.67    2.67
  12   4   1   15.66    3.25
  12  -4  -1   -0.44    3.14
  12  -4   1   13.77    3.47
  12  -5  -1   37.38    4.35
  12   5   1   42.84    3.52
  12   5  -1   38.33    3.21
  12  -5  -1   52.04    3.96
  12  -5   1   42.39    3.76
  12  -5  -1   40.39    3.15
 -12   5   1   40.95    3.39
  12  -6  -1   14.57    4.01
  12  -6  -1   11.75    3.51
  12   6   1   12.86    3.81
  12  -6   1   12.78    3.53
  12   6   1   10.40    3.17
  12   6  -1    7.31    3.04
 -12   6   1   13.13    3.33
  12  -6  -1   17.74    3.17
  12  -7  -1   37.34    3.37
 -12   7   1   35.62    3.48
  12  -7  -1   43.44    4.00
  12  -7   1   50.05    4.15
  12   7   1   48.24    3.80
  12   7   1   42.68    4.36
  12  -7  -1   43.72    4.57
  12  -8  -1    5.66    4.20
  12   8  -1   14.84    6.35
 -12   8  -1    4.83    3.23
 -12   8   1    8.00    3.17
  12  -8  -1    9.03    3.06
  12  -8  -1    7.33    3.79
  12   8   1    3.22    4.02
  12  -8   1    6.80    3.63
 -12   9  -1   27.45    3.52
 -12   9   1   23.59    3.17
  12  -9  -1   24.55    3.09
  12  -9   1   22.14    3.88
  12  -9  -1   23.73    4.05
  12   9   1   16.97    4.15
  12  -9  -1   27.79    4.48
  12   9  -1   26.98    6.30
 -12  10  -1   31.90    3.60
  12 -10  -1   25.90    3.19
 -12  10   1   26.54    3.29
  12 -10  -1   32.58    4.26
  12 -10   1   31.45    3.96
  12  10   1   28.74    4.42
  12 -10  -1   25.09    4.59
 -12  11  -1   25.76    3.54
 -12  11   1   23.76    3.26
  12 -11  -1   20.13    3.19
  12 -11  -1   29.37    4.60
  12  12   1   75.06    5.00
 -12  12   1   71.10    4.20
  12 -12  -1   59.63    4.11
 -12  12  -1   70.41    4.42
  12 -12   1   75.06    4.63
  12 -12  -1   63.07    5.19
  12 -13   1   12.78    3.55
  12 -13  -1   19.72    3.91
  12  13   1   17.99    4.17
 -12  13   1    8.79    3.12
  12 -13  -1   11.27    3.03
  12 -14  -1   44.04    4.13
  12  14   1   32.03    4.44
  12 -14   1   38.04    3.82
  12 -14  -1   37.18    4.40
 -12  15   1    9.20    2.81
  12 -15  -1   10.11    2.68
  12 -15  -1   10.16    3.58
  12 -15   1   20.21    3.36
  12  15   1    7.08    3.91
  12 -15  -1   10.07    3.96
 -12  16   1    3.79    2.60
  12 -16   1    6.87    2.53
  12 -16  -1    3.56    2.48
  12 -16  -1    7.72    3.29
  12  16   1    9.02    3.22
  12 -16   1    5.55    3.12
  12 -17   1    3.97    3.39
 -12  17   1    0.71    2.41
  12 -17   1    3.06    2.29
  12 -17  -1    6.27    2.23
  12 -17  -1    6.39    3.01
  12 -17   1   -1.50    2.93
  12 -18  -1    7.68    2.73
 -12  18   1   10.10    2.24
  12 -18   1    7.64    2.11
  12 -18  -1    7.69    2.05
 -12  19   1    6.10    2.00
  12 -19   1    4.08    1.78
  12 -19  -1    7.72    1.82
  12   0   2   70.36    4.37
  12   0  -2   99.27    5.63
  12  -1   2  261.48   10.14
  12   1   2  257.68   10.13
  12  -1  -2  281.43   10.75
  12   1  -2  269.70   10.82
  12  -2   2  163.11    7.02
  12   2   2  156.61    6.99
  12  -2  -2  175.68    7.72
  12  -3  -2   41.68    4.68
  12   3   2   45.18    3.74
  12   3   2   38.94    4.35
  12  -3   2   42.04    3.66
  12  -3  -2   36.11    3.44
  12  -4  -2   39.39    4.62
  12   4   2   33.72    4.22
  12   4   2   32.74    3.61
  12  -4   2   38.91    3.61
  12  -4  -2   37.68    3.53
  12  -5  -2   19.32    4.50
  12   5   2   13.51    4.00
  12   5   2   18.13    3.41
  12  -5   2   10.31    3.17
  12  -5  -2   10.07    3.04
  12  -6  -2   15.38    4.58
  12   6  -2   22.29    6.33
  12   6   2   10.43    4.09
  12  -6   2    9.99    3.13
  12  -6  -2   11.05    3.03
  12  -7  -2   23.34    4.76
  12   7  -2   34.16    6.41
  12   7   2   21.30    4.25
  12  -7   2   25.15    3.33
  12  -7  -2   23.18    3.23
  12  -8  -2   25.34    4.83
  12   8  -2   30.66    6.35
  12  -8  -2   24.01    3.28
  12   9  -2    8.29    6.17
  12  -9  -2   12.65    4.72
  12  -9  -2   10.68    3.05
  12  10  -2   14.70    5.89
  12 -10  -2   12.39    4.68
  12  10   2   12.14    4.00
  12 -10  -2   12.92    3.68
  12 -10   2    6.55    3.17
 -12  10   2   10.60    3.25
  12 -10  -2    8.59    3.01
  12  11   2    8.62    3.92
  12 -11  -2   10.16    3.63
  12 -11   2    7.08    3.17
 -12  11   2    4.95    3.18
  12 -11  -2   13.33    3.09
  12 -12  -2   23.46    4.50
  12  12   2   24.57    4.08
  12 -12  -2   25.05    3.68
  12 -12   2   26.86    3.35
 -12  13   2   14.06    2.92
  12 -13  -2   11.62    2.81
  12  13   2   10.09    3.96
  12 -13  -2   17.64    3.51
  12 -13  -2   15.62    4.12
  12  14   2    3.95    3.72
  12 -14  -2   11.90    3.22
 -12  14   2    7.56    2.64
  12 -14  -2    3.53    2.56
  12 -15  -2   15.38    3.04
  12  15   2    7.44    3.51
 -12  15   2    8.99    2.50
  12 -15  -2   10.71    2.44
  12  16   2   11.46    3.28
  12 -16  -2   15.66    2.68
 -12  16   2   12.51    2.37
  12 -16  -2    8.47    2.27
 -12  17   2   -3.54    2.18
  12 -17  -2   -1.32    2.00
  12 -17   2   -1.19    1.93
  12 -18   2    3.03    2.53
 -12  18   2    1.63    1.86
  12 -18  -2    2.17    1.75
  12   0  -3   51.61    6.81
  12  -1  -3   12.89    6.53
  12   1  -3    6.33    6.39
  12   2  -3    1.12    3.47
  12  -2  -3    1.71    6.49
  12   2  -3    0.53    6.35
  12  -3  -3    1.75    6.42
  12   3  -3    2.73    6.25
  12   3   3    3.27    4.13
  12   3  -3    3.43    3.41
  12  -4  -3   13.31    6.41
  12   4  -3   26.39    6.38
  12   4   3   26.38    4.25
  12   4  -3   26.55    3.57
  12   4  -3   20.18    3.49
  12   5  -3    6.28    6.20
  12   5  -3    7.60    3.37
  12   5   3    7.91    4.14
  12   6   3   16.45    4.20
  12   6  -3   16.63    6.10
  12  -7  -3   68.41    4.40
  12   7   3   76.16    4.98
  12   8   3    2.93    3.97
  12  -8  -3    0.73    3.26
  12   9  -3    4.56    5.59
  12  -9  -3    1.15    3.04
  12   9   3   -1.72    3.91
  12  -9  -3    2.60    3.12
  12  10  -3   15.69    5.51
  12 -10  -3    6.28    3.00
  12  10   3   10.96    3.82
  12 -10  -3   14.07    3.10
  12 -10  -3   11.38    2.88
  12 -11  -3    9.11    2.74
 -12  11   3    7.54    2.78
  12  11  -3    5.08    5.09
  12  11   3   13.64    3.82
  12  12   3   16.66    3.63
 -12  12   3    4.74    2.52
  12 -12  -3    4.89    2.52
  12  12  -3    7.54    4.70
  12  13   3    7.88    3.34
 -12  13   3   10.71    2.34
  12  14   3    8.21    3.09
 -12  14   3    2.17    2.14
 -12  15   3    0.12    2.04
 -12  16   3    2.97    1.70
  12   0  -4   30.50    3.35
  12   0  -4   33.86    3.25
  12   1  -4   11.67    5.31
  12  -1  -4    3.28    5.25
  12  -1  -4    9.49    3.06
  12   1  -4    9.45    3.06
  12   1  -4    5.69    2.99
  12  -1  -4   11.13    2.96
  12   2  -4   16.37    5.35
  12  -2  -4   14.48    5.15
  12  -2  -4   14.02    3.10
  12   2  -4   14.23    3.04
  12   2  -4   14.86    3.05
  12  -2  -4   14.15    2.97
  12   3  -4   20.79    5.25
  12  -3  -4   15.08    3.07
  12   3  -4   13.73    3.06
  12   3  -4   14.95    3.03
  12  -3  -4   11.10    2.98
  12   4  -4   12.65    5.06
  12  -4  -4   10.71    3.02
  12   4  -4    9.70    3.00
  12   4  -4    8.05    2.89
  12  -4  -4   11.77    2.91
  12   5  -4    6.60    4.85
  12   5  -4    4.37    2.81
  12  -5  -4    0.11    2.92
  12  -5  -4    4.33    2.79
  12   5  -4    4.52    2.74
  12   6  -4    2.77    4.63
  12  -6  -4    3.90    2.75
  12   6   4    3.73    3.60
  12  -6  -4    6.54    2.85
  12  -7  -4   27.92    2.92
  12   7  -4   25.98    4.63
  12   7   4   26.72    3.69
  12  -7  -4   27.65    2.97
  12  -8  -4    6.97    2.53
  12   8  -4    1.28    4.34
  12   8   4    4.53    3.34
  12  -8  -4    5.49    2.59
  12   9   4    5.46    3.20
  12  -9  -4    8.46    2.37
  12   9  -4    8.36    4.11
 -12  10   4   14.69    2.30
  12  10  -4   22.49    4.01
 -12  11   4    1.91    1.97
  12  11  -4    1.81    3.74
 -12  12   4    8.41    1.74
  12   0  -5    2.08    1.97
  12  -1  -5    1.26    1.98
  12  -2  -5    3.79    1.95
  13   0   0   12.63    3.32
  13   0   0   -2.88    4.11
  13  -1   0   92.31    5.87
  13   1   0   94.06    5.72
  13  -1   0  118.02    5.28
  13   1   0  126.68    5.34
  13   2   0   28.00    4.26
  13  -2   0   48.07    4.84
  13  -2   0   27.25    3.51
  13   2   0   41.82    3.60
  13   3   0   -6.40    3.22
  13  -3   0    2.80    3.14
  13  -3   0   -5.06    4.46
  13  -4   0  125.43    6.10
  13  -4   0  108.51    5.45
  13   4   0  118.96    5.40
  13   5   0    1.94    3.10
  13  -5   0   -5.44    3.47
  13   6   0    1.89    3.38
  13  -6   0   -0.95    3.68
  13   6   0    3.13    3.92
  13   7   0   -2.14    3.31
  13  -7   0    5.44    3.66
  13   7   0    5.73    4.06
  13  -8   0   25.53    4.01
  13   8   0   20.05    4.08
 -13   8   0   19.19    3.29
  13  -9   0    2.23    3.93
  13   9   0    3.94    3.86
 -13   9   0   -2.28    3.15
  13  -9   0    0.57    2.81
 -13  10   0    7.44    3.23
  13 -10   0    7.88    2.92
 -13  11   0   41.32    3.69
  13 -11   0   39.44    3.45
  13 -11   0   54.10    4.31
  13 -11   0   42.45    4.81
 -13  12   0   12.71    3.26
  13 -12   0   15.22    3.01
  13 -12   0   19.65    3.77
  13 -12   0   17.35    4.53
  13 -13   0   37.76    3.90
 -13  14   0    7.69    3.02
  13 -14   0   10.07    2.74
  13 -14   0   11.76    3.43
  13 -14   0    8.94    4.10
 -13  15   0   34.22    3.21
  13 -15   0   35.31    2.93
  13 -15   0   38.85    4.05
 -13  16   0    7.34    2.58
  13 -16   0   12.64    3.05
  13 -16   0   11.41    3.53
  13 -16   0   12.21    2.35
  13 -17   0   33.77    3.02
  13 -17   0   24.68    2.45
  13 -18   0   11.70    2.05
  13   0   1    2.66    3.06
  13   0  -1   -4.42    4.43
  13  -1  -1  241.76    9.69
  13   1  -1  227.24    9.79
  13  -1  -1  237.00    9.20
  13  -1   1  233.75    9.18
  13   1  -1  248.45    9.21
  13   1   1  231.31    9.15
  13   2  -1   73.41    5.43
  13  -2  -1   78.30    5.14
  13  -2  -1   65.00    4.19
  13  -2   1   68.31    4.17
  13   2  -1   79.52    4.29
  13   2   1   66.40    4.09
  13   3  -1   -1.38    3.14
  13   3   1    6.18    3.04
  13  -3  -1    3.86    3.06
  13  -3   1    5.13    3.22
  13  -3  -1    0.66    4.36
  13   3  -1    1.05    4.74
  13   4  -1   65.62    5.52
  13  -4  -1   70.82    4.31
  13  -4   1   74.90    4.44
  13   4   1   74.77    4.30
  13   4  -1   68.95    4.14
  13  -5  -1   -0.77    4.20
  13   5   1    0.71    3.94
  13   5   1   -1.13    3.15
  13   5  -1   -0.22    2.95
  13  -5  -1    5.83    3.44
  13  -5   1    2.48    3.44
  13  -6  -1   31.75    4.33
  13   6   1   30.13    4.14
  13   6   1   28.30    3.55
  13  -6  -1   37.43    3.71
  13  -6   1   27.17    3.69
  13  -6  -1   22.86    3.07
  13  -7  -1   13.92    4.25
 -13   7   1    8.87    3.04
  13  -7  -1   10.14    2.91
  13   7   1    9.08    3.95
  13  -7  -1    3.67    3.62
  13  -7   1   14.97    3.61
  13  -8  -1   34.46    4.58
  13   8  -1   31.61    6.40
 -13   8   1   25.76    3.25
  13  -8  -1   28.53    3.15
  13   8   1   29.27    4.26
  13  -8  -1   35.94    3.94
  13  -8   1   31.05    3.89
 -13   9   1   18.78    3.18
  13  -9  -1   22.37    3.15
  13  -9  -1   27.51    4.52
  13 -10  -1   18.84    4.52
 -13  10   1   15.27    3.11
  13 -10  -1   16.31    3.09
  13  10   1   19.04    4.19
  13 -10  -1   16.26    3.86
  13 -10   1   22.38    3.76
  13  11   1   65.84    4.86
  13 -11   1   73.48    4.47
  13 -11  -1   67.09    4.60
  13 -11  -1   71.06    5.18
 -13  11   1   58.57    4.01
  13 -11  -1   59.66    3.99
  13  12   1   44.95    4.34
  13 -12  -1   41.84    4.08
  13 -12   1   32.76    3.83
  13 -13  -1    2.80    4.23
 -13  13   1    8.08    2.88
  13 -13   1    7.02    2.71
  13 -13  -1    2.93    2.88
  13 -13  -1    5.43    3.55
  13  13   1    7.33    4.05
  13 -13   1   10.10    3.42
  13 -14  -1    9.89    4.00
 -13  14   1   15.81    2.79
  13 -14   1   11.00    2.68
  13 -14  -1   11.49    2.74
  13 -14  -1   11.31    3.42
  13  14   1   13.38    4.02
  13 -14   1   13.80    3.30
  13 -15  -1    0.86    3.63
 -13  15   1    2.65    2.56
  13 -15   1    4.26    2.40
  13 -15  -1    2.58    2.46
  13  15   1   14.39    3.39
  13 -15  -1    1.41    3.18
  13 -15   1    5.11    3.03
  13 -16   1   -2.87    3.39
 -13  16   1   -2.88    2.42
  13 -16   1    0.88    2.22
  13 -16  -1    2.56    2.22
  13 -16  -1   -2.63    2.93
  13 -16   1    0.32    2.72
 -13  17   1   10.19    2.29
  13 -17   1   10.13    2.05
  13 -17  -1    9.18    2.12
  13 -17  -1   12.50    2.65
  13 -17   1    5.83    3.11
 -13  18   1    7.24    1.99
  13 -18  -1    3.97    1.81
  13 -18   1    3.96    1.80
  13   0   2   -2.08    3.22
  13   0  -2   -0.55    4.76
  13  -1  -2  125.64    6.55
  13   1  -2  128.97    6.69
  13  -1   2  119.68    5.65
  13   1   2  119.38    5.66
  13  -2   2   27.36    3.46
  13   2   2   28.47    3.53
  13  -2  -2   24.77    4.76
  13  -3  -2   15.35    4.66
  13   3   2   16.93    4.15
  13   3   2   11.20    3.39
  13  -3   2   17.80    3.30
  13   4  -2   10.62    6.27
  13  -4  -2    5.57    4.62
  13   4   2    3.64    4.16
  13   4   2    0.95    3.42
  13  -4   2    4.29    3.22
  13  -4  -2    5.70    3.05
  13   5  -2   15.17    6.28
  13  -5  -2   15.14    4.68
  13  -5  -2    9.56    3.07
  13  -6  -2    6.37    4.62
  13   6  -2   -2.95    6.32
  13  -6  -2    5.79    3.05
  13  -7  -2    7.87    4.72
  13   7  -2    5.44    6.35
  13  -7   2    6.26    3.10
  13  -7  -2    7.82    3.12
  13  -8  -2   17.63    4.79
  13   8  -2   20.46    6.25
  13   8   2    6.81    3.89
  13  -8   2   16.28    3.12
  13  -8  -2   13.04    3.15
 -13   8   2   12.83    3.25
  13   9  -2    7.28    5.99
  13  -9  -2    6.88    4.75
  13  -9  -2   10.46    3.06
 -13   9   2    5.78    3.13
  13  -9  -2    9.18    3.34
  13  -9   2    6.88    3.05
  13   9   2   11.62    3.89
  13 -10  -2   80.85    4.49
  13 -10   2   76.98    4.25
  13  10   2   74.98    4.89
  13 -11  -2   -1.22    4.38
  13 -11  -2   -1.39    2.88
 -13  11   2    4.69    2.86
  13  11   2   -0.84    3.79
  13 -11  -2   -2.51    3.32
  13 -11   2    1.34    3.00
  13 -12  -2    2.77    4.21
 -13  12   2   -1.75    2.76
  13 -12  -2   -3.21    2.77
  13  12   2   -0.04    3.68
  13 -12  -2   -2.50    3.22
  13 -12   2   -0.53    2.99
 -13  13   2    3.12    2.52
  13 -13  -2   -0.59    2.56
  13 -13  -2   -1.60    3.01
  13  13   2    1.22    3.74
  13 -13  -2    4.49    3.78
  13  14   2   17.50    3.52
  13 -14  -2   14.16    2.86
 -13  14   2   11.14    2.47
  13 -14  -2    7.95    2.45
 -13  15   2    0.37    2.25
  13 -15  -2    2.34    2.19
  13  15   2    0.91    3.15
  13 -15  -2    7.03    2.52
 -13  16   2    4.01    2.14
  13 -16  -2    5.07    2.10
 -13  17   2    0.96    1.83
  13 -17   2   -1.25    2.68
  13 -17  -2    3.03    1.76
  13   0  -3   -3.12    6.40
  13   0   3   -1.59    3.88
  13   0  -3    3.98    3.38
  13   1  -3   76.45    7.23
  13  -1  -3   67.73    7.28
  13   1  -3   90.50    4.79
  13   1   3   81.63    5.08
  13  -1   3   92.08    5.10
  13   2  -3   39.89    6.51
  13   2  -3   43.05    3.78
  13  -2   3   38.69    4.14
  13   2   3   41.19    4.27
  13  -3  -3    2.28    6.33
  13   3  -3   -0.36    6.22
  13  -3   3    2.30    3.81
  13   3   3    5.58    4.01
  13   3  -3    6.20    3.35
  13   4  -3   17.49    6.27
  13   4   3   20.52    4.01
  13   4  -3   18.98    3.41
  13   4  -3   18.15    3.36
  13   5   3   25.32    4.14
  13   5  -3   23.04    3.35
  13   5  -3   23.24    3.33
  13  -6  -3    7.67    3.26
  13   6   3    5.99    3.95
  13   7  -3   11.24    5.55
  13  -7  -3    3.93    3.20
  13   7   3    3.46    3.88
  13   8  -3   20.22    5.37
  13   8   3   32.06    3.96
  13  -8  -3   20.70    3.23
  13   9  -3   -2.91    5.24
  13  -9  -3    2.43    2.85
 -13   9   3    3.65    2.80
  13   9   3    7.20    3.69
  13  -9  -3    0.78    2.94
  13  10  -3    3.05    4.96
  13 -10  -3    3.22    2.74
 -13  10   3    6.08    2.62
  13 -10  -3    0.72    2.80
  13  10   3    5.47    3.59
  13  11   3   29.24    3.77
  13  11  -3   32.33    4.76
 -13  11   3   19.88    2.62
  13  12   3    2.69    3.32
 -13  12   3   -0.68    2.24
  13  12  -3    1.26    4.17
  13  13   3   18.92    3.16
 -13  13   3   18.67    2.27
 -13  14   3    8.39    1.99
 -13  15   3    3.95    1.67
  13   0  -4    4.17    2.74
  13   0  -4   -1.29    2.84
  13   0  -4    0.07    4.84
  13   1  -4   19.99    2.86
  13  -1  -4   17.13    2.82
  13   1  -4   13.44    2.91
  13  -1  -4   19.59    2.93
  13  -1  -4   15.75    4.96
  13   1  -4   13.92    4.98
  13   2  -4    4.20    2.74
  13  -2  -4    2.92    2.73
  13  -2  -4    1.33    2.82
  13   2  -4    2.83    2.78
  13   2  -4   -4.33    4.86
  13   3  -4    6.98    2.71
  13  -3  -4    5.19    2.70
  13   3  -4    6.67    2.77
  13  -3  -4    7.90    2.84
  13   3  -4   13.46    4.74
  13  -4  -4   11.28    2.71
  13   4  -4   13.22    2.65
  13   4  -4   11.60    2.76
  13  -4  -4   15.47    2.83
  13   4  -4   15.43    4.64
  13  -5  -4    2.84    2.61
  13   5  -4   -0.60    2.46
  13   5  -4    3.07    2.52
  13  -5  -4    0.03    2.71
  13   5  -4   -1.95    4.43
  13  -6  -4    0.64    2.48
  13   6  -4    1.90    4.25
  13  -6  -4    1.34    2.59
  13  -7  -4    0.05    2.47
  13  -7  -4   -1.38    2.40
  13   7  -4    0.32    4.08
  13  -8  -4    3.87    2.25
 -13   8   4    3.24    2.11
  13   8  -4    0.23    3.96
 -13   9   4    3.09    1.99
  13   9  -4   10.17    3.80
 -13  10   4    3.61    1.75
  13  10  -4   -2.58    3.46
  14   0   0   41.16    3.70
  14   0   0   42.30    4.68
  14   1   0   19.29    3.31
  14  -1   0   19.66    3.28
  14  -1   0    5.02    4.37
  14   1   0    8.87    4.37
  14  -2   0   49.61    4.87
  14   2   0   46.37    3.68
  14   3   0    4.14    3.17
  14  -3   0    7.25    3.19
  14  -3   0    9.18    4.41
  14   4   0    0.66    3.22
  14  -4   0    0.18    3.25
  14  -4   0   -1.29    4.35
  14  -5   0   88.12    5.71
  14   5   0   96.00    4.95
  14  -5   0   98.60    5.01
  14  -6   0   10.17    4.47
  14   6   0   10.25    4.00
  14   6   0    8.99    3.42
  14  -6   0   13.73    3.57
  14   7   0   73.35    4.93
  14  -7   0   80.05    5.38
  14  -8   0   14.24    4.51
  14  -9   0   20.84    4.68
  14  -9   0   30.70    3.83
  14 -10   0    9.15    4.47
  14 -10   0    1.24    3.53
  14 -11   0   11.93    3.55
  14 -12   0   40.56    3.34
 -14  12   0   48.86    3.63
 -14  13   0    7.56    2.91
  14 -13   0    3.36    3.94
  14 -13   0   -1.73    3.31
  14 -13   0    4.42    2.63
  14 -14   0   42.54    3.10
 -14  14   0   45.88    3.26
  14 -14   0   40.35    4.17
 -14  15   0    0.74    2.43
  14 -15   0    1.26    3.47
  14 -15   0   -2.17    2.95
  14 -15   0   -1.79    2.30
  14 -16   0   -0.49    3.24
  14 -16   0   -0.03    2.64
  14 -16   0    1.89    2.09
  14 -17   0    4.91    1.90
  14   0  -1   53.58    5.12
  14   0  -1   61.14    3.97
  14   0   1   53.17    3.92
  14   1  -1   15.20    3.24
  14   1   1    5.03    3.14
  14  -1  -1   10.69    3.26
  14  -1   1    7.92    3.30
  14  -1  -1    4.75    4.54
  14   1  -1    2.32    4.62
  14  -1   1    9.17    4.30
  14  -2  -1   73.23    5.42
  14   2  -1   80.50    5.59
  14  -2  -1   74.66    4.27
  14  -2   1   75.44    4.44
  14   2  -1   77.53    4.31
  14   2   1   74.49    4.35
  14  -3  -1    0.81    4.51
  14   3  -1    0.26    4.77
  14   3  -1    2.29    3.08
  14   3   1   -1.00    3.17
  14  -3  -1    1.36    3.13
  14  -3   1    1.43    3.31
  14  -4  -1   30.31    4.62
  14   4   1   26.91    3.46
  14   4  -1   20.91    3.22
  14  -4  -1   24.10    3.33
  14  -4   1   29.00    3.59
  14   5   1  116.37    5.53
  14  -5  -1  114.29    5.48
  14  -5   1  115.83    5.60
  14  -5  -1  112.61    6.27
  14   5   1  116.56    6.02
  14  -6  -1    3.53    4.41
  14  -7  -1   13.22    4.52
  14   7  -1   15.04    6.35
  14  -8  -1    2.52    4.48
  14   8  -1    2.78    6.28
  14   8   1   11.53    3.99
  14  -8  -1    2.94    3.56
  14  -8   1    3.15    3.41
  14  -9  -1   14.18    4.65
 -14   9   1   19.33    3.09
  14  -9  -1   16.91    2.99
  14   9   1   21.73    4.06
  14  -9  -1   21.22    3.66
  14  -9   1   17.02    3.46
  14  10   1   71.69    4.91
  14 -10  -1   80.26    4.60
  14 -10   1   66.75    4.42
  14 -10  -1   72.40    5.38
 -14  11   1    7.05    2.90
  14 -11  -1   10.65    2.84
  14 -11  -1   14.91    3.53
  14  11   1    5.89    3.91
  14 -11   1   11.07    3.28
  14 -12  -1   -3.64    4.24
 -14  12   1   -2.35    2.80
  14 -12  -1    0.79    2.70
  14  12   1    2.33    3.86
  14 -12  -1   -1.70    3.41
  14 -12   1   -0.26    3.14
  14 -13  -1   29.50    4.16
 -14  13   1   25.65    2.91
  14 -13  -1   24.34    2.81
  14 -13  -1   31.55    3.48
  14  13   1   28.18    4.04
  14 -13   1   29.97    3.26
  14 -14  -1   10.57    3.69
  14 -14   1   14.67    3.59
 -14  14   1   10.01    2.53
  14 -14  -1   11.67    2.46
  14  14   1   19.84    3.47
  14 -14  -1   12.16    3.10
  14 -14   1   17.28    2.89
 -14  15   1   10.64    2.42
  14 -15  -1    7.82    2.27
  14 -15  -1   18.61    3.42
  14 -15   1   15.29    3.39
  14 -15  -1   10.73    2.87
  14 -15   1   14.85    2.68
 -14  16   1    9.61    2.20
  14 -16  -1    5.58    2.04
  14 -16   1   10.20    3.14
  14 -16  -1   12.69    2.64
 -14  17   1    2.05    1.95
  14 -17   1    4.47    2.76
  14 -17  -1    3.45    1.84
  14   0  -2    5.39    4.91
  14  -1  -2   99.03    6.16
  14  -2  -2   14.41    4.76
  14   3  -2    2.23    6.33
  14  -3  -2   10.95    4.71
  14   4  -2   25.35    6.47
  14  -4  -2   24.27    4.84
  14  -4   2   22.49    3.31
  14   4   2   23.27    3.47
  14   4   2   27.07    4.03
  14   5  -2   12.10    6.44
  14  -5  -2   12.30    4.78
  14   5   2    7.54    3.87
  14  -5   2    7.94    3.13
  14  -6  -2    0.70    4.70
  14   6  -2   -3.06    6.38
  14   6   2   -2.27    3.78
  14  -6   2    5.99    3.06
  14  -6  -2   -1.74    3.05
  14  -7  -2   23.35    4.86
  14   7  -2   22.67    6.38
  14   7   2   19.05    3.77
  14  -7   2   19.10    3.14
  14   8   2   23.13    3.84
  14  -8   2   18.85    3.06
  14   9  -2    1.19    5.71
  14  -9  -2   -0.39    2.94
 -14   9   2   -4.18    2.85
  14   9   2    0.85    3.73
  14  -9   2   -1.49    2.89
  14 -10  -2    0.90    4.37
  14  10  -2   -4.80    5.37
 -14  10   2    0.45    2.72
  14 -10  -2    1.34    2.84
  14  10   2   -3.09    3.65
  14 -10   2    2.60    2.88
  14 -11  -2    9.38    4.14
 -14  11   2   11.70    2.69
  14 -11  -2    6.68    2.76
  14  11   2    8.57    3.60
  14 -11  -2   13.39    2.81
  14 -11   2   15.08    2.86
  14 -12  -2   26.23    3.93
 -14  12   2   18.57    2.62
  14 -12  -2   21.54    2.71
  14  12   2   20.08    3.60
  14 -12   2   21.53    2.81
 -14  13   2    4.53    2.33
  14 -13  -2    1.45    2.39
  14  13   2   10.82    3.47
  14 -13  -2   13.67    3.57
  14  14   2    4.06    3.17
 -14  14   2    5.72    2.20
  14 -14  -2    1.89    2.21
 -14  15   2    6.13    2.08
  14 -15  -2    4.32    2.10
 -14  16   2    6.66    1.76
  14 -16   2    4.86    2.60
  14 -16  -2    5.96    1.78
  14   0   3   14.68    3.74
  14   0  -3   11.41    3.27
  14   1  -3  106.28    5.20
  14  -1  -3  111.91    5.21
  14  -1   3  102.08    5.45
  14   1   3  102.82    5.48
  14  -2   3   -5.36    3.64
  14   2   3    1.23    3.77
  14   2  -3    3.15    3.19
  14  -2  -3    3.08    3.17
  14   3  -3   70.02    4.11
  14  -3  -3   65.41    4.08
  14   3   3   70.37    4.57
  14   3  -3   59.32    3.99
  14  -3   3   64.95    4.41
  14   4  -3    0.23    5.62
  14  -4  -3   -1.82    5.87
  14   4   3    0.38    3.80
  14   4  -3   -1.77    3.11
  14  -4  -3    0.63    3.09
  14   4  -3   -0.90    3.03
  14   5  -3    5.77    5.33
  14  -5  -3    1.65    5.49
  14   5   3    4.28    3.80
  14   5  -3    3.43    3.03
  14  -5  -3    2.84    3.10
  14   5  -3    3.51    2.95
  14   6  -3   17.99    5.20
  14   6   3   16.12    3.80
  14  -6  -3   15.62    3.15
  14   7  -3   -0.66    5.00
 -14   7   3    1.70    2.66
  14   7   3    4.62    3.64
  14  -7  -3    3.34    2.96
  14   8  -3   13.00    4.87
  14  -8  -3   14.96    2.80
 -14   8   3   11.30    2.64
  14   8   3   19.26    3.58
  14  -8  -3   17.61    2.95
  14   9  -3    2.57    4.75
  14  -9  -3    2.30    2.60
 -14   9   3    4.91    2.41
  14   9   3    2.53    3.38
  14  -9  -3    2.80    2.73
  14  10  -3    8.39    4.51
  14 -10  -3    7.52    2.52
 -14  10   3    9.29    2.28
  14  10   3   10.59    3.40
  14 -10  -3   10.90    2.59
  14  11   3   -2.23    3.25
 -14  11   3    1.43    2.11
  14  11  -3    1.17    4.07
  14  12   3    5.49    2.97
 -14  12   3    3.48    1.99
 -14  13   3   -0.71    1.79
  14   0  -4    1.88    2.50
  14   0  -4    1.63    2.58
  14   0  -4   -0.74    4.42
  14   1  -4   10.85    2.53
  14  -1  -4   12.73    2.58
  14   1  -4   10.14    2.60
  14  -1  -4    8.50    2.67
  14  -1  -4    5.76    4.39
  14   1  -4   11.98    4.45
  14   2  -4    2.71    2.47
  14  -2  -4    5.84    2.49
  14   2  -4    5.27    2.51
  14  -2  -4    3.13    2.61
  14   2  -4   -3.92    4.36
  14  -3  -4   22.54    2.64
  14   3  -4   20.51    2.59
  14   3  -4   18.97    2.69
  14  -3  -4   24.70    2.72
  14   3  -4   22.39    4.40
  14  -4  -4    4.25    2.43
  14   4  -4    7.70    2.31
  14  -4  -4    8.22    2.54
  14   4  -4    9.17    4.16
  14  -5  -4   18.42    2.50
  14   5  -4   17.77    4.07
  14  -5  -4   23.80    2.63
  14  -6  -4   18.18    2.40
  14   6  -4   18.42    3.96
  14  -7  -4   -0.93    2.13
  14   7  -4   -2.18    3.75
  14   8  -4    7.79    3.41
  14   9  -4   -0.24    3.15
  15   0   0   -0.80    3.20
  15   0   0   -1.87    4.49
  15  -1   0  390.95   15.20
  15  -1   0  415.13   14.92
  15   1   0  402.72   14.90
  15  -2   0   -3.89    4.47
  15   2   0   -2.91    3.14
  15  -2   0    0.23    3.21
  15  -3   0   -1.58    4.50
  15  -4   0    0.74    4.51
  15  -5   0   47.26    4.92
  15  -6   0   74.97    5.25
  15   6   0   64.52    4.72
  15  -7   0    1.75    4.46
  15  -7   0    0.30    3.35
  15   7   0    0.28    3.81
  15  -8   0   -4.10    3.30
  15  -8   0    5.78    4.53
  15  -9   0    1.35    3.36
  15  -9   0   12.14    4.45
  15 -10   0    0.44    3.31
  15 -11   0   88.94    5.48
  15 -11   0  103.71    5.02
  15 -12   0   27.36    3.37
  15 -12   0   29.72    4.02
  15 -13   0   -1.54    2.94
  15 -13   0   -0.04    3.58
  15 -14   0   -0.03    2.75
  15 -14   0   -5.92    3.43
  15 -15   0   17.48    2.62
  15 -15   0    7.12    3.21
  15 -16   0   -1.05    2.99
  15   0  -1   -1.46    4.72
  15  -1  -1   39.47    5.03
  15   1  -1   39.31    5.07
  15  -2   1   83.42    5.30
  15  -2  -1   83.10    5.77
  15   2  -1   85.91    5.79
  15  -3  -1   45.14    4.95
  15  -3   1   42.19    4.66
  15  -4  -1    3.87    4.63
  15  -4   1    2.65    4.36
  15  -5  -1   30.37    4.85
  15   5   1   23.41    3.40
  15  -5  -1   24.49    3.41
  15  -5   1   30.23    3.53
  15   5   1   31.74    4.04
  15  -6  -1   14.39    4.72
  15  -6  -1   21.78    3.32
  15  -6   1   19.78    3.46
  15   6   1   20.46    3.90
  15  -7  -1   16.36    4.65
  15   7  -1   18.51    6.32
  15  -7  -1    9.84    3.30
  15  -7   1   15.12    3.35
  15   7   1   11.62    3.92
  15  -8  -1   11.02    4.62
  15   8   1    0.43    3.84
  15  -8  -1    8.25    3.28
  15  -8   1    3.65    3.19
  15   9   1    6.72    3.87
  15  -9  -1    2.39    3.26
  15  -9   1    7.87    3.18
  15  10   1   70.67    4.72
  15 -10  -1   75.44    4.33
  15 -10   1   63.86    4.14
  15 -10  -1   70.19    5.15
  15 -11  -1   13.10    4.15
 -15  11   1   12.48    2.80
  15 -11  -1   12.62    2.71
  15  11   1   15.11    3.74
  15 -11  -1   16.63    3.26
  15 -11   1   15.57    3.07
  15 -12  -1    1.84    3.85
  15 -12   1    9.23    3.55
 -15  12   1    8.10    2.60
  15 -12  -1    7.32    2.50
  15  12   1    3.01    3.65
  15 -12  -1    8.66    3.04
  15 -12   1    7.25    2.86
  15 -13  -1   21.38    3.74
  15 -13   1   18.96    3.52
 -15  13   1   21.92    2.59
  15 -13  -1   15.11    2.49
  15  13   1   32.02    3.51
  15 -13  -1   25.13    3.04
  15 -13   1   24.82    2.84
 -15  14   1    5.13    2.24
  15 -14  -1    4.76    2.17
  15 -14  -1    6.38    3.40
  15 -14   1    5.23    3.23
  15 -14  -1    8.46    2.62
  15 -14   1    9.27    2.52
 -15  15   1    9.73    2.11
  15 -15  -1    8.22    2.01
  15 -15   1    6.75    3.06
  15 -16   1   11.46    2.73
  15   0   2    1.43    3.06
  15  -1   2   56.79    3.99
  15   1   2   55.24    4.01
  15  -1  -2   67.12    5.55
  15   1   2   67.46    4.62
  15   2  -2    4.55    6.29
  15  -2  -2    9.64    4.92
  15  -2   2    5.22    3.13
  15   2   2    5.38    3.16
  15   2   2    8.17    3.78
  15   3  -2    1.93    6.34
  15  -3  -2    1.87    4.82
  15  -3   2    3.46    3.07
  15   3   2    4.86    3.11
  15   3   2    3.06    3.70
  15   4  -2   15.07    6.36
  15  -4  -2   12.91    4.83
  15  -4   2   11.89    3.09
  15   4   2   14.96    3.69
  15  -5   2    3.98    2.99
  15   5   2    2.80    3.59
  15  -6   2   14.50    3.03
  15   6   2   19.53    3.69
  15  -7  -2   -0.09    4.42
  15   7  -2   10.56    5.89
  15  -7   2   -3.95    2.84
  15   7   2    6.34    3.62
  15   8  -2    7.01    5.66
  15  -8  -2    1.02    4.37
  15   8   2    1.22    3.58
  15  -8   2    1.18    2.85
  15   9  -2   -1.91    5.28
  15  -9  -2    4.67    4.12
  15  -9  -2   -1.43    2.68
  15   9   2   -1.52    3.49
  15  -9   2    2.50    2.72
  15 -10  -2    2.52    3.97
  15  10  -2    6.67    4.78
 -15  10   2    3.77    2.45
  15 -10  -2    3.04    2.61
  15  10   2    1.49    3.41
  15 -10   2    4.91    2.64
  15 -11  -2   18.93    3.84
 -15  11   2   12.00    2.42
  15 -11  -2    9.69    2.54
  15  11   2   15.33    3.42
  15 -11   2   13.14    2.63
 -15  12   2    5.38    2.22
  15 -12  -2    2.09    2.31
  15  12   2    4.49    3.32
  15 -12  -2    1.74    3.53
  15  13   2   -3.13    3.06
 -15  13   2   -2.44    2.05
  15 -14   2    0.76    2.92
 -15  14   2    3.56    1.92
  15 -15   2    2.00    2.47
  15   0  -3    1.50    5.45
  15   0  -3   -1.68    3.03
  15   0   3   -0.91    3.37
  15  -1  -3    0.76    5.50
  15   1  -3    6.26    5.40
  15  -1   3    6.57    3.38
  15   1   3    1.19    3.47
  15   1  -3    1.39    3.01
  15  -1  -3    4.82    3.00
  15  -2  -3   27.18    5.78
  15   2  -3   28.77    5.46
  15   2  -3   46.17    3.47
  15  -2  -3   46.40    3.50
  15  -2   3   40.88    3.84
  15   2   3   41.57    3.92
  15   2  -3   44.01    3.38
  15   3  -3   30.15    5.29
  15  -3   3   32.67    3.62
  15   3   3   31.08    3.75
  15   3  -3   33.73    3.28
  15  -3  -3   31.63    3.26
  15   3  -3   35.10    3.20
  15   4  -3   -3.90    4.85
  15  -4  -3    3.11    5.30
  15   4   3    1.44    3.49
  15   4  -3    3.02    2.83
  15  -4  -3    7.28    2.94
  15   4  -3    3.80    2.79
  15   5  -3    2.16    4.78
  15  -5  -3    2.63    4.55
  15  -5  -3    0.73    2.86
  15   5   3    3.00    3.43
  15   6  -3    7.30    4.67
  15   6   3    7.50    3.41
  15  -6  -3    9.61    2.85
  15   7  -3   12.35    4.51
  15   7   3    3.87    3.34
  15  -7  -3    6.02    2.74
  15  -7  -3    4.37    2.60
  15   8  -3   22.50    4.62
  15   8   3   25.86    3.40
  15  -8  -3   26.15    2.79
  15  -8  -3   20.72    2.69
  15   9  -3    0.05    4.22
  15  -9  -3    5.40    2.35
 -15   9   3   -0.26    1.99
  15   9   3    4.22    3.15
  15  -9  -3   -1.92    2.43
  15  10   3   14.82    3.18
  15 -10  -3   13.52    2.24
 -15  10   3   11.94    1.96
  15  10  -3   10.43    3.94
  15   0  -4   -4.69    3.88
  15   0  -4   -0.27    2.27
  15   1  -4    7.95    4.00
  15   1  -4   10.31    2.29
  15  -1  -4   16.87    2.34
  15   2  -4    3.11    3.94
  15  -2  -4    4.34    2.27
  15   2  -4    4.44    2.18
  15   3  -4   11.08    3.85
  15  -3  -4    3.99    2.22
  15   4  -4    6.89    3.68
  15  -4  -4    3.27    2.14
  15  -5  -4   27.04    2.29
  15   5  -4   21.14    3.60
  15   6  -4   12.50    3.25
  15   7  -4    1.77    2.99
  16   0   0    0.53    3.06
  16  -1   0   16.21    3.17
  16   1   0   12.15    3.13
  16  -1   0   11.19    4.58
  16   2   0    3.38    3.03
  16  -2   0   -4.43    3.10
  16  -2   0   -2.55    4.58
  16   3   0   -1.43    3.07
  16  -3   0    5.71    3.15
  16  -3   0    1.11    4.49
  16  -4   0    4.52    4.54
  16   4   0    6.08    3.80
  16   4   0    5.31    3.15
  16  -4   0    5.13    3.14
  16   5   0   51.19    3.85
  16  -5   0   52.52    3.80
  16  -5   0   49.15    5.00
  16   5   0   56.61    4.32
  16  -6   0   -1.50    4.50
  16  -6   0   -6.17    3.14
  16   6   0   -1.03    3.64
  16  -7   0   17.13    3.23
  16   7   0   17.22    3.72
  16  -8   0   20.17    3.26
  16  -9   0    2.52    3.10
  16  -9   0    6.49    4.03
  16 -10   0    1.06    2.96
  16 -10   0    2.65    3.74
  16 -11   0   14.91    3.02
  16 -11   0   11.83    3.64
  16 -12   0    6.47    2.76
  16 -12   0   12.53    3.50
  16 -13   0    2.58    2.62
  16 -13   0    6.48    3.32
  16 -14   0   33.97    3.52
  16 -14   0   45.46    2.90
  16 -15   0    0.14    2.80
  16   0  -1  107.99    6.29
  16   0  -1  108.52    4.97
  16   0   1   98.04    5.06
  16  -1  -1   87.21    5.78
  16   1  -1   80.97    5.73
  16  -1  -1   78.99    4.30
  16  -1   1   76.68    4.38
  16   1  -1   88.22    4.30
  16   1   1   68.39    4.38
  16  -2  -1   48.32    5.24
  16  -2  -1   56.07    3.67
  16   2   1   47.08    3.64
  16  -2   1   46.88    3.72
  16   3   1   54.05    3.80
  16  -3  -1   57.31    3.80
  16  -3   1   57.79    3.88
  16  -3  -1   50.82    5.31
  16  -3   1   57.19    4.79
  16   3   1   57.14    4.43
  16  -4  -1   11.08    4.74
  16   4   1   10.91    3.05
  16  -4  -1    8.79    3.02
  16  -4   1   10.80    3.20
  16   4   1   11.24    3.74
  16   5   1   15.71    3.08
  16  -5  -1   12.68    3.05
  16  -5   1   15.98    3.23
  16   5   1   13.13    3.79
  16  -6  -1    1.12    2.97
  16  -6   1    4.16    3.13
  16   6   1    1.85    3.69
  16   7  -1   12.01    6.09
  16  -7   1   23.21    4.36
  16  -7  -1   23.56    3.20
  16  -7   1   26.68    3.31
  16   7   1   25.05    3.83
  16  -8  -1   34.04    4.43
  16  -8   1   29.31    4.36
  16  -8  -1   31.82    3.36
  16  -8   1   37.02    3.42
  16   8   1   34.90    3.98
  16  -9  -1   -4.03    3.97
  16  -9   1   -1.03    3.91
  16  -9  -1    0.15    2.90
  16  -9   1    3.89    2.93
  16   9   1   -1.46    3.58
  16 -10  -1   14.98    3.84
  16 -10   1    6.05    3.75
  16 -10  -1   11.87    2.92
  16 -10   1   10.20    2.88
  16  10   1   11.21    3.52
  16 -11  -1   28.60    3.87
  16 -11   1   22.67    3.62
  16 -11  -1   24.21    2.92
  16 -11   1   21.20    2.86
  16  11   1   17.11    3.51
  16 -12  -1    7.98    2.61
  16 -12   1    3.92    2.53
  16 -12   1    4.26    3.31
  16 -12  -1    2.66    3.50
  16 -13  -1    6.22    2.40
  16 -13   1    4.75    2.36
  16 -13   1    4.05    3.12
  16 -13  -1    6.24    3.30
  16 -14   1    0.29    2.94
  16 -14  -1   -1.41    3.04
  16 -15   1   -0.23    2.61
  16   0   2   29.41    3.38
  16   0   2   45.25    3.97
  16   1   2   30.36    3.41
  16   1   2   42.27    3.95
  16  -1   2   34.00    3.35
  16  -2   2   10.43    3.00
  16   2   2    9.17    3.15
  16   2   2   14.92    3.71
  16   3  -2   10.09    5.94
  16  -3  -2    5.23    4.61
  16  -3   2    8.48    2.94
  16   3   2    3.77    3.06
  16   3   2    6.21    3.54
  16   4  -2   -1.61    5.89
  16  -4  -2    3.23    4.44
  16  -4   2   -0.19    2.83
  16   4   2    1.10    3.50
  16  -5  -2    6.18    4.26
  16   5  -2    9.15    5.76
  16  -5   2    9.29    3.99
  16  -5   2    8.58    2.83
  16   5   2    8.41    3.50
  16  -6  -2    3.26    4.10
  16   6  -2   -0.17    5.55
  16  -6   2    5.80    3.93
  16  -6   2   -0.70    2.69
  16   6   2    1.64    3.41
  16  -7  -2    6.04    4.01
  16   7  -2    3.39    5.32
  16  -7   2   -1.13    2.62
  16   7   2    7.48    3.44
  16   8  -2    3.13    4.99
  16  -8  -2    0.68    3.95
  16  -8   2    1.65    2.56
  16   8   2    1.14    3.35
  16  -9  -2    1.57    3.79
  16   9  -2    6.76    4.59
  16  -9   2    4.15    3.57
  16  -9   2    4.92    2.50
  16   9   2    8.86    3.27
  16 -10  -2   17.20    3.70
  16 -10   2   10.92    3.47
  16  10   2   16.43    3.21
  16 -10   2   12.63    2.47
  16 -11   2   45.39    3.74
  16 -11  -2   47.17    3.97
  16  11   2   55.50    3.67
  16 -12   2    4.59    3.03
  16 -13   2    3.07    2.68
  16   0  -3    4.73    4.87
  16   0   3    5.07    3.15
  16   0  -3    5.35    2.79
  16   0  -3    8.73    2.69
  16  -1  -3   -1.72    4.91
  16   1  -3    1.92    4.79
  16  -1   3   -2.03    3.11
  16   1   3    2.91    3.13
  16   1  -3    1.44    2.72
  16  -1  -3   -1.52    2.80
  16   1  -3    0.31    2.66
  16  -1  -3   -2.39    2.66
  16   2  -3    0.94    4.59
  16  -2  -3    2.76    4.89
  16  -2   3    3.54    3.07
  16   2   3    2.05    3.18
  16   2  -3    3.41    2.73
  16  -2  -3    2.73    2.76
  16   2  -3    0.94    2.62
  16   3  -3   11.79    4.52
  16  -3  -3    5.98    4.81
  16  -3   3   12.83    3.17
  16   3   3    6.53    3.19
  16   3  -3   11.45    2.73
  16  -3  -3   12.79    2.79
  16   3  -3   10.09    2.63
  16   4  -3    6.34    4.41
  16  -4  -3   -0.98    4.62
  16   4   3    4.26    3.18
  16   4  -3    6.02    2.59
  16  -4  -3    1.66    2.72
  16   4  -3    7.55    2.50
  16   5  -3    4.90    4.29
  16   5   3   14.81    3.21
  16  -5  -3    9.80    2.69
  16  -5  -3   10.89    2.56
  16   6  -3    7.52    4.15
  16   6   3    5.66    3.04
  16  -6  -3    5.61    2.59
  16  -6  -3   10.23    2.48
  16   7  -3   -1.70    4.07
  16   7   3    6.38    2.99
  16  -7  -3    2.42    2.44
  16  -7  -3    4.25    2.36
  16   8   3    8.92    2.98
  16   8  -3    5.78    4.00
  16  -8   3    9.17    2.81
  16  -8  -3   12.56    2.28
  16   9  -3    4.97    3.71
  17   0   0   -2.01    2.93
  17  -1   0   23.34    3.08
  17   1   0   15.91    3.06
  17  -2   0   11.49    2.97
  17   2   0   10.97    2.98
  17  -3   0   -2.78    2.95
  17   3   0   -2.90    2.96
  17   3   0    2.63    3.65
  17   4   0   14.16    3.14
  17  -4   0   21.26    3.15
  17   4   0   19.95    3.67
  17  -5   0    2.68    4.39
  17  -5   0    3.79    3.02
  17   5   0    1.24    3.50
  17  -6   0   26.97    4.47
  17  -6   0   30.66    3.24
  17   6   0   31.23    3.68
  17  -7   0   22.27    3.12
  17  -7   0   29.18    4.25
  17  -8   0    9.45    2.88
  17  -8   0    5.55    3.93
  17  -9   0    0.60    2.79
  17  -9   0   -1.51    3.72
  17 -10   0   19.74    2.85
  17 -10   0   14.99    3.58
  17 -11   0    6.14    2.59
  17 -11   0   11.48    3.40
  17 -12   0   -0.20    2.38
  17 -12   0    3.59    3.21
  17 -13   0    4.62    3.00
  17 -14   0   -0.40    2.64
  17   0  -1    5.30    2.76
  17   0   1   -3.87    2.83
  17   0  -1   -2.95    4.65
  17  -1  -1   52.50    5.06
  17   1  -1   50.91    5.01
  17  -1  -1   56.52    3.50
  17  -1   1   49.86    3.57
  17   1   1   46.93    3.53
  17   1  -1   45.19    3.39
  17  -2  -1    1.16    4.65
  17  -2  -1    4.17    2.78
  17  -2   1    5.57    2.91
  17   2   1    2.71    2.87
  17   2   1    7.92    3.67
  17  -3  -1   17.51    4.62
  17  -3  -1   15.12    2.91
  17  -3   1   15.71    3.08
  17   3   1   11.66    3.04
  17   3   1   12.39    3.69
  17  -4   1   -2.75    4.00
  17  -4  -1    0.72    4.48
  17  -4   1   -1.61    2.98
  17   4   1   -2.10    2.90
  17  -4  -1    2.23    2.83
  17   4   1    4.30    3.55
  17  -5   1    4.08    4.14
  17   5  -1   11.07    5.93
  17  -5  -1   10.61    4.37
  17  -5   1   14.21    3.04
  17  -5  -1    7.79    2.91
  17   5   1    8.95    3.49
  17  -6   1    6.58    4.02
  17   6  -1    3.28    5.70
  17  -6  -1    3.79    4.16
  17  -6  -1    3.29    2.83
  17  -6   1    6.22    2.95
  17   6   1    5.50    3.47
  17  -7   1    6.09    3.86
  17  -7  -1   12.42    4.01
  17   7  -1   10.59    5.45
  17  -7  -1    8.69    2.80
  17  -7   1    8.84    2.90
  17   7   1    7.94    3.48
  17  -8   1    9.48    3.76
  17  -8  -1    8.66    3.76
  17  -8  -1   12.15    2.72
  17  -8   1    7.56    2.83
  17   8   1    7.44    3.38
  17  -9   1    1.55    3.55
  17  -9  -1    8.46    3.65
  17  -9  -1    2.06    2.61
  17  -9   1   -0.77    2.68
  17   9   1    2.50    3.23
  17 -10   1    0.98    3.42
  17 -10  -1    5.30    3.51
  17 -10  -1    3.00    2.49
  17 -10   1    6.93    2.57
  17  10   1   -2.89    3.10
  17 -11  -1    3.71    2.38
  17 -11   1    9.83    2.41
  17 -11   1    6.18    3.20
  17 -11  -1    6.85    3.40
  17 -12   1    5.98    3.02
  17 -12  -1    6.80    3.21
  17 -13   1    8.85    2.77
  17 -13  -1   -1.41    2.89
  17 -14   1    1.56    2.40
  17   0  -2   -3.82    5.32
  17   0   2   -3.52    2.84
  17   0   2    0.89    3.37
  17  -1  -2   -7.10    5.38
  17   1  -2    9.29    5.26
  17  -1   2    2.99    2.77
  17   1   2    6.90    2.86
  17  -1   2    1.76    3.40
  17   1   2    3.41    3.39
  17  -2   2   32.15    3.03
  17  -2   2   29.96    3.56
  17   2   2   33.46    3.60
  17  -3  -2    9.61    5.41
  17   3  -2   17.33    5.40
  17  -3   2   22.33    2.84
  17   3   2   24.35    3.50
  17  -4  -2    6.79    5.37
  17   4  -2    7.35    5.27
  17  -4  -2    7.49    4.02
  17  -4   2    3.78    2.60
  17   4   2    4.76    3.31
  17  -5  -2   -2.16    5.24
  17  -5  -2   -2.11    3.92
  17   5  -2   -0.54    5.09
  17  -5   2   -2.55    2.55
  17   5   2    2.83    3.19
  17  -6   2    8.21    3.53
  17  -6  -2    0.75    5.09
  17  -6  -2   12.00    3.82
  17   6  -2    3.23    4.94
  17  -6   2    9.93    2.48
  17   6   2    6.77    3.25
  17  -7   2   17.12    3.51
  17   7  -2    6.50    4.64
  17  -7  -2   10.72    3.73
  17  -7   2   17.07    2.46
  17   7   2   12.45    3.23
  17  -8   2    3.18    3.32
  17   8  -2    1.65    4.31
  17  -8  -2    4.91    3.59
  17  -8   2    3.56    2.25
  17   8   2    5.08    3.08
  17   9   2    6.31    2.93
  17  -9   2   11.60    3.21
  17  -9  -2   10.08    3.43
  17   9  -2    4.23    3.93
  17 -10   2   12.02    3.07
  17 -11   2   25.03    2.95
  17 -12   2    2.85    2.44
  17   0  -3   -1.43    4.28
  17   0   3    0.55    2.80
  17   0  -3    3.04    2.50
  17   0  -3   -0.08    2.38
  17  -1  -3   -2.36    4.29
  17   1  -3    0.73    4.22
  17   1   3    5.09    2.88
  17   1  -3    3.91    2.48
  17  -1  -3    3.68    2.48
  17   1  -3    2.54    2.37
  17  -1  -3    3.65    2.37
  17  -2  -3    4.90    4.22
  17   2  -3   -3.21    4.12
  17   2   3    8.22    2.89
  17  -2  -3   -0.37    2.47
  17   2  -3    1.27    2.33
  17  -2  -3    0.89    2.36
  17  -3  -3    2.77    4.15
  17   3  -3    2.15    4.02
  17   3   3    0.74    2.80
  17  -3  -3    4.57    2.50
  17  -3  -3    3.77    2.36
  17   4   3   14.27    2.89
  17  -4  -3   15.00    2.53
  17  -4  -3   16.60    2.38
  17   5  -3    7.47    3.85
  17  -5  -3    9.26    2.30
  17   6  -3    3.79    3.89
  17  -6  -3    2.80    2.13
  17   7  -3    1.72    3.53
  17  -7  -3    3.98    1.98
  18   0   0   -1.64    2.70
  18  -1   0   11.02    2.77
  18   1   0    6.01    2.74
  18  -2   0    0.59    4.08
  18  -2   0    2.76    2.72
  18   2   0    3.87    2.72
  18   2   0    1.37    3.39
  18  -3   0   14.47    4.11
  18  -3   0   16.34    2.80
  18   3   0   14.98    2.84
  18   3   0   10.97    3.40
  18  -4   0    4.71    3.99
  18  -4   0   -0.52    2.73
  18   4   0    4.34    3.26
  18  -5   0    0.47    3.86
  18  -5   0    1.79    2.69
  18   5   0   -1.03    2.94
  18  -6   0   11.97    2.76
  18  -6   0   10.71    3.82
  18  -7   0    5.39    2.68
  18  -7   0    1.19    3.70
  18  -8   0    3.57    2.63
  18  -8   0    2.26    3.55
  18  -9   0    7.30    2.57
  18  -9   0    6.02    3.41
  18 -10   0    1.27    2.38
  18 -10   0    1.89    3.16
  18 -11   0    2.43    3.10
  18 -12   0   15.75    2.81
  18   0   1   80.78    4.18
  18  -1  -1    0.79    4.25
  18  -1   1   -0.39    2.73
  18  -1  -1    3.78    2.30
  18   1   1    2.34    2.69
  18   1   1    3.05    3.38
  18  -2  -1    5.84    4.20
  18  -2  -1    5.84    2.51
  18  -2   1    3.88    2.76
  18   2   1    2.15    2.71
  18   2   1    4.37    3.36
  18  -3  -1    2.45    4.12
  18  -3  -1    7.53    2.53
  18  -3   1   -0.80    2.76
  18   3   1   -0.67    2.71
  18   3   1    4.23    3.28
  18  -4   1    6.63    3.71
  18   4  -1    8.71    5.34
  18  -4  -1    4.18    4.04
  18  -4  -1    5.26    2.52
  18  -4   1    2.59    2.72
  18   4   1    4.95    3.27
  18  -5   1    6.45    3.67
  18   5  -1    4.32    5.22
  18  -5  -1   12.16    3.95
  18  -5  -1    5.20    2.52
  18  -5   1    6.00    2.71
  18   5   1    0.03    3.19
  18  -6   1    6.37    3.60
  18  -6  -1    1.06    3.80
  18   6  -1   -4.90    5.01
  18  -6  -1   -0.09    2.48
  18  -6   1    2.47    2.65
  18   6   1    4.18    3.17
  18  -7   1   -2.34    3.47
  18  -7  -1    3.46    3.64
  18   7  -1    2.47    4.58
  18  -7  -1   -4.70    2.42
  18  -7   1    2.10    2.57
  18   7   1    2.51    3.11
  18  -8   1   11.10    3.43
  18  -8  -1   15.50    3.54
  18  -8   1   14.44    2.52
  18  -8  -1   11.98    2.41
  18   8   1    9.66    2.99
  18  -9   1    1.23    3.22
  18  -9  -1   -1.32    3.32
  18  -9   1    2.39    2.33
  18 -10   1    2.93    3.12
  18 -10  -1    2.91    3.22
  18 -11   1   10.67    2.90
  18 -11  -1   10.86    2.94
  18 -12   1    1.07    2.56
  18 -12  -1   -0.69    2.55
  18   0   2   54.41    3.35
  18   0   2   68.64    3.78
  18  -1  -2   -6.87    4.88
  18   1  -2    5.33    4.78
  18  -1   2    4.06    2.54
  18  -1   2   -4.38    3.13
  18   1   2    1.58    3.08
  18  -2  -2   13.90    5.03
  18   2  -2   12.12    4.98
  18  -2   2   36.50    2.86
  18  -2   2   35.05    3.30
  18   2   2   36.33    3.42
  18  -3  -2   -0.66    4.81
  18   3  -2    5.36    4.72
  18  -3   2    3.77    2.42
  18   3  -2    3.53    2.54
  18  -3   2    1.34    2.95
  18   3   2    2.00    3.04
  18  -4  -2    3.93    4.75
  18   4  -2    6.55    4.64
  18  -4   2    3.17    2.36
  18  -4   2    8.00    3.00
  18   4   2    6.50    3.05
  18  -5  -2    1.74    4.61
  18   5  -2   -3.60    4.47
  18  -5   2    2.86    2.25
  18  -5   2   -0.26    2.92
  18   5   2   -1.30    3.00
  18   6  -2    1.83    4.22
  18  -6  -2    6.98    4.35
  18  -6   2    2.95    2.16
  18   6   2    5.78    2.91
  18  -6   2    2.81    2.82
  18   7   2    9.61    2.83
  18  -7   2    2.94    2.90
  18   7  -2    1.27    3.93
  18  -8   2    3.46    2.87
  18   8  -2    2.09    3.58
  18   0  -3    3.04    3.62
  18   0  -3    9.51    2.08
  18  -1  -3    3.69    3.55
  18   1  -3    0.81    3.55
  18  -1  -3   -1.11    2.04
  18  -2  -3    1.71    3.46
  18   2  -3    0.29    3.46
  18  -2  -3    5.17    2.03
  18   3  -3    4.24    3.33
  18  -3  -3   -0.20    1.94
  18   4  -3    4.54    3.27
  18   5  -3    0.33    3.21
  19   0   0    2.21    2.46
  19   0   0    5.05    3.05
  19  -1   0   16.05    2.60
  19   1   0   20.64    2.62
  19   1   0   14.47    3.19
  19  -2   0   21.49    2.66
  19   2   0   24.04    2.62
  19   2   0   22.19    3.12
  19  -3   0    5.02    2.46
  19  -3   0    8.53    3.54
  19  -4   0    7.00    2.44
  19  -4   0    6.60    3.58
  19  -5   0   -0.78    2.41
  19  -5   0    1.51    3.48
  19  -6   0   10.52    2.41
  19  -6   0    8.22    3.42
  19  -7   0    5.48    2.33
  19  -7   0    9.74    3.35
  19  -8   0    5.90    3.21
  19  -9   0   10.66    3.08
  19 -10   0   -0.26    2.72
  19   0   1    2.58    2.51
  19   0   1    1.25    3.12
  19  -1   1    8.55    2.57
  19   1   1    7.45    2.54
  19  -1   1    6.97    3.19
  19   1   1   16.24    3.10
  19   2  -1    1.99    4.86
  19  -2   1    3.65    2.50
  19   2   1    4.52    3.02
  19   3  -1    7.51    4.80
  19  -3  -1   11.59    3.66
  19  -3   1   13.03    2.55
  19   3   1    7.69    3.03
  19   4  -1    3.50    4.64
  19  -4  -1    6.48    3.64
  19  -4   1    2.79    2.45
  19   4   1    2.74    2.87
  19   5  -1   -2.02    4.47
  19  -5  -1    4.06    3.50
  19  -5   1    1.95    2.39
  19   5   1    3.91    2.80
  19  -6   1    2.10    2.33
  19  -6   1    0.13    3.12
  19  -6  -1   -0.40    3.35
  19   6  -1    4.17    4.04
  19  -7   1    3.54    2.26
  19  -7   1    1.50    3.03
  19  -7  -1    6.56    3.33
  19  -8   1    1.93    2.95
  19  -8  -1    3.08    3.12
  19  -9   1    4.40    2.72
  19  -9  -1    4.76    2.82
  19   0   2    2.62    2.75
  19   0  -2    1.62    4.34
  19  -1   2    3.23    2.76
  19   1   2    4.72    2.77
  19  -1  -2    2.14    4.32
  19   1  -2    0.32    4.29
  19   2   2   -1.04    2.79
  19  -2  -2    2.55    4.30
  19   2  -2    4.87    4.25
  19  -3  -2   -1.11    4.29
  19   3  -2    4.62    4.16
  19   4  -2    1.60    3.99
  19  -4  -2   -2.89    4.22
  19   5  -2    6.36    3.67
  19  -5  -2    2.88    3.92
  20   3   0   -1.77    3.98
  20   4   0   -3.97    3.82
  20  -4   0   21.51    3.04
  20  -5   0    1.06    3.02
  20  -6   0    3.81    2.85
  20   0  -1    1.41    4.30
  20  -1  -1   -1.76    4.29
  20   1  -1    2.39    4.30
  20  -2  -1    4.84    4.27
  20   2  -1    4.26    4.23
  20   3  -1    0.74    4.10
  20   4  -1    1.52    3.80
  20  -6  -1   -2.12    3.62
  20   0  -2    0.64    3.32
  20   1  -2    0.02    3.31
  20  -1  -2    2.50    3.35
  20   2  -2    1.99    3.20
  21   0   0    3.17    3.45
   0   0   0    0.00    0.00


TITL X067 in Pnma
REM Pnma (#62, found as Pmnb in ba-c setting)
CELL 1.54184  17.031623   5.002514  19.601080  90.0000  90.0000  90.0000
ZERR    4.00   0.001327   0.000313   0.001220   0.0000   0.0000   0.0000
LATT  1
SYMM -x+1/2,-y, z+1/2
SYMM -x, y+1/2,-z
SYMM  x+1/2,-y+1/2,-z+1/2
SFAC C H N O F
UNIT 76.00 80.00 4.00 4.00 12.00
REM  CrysAlisPro recorded range (K): Min=123.0; max=123.0; aver:123.0
TEMP -150
SIZE 0.02 0.03 0.10
TREF
HKLF 4
END
_computing_structure_solution     'SHELXT 2018/2 (Sheldrick, 2018)'
;
_shelx_hkl_checksum                2167
_olex2_date_sample_submission      2024-07-01
_olex2_diffrn_ambient_temperature_device  'Oxford Cryosystems Cryostream 700'
_olex2_submission_original_sample_id  ML-10-483
_olex2_submission_special_instructions  'No special instructions were received'
_oxdiff_exptl_absorpt_empirical_details
;
Empirical correction (ABSPACK) includes:
- Absorption correction using spherical harmonics
- Frame scaling
;
_oxdiff_exptl_absorpt_empirical_full_max  1.295
_oxdiff_exptl_absorpt_empirical_full_min  0.805
