# Supplementary material for: Photocatalysis Enables Chemodivergent Radical Polar Crossover: Ritter‐Type Amidation vs Heck‐Type Olefin Carbofunctionalizations
Source: Chemistry. 2025 May 6;31(33):e202500666. doi: 10.1002/chem.202500666 (PMC12160998; doi:10.1002/chem.202500666)
Supplement: Supplementary file 4 — Supporting Information [file CHEM-31-e202500666-s001.cif]

data_x083big
_audit_creation_date               2024-10-16
_audit_creation_method
;
Olex2 1.5-alpha
(compiled 2024.02.16 svn.r378c4104 for OlexSys, GUI svn.r6928)
;
_shelx_SHELXL_version_number       '2018/3'
loop_
  _audit_author_name
  _audit_author_email
  _audit_author_address
 'Lepori, M.' Mattia.Lepori@chemie.uni-regensburg.de 'University of Regensburg'
 'Dr. Barham, J.' ? ?
 'Stempfhuber, S.' Sabine.Stempfhuber@chemie.uni-regensburg.de
 'University of Regensburg'

_audit_contact_author_address      ?
_audit_contact_author_email        ?
_audit_contact_author_name         ''
_audit_contact_author_phone        ?
_publ_contact_author_id_orcid      ?
_publ_section_references
;
Dolomanov, O.V., Bourhis, L.J., Gildea, R.J, Howard, J.A.K. & Puschmann, H.
 (2009), J. Appl. Cryst. 42, 339-341.

Sheldrick, G.M. (2015). Acta Cryst. A71, 3-8.

Sheldrick, G.M. (2015). Acta Cryst. C71, 3-8.
;
_chemical_name_common              ?
_chemical_name_systematic          ?
_chemical_formula_moiety           'C22 H24 S'
_chemical_formula_sum              'C22 H24 S'
_chemical_formula_weight           320.47
_chemical_melting_point            ?
_chemical_oxdiff_formula           'C22 H24 S'
_chemical_oxdiff_usercomment       Lepori_Barham_ML-538
loop_
  _atom_type_symbol
  _atom_type_description
  _atom_type_scat_dispersion_real
  _atom_type_scat_dispersion_imag
  _atom_type_scat_source
 'C' 'C' 0.0181 0.0091 'International Tables Vol C Tables 4.2.6.8 and 6.1.1.4'
 'H' 'H' 0.0000 0.0000 'International Tables Vol C Tables 4.2.6.8 and 6.1.1.4'
 'S' 'S' 0.3331 0.5567 'International Tables Vol C Tables 4.2.6.8 and 6.1.1.4'

_shelx_space_group_comment
;
The symmetry employed for this shelxl refinement is uniquely defined
by the following loop, which should always be used as a source of
symmetry information in preference to the above space-group names.
They are only intended as comments.
;
_space_group_crystal_system        'monoclinic'
_space_group_IT_number             14
_space_group_name_H-M_alt          'P 1 21/c 1'
_space_group_name_Hall             '-P 2ybc'
loop_
  _space_group_symop_operation_xyz
 'x, y, z'
 '-x, y+1/2, -z+1/2'
 '-x, -y, -z'
 'x, -y-1/2, z-1/2'

_cell_length_a                     28.690(3)
_cell_length_b                     6.4774(4)
_cell_length_c                     18.5591(19)
_cell_angle_alpha                  90
_cell_angle_beta                   100.253(9)
_cell_angle_gamma                  90
_cell_volume                       3393.9(5)
_cell_formula_units_Z              8
_cell_measurement_reflns_used      1462
_cell_measurement_temperature      123.00(10)
_cell_measurement_theta_max        71.1030
_cell_measurement_theta_min        3.1160
_shelx_estimated_absorpt_T_max     0.952
_shelx_estimated_absorpt_T_min     0.908
_exptl_absorpt_coefficient_mu      1.641
_exptl_absorpt_correction_T_max    1.000
_exptl_absorpt_correction_T_min    0.957
_exptl_absorpt_correction_type     gaussian
_exptl_absorpt_process_details
;
CrysAlisPro 1.171.43.141a (Rigaku Oxford Diffraction, 2024)
Numerical absorption correction based on gaussian integration over
a multifaceted crystal model
Empirical absorption correction using spherical harmonics,
implemented in SCALE3 ABSPACK scaling algorithm.
;
_exptl_absorpt_special_details     ?
_exptl_crystal_colour              colourless
_exptl_crystal_colour_lustre       ?
_exptl_crystal_colour_primary      colourless
_exptl_crystal_density_diffrn      1.254
_exptl_crystal_density_meas        ?
_exptl_crystal_density_method      ?
_exptl_crystal_description         prism
_exptl_crystal_F_000               1376
loop_
  _exptl_crystal_face_index_h
  _exptl_crystal_face_index_k
  _exptl_crystal_face_index_l
  _exptl_crystal_face_perp_dist
 9 0 9 0.0322
 -1 -4 -1 0.0207
 -9 0 -9 0.0151
 -3 4 -3 0.0264
 7 3 7 0.0297
 -8 -1 15 0.0155
 8 1 -15 0.0105
 10 0 -14 0.0115

_exptl_crystal_size_max            0.06
_exptl_crystal_size_mid            0.05
_exptl_crystal_size_min            0.03
loop_
  _exptl_oxdiff_crystal_face_indexfrac_h
  _exptl_oxdiff_crystal_face_indexfrac_k
  _exptl_oxdiff_crystal_face_indexfrac_l
  _exptl_oxdiff_crystal_face_x
  _exptl_oxdiff_crystal_face_y
  _exptl_oxdiff_crystal_face_z
 9.2274 -0.2166 9.2228 -0.5006 -0.2768 0.8202
 -1.4350 -4.1527 -1.4876 0.7703 0.4175 0.4820
 -9.2212 0.2671 -9.2160 0.4919 0.2721 -0.8270
 -3.2746 3.9343 -3.2238 -0.4604 -0.2468 -0.8527
 6.5745 2.9491 6.6107 -0.8700 -0.4749 0.1326
 -8.0993 -0.9205 15.1758 0.6488 -0.7566 0.0811
 8.0993 0.9205 -15.1758 -0.6488 0.7566 -0.0811
 10.0225 0.0034 -13.5285 -0.6092 0.7894 0.2095

_exptl_transmission_factor_max     ?
_exptl_transmission_factor_min     ?
_diffrn_reflns_av_R_equivalents    0.0586
_diffrn_reflns_av_unetI/netI       0.0688
_diffrn_reflns_Laue_measured_fraction_full  0.982
_diffrn_reflns_Laue_measured_fraction_max  0.943
_diffrn_reflns_limit_h_max         34
_diffrn_reflns_limit_h_min         -35
_diffrn_reflns_limit_k_max         7
_diffrn_reflns_limit_k_min         -6
_diffrn_reflns_limit_l_max         22
_diffrn_reflns_limit_l_min         -21
_diffrn_reflns_number              22013
_diffrn_reflns_point_group_measured_fraction_full  0.982
_diffrn_reflns_point_group_measured_fraction_max  0.943
_diffrn_reflns_theta_full          67.684
_diffrn_reflns_theta_max           73.425
_diffrn_reflns_theta_min           3.131
_diffrn_ambient_environment        N~2~
_diffrn_ambient_temperature        123.00(10)
_diffrn_detector                   'Hybrid Pixel Array Detector'
_diffrn_detector_area_resol_mean   10.0000
_diffrn_detector_type              'HyPix-Arc 150'
_diffrn_measured_fraction_theta_full  0.982
_diffrn_measured_fraction_theta_max  0.943
_diffrn_measurement_details
;
List of Runs (angles in degrees, time in seconds):

  # Type    Start    End  Width  t~exp~   \w     \q     \k     \f   Frames
--------------------------------------------------------------------------
  1  \w    -81.00 -40.00   0.50   10.00    --  -73.70  96.00   8.00   82
  2  \w     38.00  63.00   0.50   10.00    --   75.50 -96.00-100.00   50
  3  \w     34.00  61.00   0.50   10.00    --   62.96 -95.00-120.00   54
  4  \w     30.00  55.00   0.50   10.00    --   62.96-125.00  30.00   50
  5  \w     37.00 107.00   0.50   10.00    --   62.96  15.00 -60.00  140
  6  \w     33.00  70.00   0.50   10.00    --   62.96 -95.00-180.00   74
  7  \w     28.00  63.00   0.50   10.00    --   62.96 -95.00 150.00   70
  8  \w     56.00  88.00   0.50   10.00    --   62.96-125.00  30.00   64
  9  \w   -101.00 -27.00   0.50   10.00    --  -64.14   0.00  90.00  148
 10  \w    -99.00 -65.00   0.50   10.00    --  -73.70 125.00   0.00   68
 11  \w    -60.00 -34.00   0.50   10.00    --  -73.70 125.00   0.00   52
 12  \w     38.00  78.00   0.50   10.00    --   75.50 -95.00 120.00   80
 13  \w     36.00 101.00   0.50   10.00    --   75.50-125.00 -90.00  130
 14  \w     41.00 113.00   0.50   10.00    --   75.94   0.00-180.00  144
 15  \w    -75.00 -35.00   0.50   10.00    --  -76.83 125.00 -90.00   80
 16  \w    -86.00 -61.00   0.50   10.00    --  -76.83 125.00 150.00   50
 17  \w   -115.00 -89.00   0.50   10.00    --  -76.83-125.00-120.00   52
 18  \w   -110.00 -84.00   0.50   10.00    --  -76.83-125.00 -90.00   52
 19  \w   -109.00 -83.00   0.50   10.00    --  -76.83-125.00-180.00   52
 20  \w    -62.00 -36.00   0.50   10.00    --  -76.83 125.00 -60.00   52
 21  \w   -102.00 -77.00   0.50   10.00    --  -76.83-125.00 -30.00   50
;
_diffrn_measurement_device         'four-circle diffractometer'
_diffrn_measurement_device_type    'XtaLAB Synergy R, DW system, HyPix-Arc 150'
_diffrn_measurement_method         '\w scans'
_diffrn_orient_matrix_type        
 'CrysAlisPro convention (1999,Acta A55,543-557)'
_diffrn_orient_matrix_UB_11        -0.0592377000
_diffrn_orient_matrix_UB_12        -0.1654251000
_diffrn_orient_matrix_UB_13        0.0011041000
_diffrn_orient_matrix_UB_21        0.0150843000
_diffrn_orient_matrix_UB_22        -0.0888519000
_diffrn_orient_matrix_UB_23        -0.0471953000
_diffrn_orient_matrix_UB_31        0.0580191000
_diffrn_orient_matrix_UB_32        -0.1459429000
_diffrn_orient_matrix_UB_33        0.0274582000
_diffrn_radiation_monochromator    mirror
_diffrn_radiation_probe            x-ray
_diffrn_radiation_type             'Cu K\a'
_diffrn_radiation_wavelength       1.54184
_diffrn_source                     'Rotating-anode X-ray tube'
_diffrn_source_type                'Rigaku (Cu) X-ray Source'
_reflns_Friedel_coverage           0.000
_reflns_Friedel_fraction_full      .
_reflns_Friedel_fraction_max       .
_reflns_number_gt                  3883
_reflns_number_total               6430
_reflns_special_details
;
 Reflections were merged by SHELXL according to the crystal
 class for the calculation of statistics and refinement.
 
 _reflns_Friedel_fraction is defined as the number of unique
 Friedel pairs measured divided by the number that would be
 possible theoretically, ignoring centric projections and
 systematic absences.
;
_reflns_threshold_expression       'I > 2\s(I)'
_computing_cell_refinement         'CrysAlisPro 1.171.43.141a (Rigaku OD, 2024)'
_computing_data_collection        
 'CrysAlisPro system (CCD 43.131a 64-bit (release 19-07-2024))'
_computing_data_reduction          'CrysAlisPro 1.171.43.141a (Rigaku OD, 2024)'
_computing_molecular_graphics      'Olex2 1.5-alpha (Dolomanov et al., 2009)'
_computing_publication_material    'Olex2 1.5-alpha (Dolomanov et al., 2009)'
_computing_structure_refinement    'SHELXL 2018/3 (Sheldrick, 2015)'
_computing_structure_solution      'SHELXT 2018/2 (Sheldrick, 2018)'
_refine_diff_density_max           0.238
_refine_diff_density_min           -0.233
_refine_diff_density_rms           0.048
_refine_ls_extinction_coef         .
_refine_ls_extinction_method       none
_refine_ls_goodness_of_fit_ref     1.002
_refine_ls_hydrogen_treatment      mixed
_refine_ls_matrix_type             full
_refine_ls_number_parameters       657
_refine_ls_number_reflns           6430
_refine_ls_number_restraints       208
_refine_ls_R_factor_all            0.0998
_refine_ls_R_factor_gt             0.0442
_refine_ls_restrained_S_all        0.996
_refine_ls_shift/su_max            0.000
_refine_ls_shift/su_mean           0.000
_refine_ls_structure_factor_coef   Fsqd
_refine_ls_weighting_details      
 'w=1/[\s^2^(Fo^2^)+(0.0465P)^2^+0.3073P] where P=(Fo^2^+2Fc^2^)/3'
_refine_ls_weighting_scheme        calc
_refine_ls_wR_factor_gt            0.0912
_refine_ls_wR_factor_ref           0.1101
_refine_special_details            ?
_olex2_refinement_description
;
1. Fixed Uiso
 At 1.2 times of:
  All C(H) groups
2. Restrained distances
 S001-C11 \\sim S0-C11A
 with sigma of 0.02
 C9-C10 \\sim C9A-C10A
 with sigma of 0.02
 C10-C11 \\sim C10A-C11A
 with sigma of 0.02
 S001-C9 \\sim S0-C9A
 with sigma of 0.04
 S001-C1 \\sim S0-C1
 with sigma of 0.04
 S001-C10 \\sim S0-C10A
 with sigma of 0.04
 C9-C1 \\sim C9A-C1
 with sigma of 0.04
 C9-C11 \\sim C9A-C11A
 with sigma of 0.04
 S002-C33 \\sim S1-C33A
 with sigma of 0.02
 C31-C32 \\sim C31A-C32A
 with sigma of 0.02
 C33-C32 \\sim C33A-C32A
 with sigma of 0.02
 S002-C31 \\sim S1-C31A
 with sigma of 0.04
 S002-C23 \\sim S1-C23
 with sigma of 0.04
 S002-C32 \\sim S1-C32A
 with sigma of 0.04
 C31-C23 \\sim C31A-C23
 with sigma of 0.04
 C31-C33 \\sim C31A-C33A
 with sigma of 0.04
3. Uiso/Uaniso restraints and constraints
S002 \\sim C31 \\sim C30 \\sim C33 \\sim C32 \\sim S1 \\sim C31A \\sim C33A
\\sim C32A: within 1.7A with sigma of 0.005 and sigma for terminal atoms of
0.005 within 1.7A
S001 \\sim C9 \\sim C8 \\sim C10 \\sim C11 \\sim S0 \\sim C9A \\sim C10A \\sim
C11A: within 1.7A with sigma of 0.005 and sigma for terminal atoms of 0.005
within 1.7A
4. Others
 Sof(S0)=Sof(C9A)=Sof(H9A)=Sof(C10A)=Sof(H10A)=Sof(C11A)=Sof(H11A)=1-FVAR(1)
 Sof(S001)=Sof(C9)=Sof(H9)=Sof(C10)=Sof(H10)=Sof(C11)=Sof(H11)=FVAR(1)
 Sof(S1)=Sof(C31A)=Sof(H31A)=Sof(C33A)=Sof(H33A)=Sof(C32A)=Sof(H32A)=1-FVAR(2)
 Sof(S002)=Sof(C31)=Sof(H31)=Sof(C33)=Sof(H33)=Sof(C32)=Sof(H32)=FVAR(2)
5.a Aromatic/amide H refined with riding coordinates:
 C9(H9), C31(H31), C33(H33), C32(H32), C10(H10), C11(H11), C9A(H9A),
 C10A(H10A), C11A(H11A), C31A(H31A), C33A(H33A), C32A(H32A)
;
_atom_sites_solution_hydrogens     mixed
_atom_sites_solution_primary       dual
_atom_sites_solution_secondary     ?
loop_
  _atom_site_label
  _atom_site_type_symbol
  _atom_site_fract_x
  _atom_site_fract_y
  _atom_site_fract_z
  _atom_site_U_iso_or_equiv
  _atom_site_adp_type
  _atom_site_occupancy
  _atom_site_site_symmetry_order
  _atom_site_calc_flag
  _atom_site_refinement_flags_posn
  _atom_site_refinement_flags_adp
  _atom_site_refinement_flags_occupancy
  _atom_site_disorder_assembly
  _atom_site_disorder_group
 S001 S 0.68706(3) 0.04356(12) 0.75759(6) 0.0255(2) Uani 0.837(2) 1 d D U P A
 1
 S002 S 0.81408(3) 0.94156(12) 0.74251(6) 0.0261(2) Uani 0.836(2) 1 d D U P B
 1
 C9 C 0.6403(3) 0.3067(10) 0.8161(5) 0.0332(12) Uani 0.837(2) 1 d D U P A 1
 H9 H 0.616297 0.370267 0.837641 0.040 Uiso 0.837(2) 1 calc R U P A 1
 C31 C 0.8516(3) 0.6634(9) 0.6763(4) 0.0324(12) Uani 0.836(2) 1 d D U P B 1
 H31 H 0.873007 0.591329 0.651688 0.039 Uiso 0.836(2) 1 calc R U P B 1
 C13 C 0.62831(8) -0.1320(3) 0.94197(13) 0.0226(5) Uani 1 1 d . . . . .
 C1 C 0.60152(7) -0.0515(3) 0.80227(13) 0.0224(5) Uani 1 1 d D . . . .
 C23 C 0.89877(7) 1.0041(3) 0.69103(13) 0.0234(5) Uani 1 1 d D . . . .
 C35 C 0.87609(8) 1.0966(3) 0.55239(13) 0.0231(5) Uani 1 1 d . . . . .
 C12 C 0.59827(8) -0.1459(3) 0.86603(14) 0.0246(5) Uani 1 1 d . . . . .
 C34 C 0.90551(8) 1.0959(3) 0.62894(14) 0.0250(5) Uani 1 1 d . . . . .
 C21 C 0.68167(8) -0.0942(3) 0.94448(14) 0.0236(5) Uani 1 1 d . . . . .
 C8 C 0.63865(8) 0.1047(3) 0.79618(14) 0.0244(5) Uani 1 1 d . U . . .
 C2 C 0.56589(8) -0.0851(3) 0.73430(13) 0.0241(5) Uani 1 1 d . . . . .
 C42 C 0.82269(8) 1.1330(3) 0.55130(14) 0.0244(5) Uani 1 1 d . . . . .
 C30 C 0.85831(8) 0.8639(3) 0.69646(13) 0.0243(5) Uani 1 1 d . U . . .
 C41 C 0.79574(8) 1.1428(3) 0.47217(14) 0.0256(5) Uani 1 1 d . . . . .
 C14 C 0.60862(8) 0.0418(3) 0.98531(14) 0.0250(5) Uani 1 1 d . . . . .
 C3 C 0.55766(8) 0.0681(3) 0.68038(14) 0.0282(5) Uani 1 1 d . . . . .
 C17 C 0.70787(8) -0.0892(3) 1.02420(14) 0.0253(5) Uani 1 1 d . . . . .
 C24 C 0.93303(8) 1.0311(3) 0.76091(14) 0.0262(5) Uani 1 1 d . . . . .
 C37 C 0.86737(8) 1.2822(3) 0.43013(14) 0.0276(5) Uani 1 1 d . . . . .
 C20 C 0.62288(9) -0.3383(3) 0.98219(14) 0.0265(5) Uani 1 1 d . . . . .
 C38 C 0.87362(9) 1.0772(3) 0.39158(15) 0.0302(6) Uani 1 1 d . . . . .
 C33 C 0.78675(14) 0.7009(4) 0.7311(2) 0.0252(7) Uani 0.836(2) 1 d D U P B 1
 H33 H 0.758478 0.666276 0.748292 0.030 Uiso 0.836(2) 1 calc R U P B 1
 C32 C 0.81100(19) 0.5685(8) 0.6943(4) 0.0269(7) Uani 0.836(2) 1 d D U P B 1
 H32 H 0.801736 0.430162 0.682340 0.032 Uiso 0.836(2) 1 calc R U P B 1
 C22 C 0.62922(9) -0.1579(4) 1.10225(15) 0.0299(6) Uani 1 1 d . . . . .
 C19 C 0.64921(8) -0.3325(3) 1.06116(14) 0.0270(5) Uani 1 1 d . . . . .
 C36 C 0.89451(9) 1.2733(3) 0.50895(14) 0.0261(5) Uani 1 1 d . . . . .
 C15 C 0.63513(8) 0.0482(3) 1.06461(14) 0.0274(5) Uani 1 1 d . . . . .
 C25 C 0.94025(8) 0.8722(3) 0.81310(15) 0.0291(6) Uani 1 1 d . . . . .
 C44 C 0.88175(9) 0.8919(3) 0.51158(14) 0.0264(5) Uani 1 1 d . . . . .
 C18 C 0.70171(9) -0.2956(3) 1.06165(15) 0.0291(6) Uani 1 1 d . . . . .
 C10 C 0.68063(18) 0.4152(8) 0.8024(4) 0.0296(8) Uani 0.837(2) 1 d D U P A 1
 H10 H 0.686701 0.556757 0.813864 0.035 Uiso 0.837(2) 1 calc R U P A 1
 C7 C 0.53937(8) -0.2677(4) 0.72247(15) 0.0295(6) Uani 1 1 d . . . . .
 C40 C 0.80183(9) 0.9374(3) 0.43399(15) 0.0287(6) Uani 1 1 d . . . . .
 C39 C 0.85443(8) 0.9003(3) 0.43285(14) 0.0263(5) Uani 1 1 d . . . . .
 C43 C 0.81498(9) 1.3198(3) 0.43110(15) 0.0293(6) Uani 1 1 d . . . . .
 C29 C 0.95930(9) 1.2139(4) 0.77670(15) 0.0313(6) Uani 1 1 d . . . . .
 C26 C 0.97226(9) 0.8931(4) 0.87771(16) 0.0335(6) Uani 1 1 d . . . . .
 C16 C 0.68790(9) 0.0865(3) 1.06465(15) 0.0271(6) Uani 1 1 d . . . . .
 C4 C 0.52413(9) 0.0431(4) 0.61759(15) 0.0336(6) Uani 1 1 d . . . . .
 C27 C 0.99805(9) 1.0743(4) 0.89234(16) 0.0360(6) Uani 1 1 d . . . . .
 C6 C 0.50580(9) -0.2913(4) 0.65955(15) 0.0345(6) Uani 1 1 d . . . . .
 C5 C 0.49802(9) -0.1374(4) 0.60688(15) 0.0349(6) Uani 1 1 d . . . . .
 C11 C 0.70958(16) 0.2919(4) 0.7708(3) 0.0280(8) Uani 0.837(2) 1 d D U P A 1
 H11 H 0.738505 0.336034 0.757666 0.034 Uiso 0.837(2) 1 calc R U P A 1
 C28 C 0.99133(9) 1.2337(4) 0.84161(15) 0.0362(6) Uani 1 1 d . . . . .
 S0 S 0.6348(4) 0.3437(13) 0.8223(7) 0.0301(13) Uani 0.163(2) 1 d D U P A 2
 C9A C 0.6741(7) 0.077(3) 0.7603(14) 0.0281(18) Uani 0.163(2) 1 d D U P A 2
 H9A H 0.677198 -0.044853 0.733245 0.034 Uiso 0.163(2) 1 calc R U P A 2
 C10A C 0.7073(9) 0.241(3) 0.7644(17) 0.0270(15) Uani 0.163(2) 1 d D U P A 2
 H10A H 0.737202 0.237251 0.749339 0.032 Uiso 0.163(2) 1 calc R U P A 2
 C11A C 0.6877(10) 0.404(4) 0.794(2) 0.0288(16) Uani 0.163(2) 1 d D U P A 2
 H11A H 0.701665 0.537810 0.799482 0.035 Uiso 0.163(2) 1 calc R U P A 2
 S1 S 0.8560(3) 0.6247(12) 0.6646(6) 0.0312(13) Uani 0.164(2) 1 d D U P B 2
 C31A C 0.8262(7) 0.910(3) 0.7374(14) 0.0275(18) Uani 0.164(2) 1 d D U P B 2
 H31A H 0.826532 1.034689 0.764210 0.033 Uiso 0.164(2) 1 calc R U P B 2
 C33A C 0.8056(10) 0.587(4) 0.703(2) 0.0274(16) Uani 0.164(2) 1 d D U P B 2
 H33A H 0.789006 0.459904 0.700623 0.033 Uiso 0.164(2) 1 calc R U P B 2
 C32A C 0.7920(8) 0.758(3) 0.7372(14) 0.0256(15) Uani 0.164(2) 1 d D U P B 2
 H32A H 0.764002 0.770543 0.757492 0.031 Uiso 0.164(2) 1 calc R U P B 2
 H17 H 0.7422(8) -0.061(3) 1.0240(13) 0.026(6) Uiso 1 1 d . . . . .
 H42A H 0.8182(7) 1.265(3) 0.5756(12) 0.023(6) Uiso 1 1 d . . . . .
 H14A H 0.6110(7) 0.177(3) 0.9598(12) 0.025(6) Uiso 1 1 d . . . . .
 H41 H 0.7623(8) 1.167(3) 0.4742(12) 0.024(6) Uiso 1 1 d . . . . .
 H21A H 0.6855(7) 0.038(3) 0.9211(12) 0.024(6) Uiso 1 1 d . . . . .
 H39 H 0.8586(7) 0.767(3) 0.4075(13) 0.025(6) Uiso 1 1 d . . . . .
 H20A H 0.5888(8) -0.362(3) 0.9808(13) 0.026(6) Uiso 1 1 d . . . . .
 H44A H 0.9170(8) 0.869(3) 0.5122(14) 0.035(7) Uiso 1 1 d . . . . .
 H20B H 0.6361(8) -0.457(3) 0.9559(13) 0.032(6) Uiso 1 1 d . . . . .
 H21B H 0.6954(7) -0.208(3) 0.9160(12) 0.028(6) Uiso 1 1 d . . . . .
 H40A H 0.7842(9) 0.943(3) 0.3817(15) 0.042(7) Uiso 1 1 d . . . . .
 H38A H 0.8566(8) 1.085(3) 0.3410(14) 0.035(7) Uiso 1 1 d . . . . .
 H42B H 0.8102(7) 1.018(3) 0.5792(13) 0.026(6) Uiso 1 1 d . . . . .
 H15 H 0.6220(7) 0.163(3) 1.0912(13) 0.026(6) Uiso 1 1 d . . . . .
 H3 H 0.5768(7) 0.196(3) 0.6863(12) 0.019(5) Uiso 1 1 d . . . . .
 H19 H 0.6446(8) -0.465(3) 1.0832(14) 0.039(7) Uiso 1 1 d . . . . .
 H22A H 0.6457(8) -0.149(3) 1.1524(14) 0.031(7) Uiso 1 1 d . . . . .
 H37 H 0.8811(8) 1.392(3) 0.4059(13) 0.027(6) Uiso 1 1 d . . . . .
 H5 H 0.4751(9) -0.156(4) 0.5612(14) 0.039(7) Uiso 1 1 d . . . . .
 H38B H 0.9076(8) 1.053(3) 0.3888(14) 0.037(7) Uiso 1 1 d . . . . .
 H44B H 0.8691(8) 0.775(3) 0.5377(13) 0.033(6) Uiso 1 1 d . . . . .
 H40B H 0.7885(8) 0.826(3) 0.4590(14) 0.034(7) Uiso 1 1 d . . . . .
 H29 H 0.9536(8) 1.328(3) 0.7439(14) 0.034(7) Uiso 1 1 d . . . . .
 H16A H 0.6915(7) 0.218(3) 1.0406(13) 0.027(6) Uiso 1 1 d . . . . .
 H18A H 0.7181(9) -0.289(4) 1.1138(16) 0.048(8) Uiso 1 1 d . . . . .
 H18B H 0.7151(8) -0.409(3) 1.0361(14) 0.036(7) Uiso 1 1 d . . . . .
 H43A H 0.8128(7) 1.451(3) 0.4581(13) 0.027(6) Uiso 1 1 d . . . . .
 H7 H 0.5455(8) -0.381(4) 0.7563(15) 0.041(7) Uiso 1 1 d . . . . .
 H16B H 0.7055(8) 0.096(3) 1.1180(15) 0.037(7) Uiso 1 1 d . . . . .
 H22B H 0.5947(8) -0.181(3) 1.1029(14) 0.037(7) Uiso 1 1 d . . . . .
 H25 H 0.9219(8) 0.740(3) 0.8031(13) 0.033(7) Uiso 1 1 d . . . . .
 H36A H 0.8915(8) 1.413(3) 0.5348(13) 0.033(7) Uiso 1 1 d . . . . .
 H27 H 1.0201(9) 1.087(4) 0.9383(16) 0.050(8) Uiso 1 1 d . . . . .
 H14B H 0.5739(8) 0.017(3) 0.9832(13) 0.036(7) Uiso 1 1 d . . . . .
 H4 H 0.5185(8) 0.158(4) 0.5815(15) 0.044(7) Uiso 1 1 d . . . . .
 H26 H 0.9775(9) 0.777(4) 0.9171(16) 0.058(9) Uiso 1 1 d . . . . .
 H12 H 0.5706(8) -0.237(3) 0.8666(13) 0.031(6) Uiso 1 1 d . . . . .
 H36B H 0.9288(9) 1.246(3) 0.5094(14) 0.039(7) Uiso 1 1 d . . . . .
 H34 H 0.9343(8) 1.179(3) 0.6311(13) 0.033(6) Uiso 1 1 d . . . . .
 H43B H 0.7976(9) 1.329(4) 0.3798(16) 0.048(8) Uiso 1 1 d . . . . .
 H28 H 1.0086(9) 1.367(4) 0.8512(14) 0.044(7) Uiso 1 1 d . . . . .
 H6 H 0.4876(9) -0.422(4) 0.6522(15) 0.049(8) Uiso 1 1 d . . . . .

loop_
  _atom_site_aniso_label
  _atom_site_aniso_U_11
  _atom_site_aniso_U_22
  _atom_site_aniso_U_33
  _atom_site_aniso_U_23
  _atom_site_aniso_U_13
  _atom_site_aniso_U_12
 S001 0.0253(5) 0.0248(4) 0.0272(5) -0.0023(3) 0.0065(4) -0.0017(3)
 S002 0.0262(5) 0.0264(4) 0.0266(5) -0.0008(3) 0.0068(4) 0.0006(3)
 C9 0.038(2) 0.032(2) 0.029(2) 0.0008(19) 0.0036(16) 0.0028(17)
 C31 0.0394(19) 0.032(2) 0.027(2) -0.0026(17) 0.0079(16) 0.0007(16)
 C13 0.0251(13) 0.0214(9) 0.0203(14) 0.0006(9) 0.0014(11) -0.0018(8)
 C1 0.0205(12) 0.0209(9) 0.0253(14) -0.0017(9) 0.0029(10) 0.0006(8)
 C23 0.0219(12) 0.0249(10) 0.0221(14) -0.0016(9) -0.0001(10) 0.0018(8)
 C35 0.0248(13) 0.0217(10) 0.0222(14) 0.0011(9) 0.0027(11) -0.0005(8)
 C12 0.0233(13) 0.0249(10) 0.0249(15) 0.0009(10) 0.0023(11) -0.0019(9)
 C34 0.0243(13) 0.0250(10) 0.0242(15) -0.0002(10) 0.0005(11) -0.0021(9)
 C21 0.0242(13) 0.0233(10) 0.0220(14) -0.0003(9) 0.0006(11) 0.0008(8)
 C8 0.0289(13) 0.0237(10) 0.0196(13) 0.0010(9) 0.0015(10) 0.0005(8)
 C2 0.0198(12) 0.0309(11) 0.0212(14) 0.0007(10) 0.0025(10) 0.0012(9)
 C42 0.0271(13) 0.0247(10) 0.0212(15) -0.0005(10) 0.0035(11) 0.0023(9)
 C30 0.0276(12) 0.0260(10) 0.0181(13) 0.0012(9) 0.0011(10) 0.0022(8)
 C41 0.0225(13) 0.0278(10) 0.0255(15) 0.0015(10) 0.0012(11) 0.0020(9)
 C14 0.0245(13) 0.0248(10) 0.0255(14) 0.0048(10) 0.0036(10) 0.0029(9)
 C3 0.0282(14) 0.0307(11) 0.0245(15) 0.0033(10) 0.0018(11) -0.0002(10)
 C17 0.0206(13) 0.0277(11) 0.0263(15) -0.0009(10) 0.0006(11) -0.0016(9)
 C24 0.0249(13) 0.0295(11) 0.0244(14) -0.0014(10) 0.0047(10) 0.0011(9)
 C37 0.0356(15) 0.0239(10) 0.0224(15) 0.0045(10) 0.0032(11) -0.0060(9)
 C20 0.0301(14) 0.0228(10) 0.0245(15) 0.0021(10) -0.0006(11) -0.0031(9)
 C38 0.0317(15) 0.0362(12) 0.0238(15) -0.0007(11) 0.0077(12) -0.0025(10)
 C33 0.0288(15) 0.0220(16) 0.0239(17) 0.0048(15) 0.0018(13) -0.0063(13)
 C32 0.0329(17) 0.0242(14) 0.023(2) -0.0021(12) 0.0037(12) -0.0029(13)
 C22 0.0321(15) 0.0355(12) 0.0220(16) 0.0020(11) 0.0045(12) -0.0029(10)
 C19 0.0352(14) 0.0197(10) 0.0240(15) 0.0034(10) -0.0001(11) -0.0029(9)
 C36 0.0273(14) 0.0220(10) 0.0285(15) -0.0007(10) 0.0034(11) -0.0038(9)
 C15 0.0317(14) 0.0235(10) 0.0278(15) -0.0043(10) 0.0072(11) 0.0023(9)
 C25 0.0292(14) 0.0329(11) 0.0252(16) 0.0007(10) 0.0048(12) -0.0008(10)
 C44 0.0285(14) 0.0231(10) 0.0268(15) 0.0003(10) 0.0025(11) 0.0016(9)
 C18 0.0360(15) 0.0235(11) 0.0253(16) 0.0004(10) -0.0015(12) 0.0052(10)
 C10 0.0363(18) 0.0243(12) 0.026(2) -0.0010(12) -0.0006(14) -0.0043(13)
 C7 0.0283(14) 0.0359(12) 0.0241(15) -0.0012(11) 0.0043(11) -0.0032(10)
 C40 0.0324(14) 0.0257(11) 0.0269(16) 0.0007(11) 0.0026(12) -0.0045(10)
 C39 0.0338(14) 0.0238(10) 0.0203(14) -0.0042(9) 0.0019(11) -0.0002(9)
 C43 0.0360(15) 0.0232(11) 0.0272(16) 0.0041(10) 0.0013(12) 0.0027(10)
 C29 0.0333(15) 0.0331(12) 0.0269(16) -0.0011(11) 0.0038(12) -0.0010(10)
 C26 0.0288(15) 0.0434(13) 0.0269(16) 0.0028(12) 0.0014(12) 0.0031(11)
 C16 0.0362(15) 0.0222(10) 0.0219(15) -0.0016(10) 0.0023(12) -0.0047(9)
 C4 0.0297(14) 0.0434(13) 0.0260(15) 0.0024(12) -0.0001(11) 0.0060(11)
 C27 0.0278(15) 0.0531(15) 0.0256(16) -0.0031(13) 0.0006(12) 0.0009(12)
 C6 0.0302(14) 0.0433(13) 0.0284(17) -0.0028(12) 0.0010(12) -0.0124(11)
 C5 0.0256(15) 0.0547(15) 0.0219(16) -0.0028(12) -0.0026(12) 0.0001(11)
 C11 0.0337(15) 0.0219(18) 0.0270(18) 0.0012(16) 0.0019(13) -0.0101(14)
 C28 0.0324(15) 0.0459(14) 0.0290(17) -0.0064(12) 0.0016(12) -0.0096(11)
 S0 0.037(2) 0.024(2) 0.028(2) -0.0012(19) 0.0042(19) -0.0039(19)
 C9A 0.030(3) 0.027(3) 0.026(3) 0.000(3) 0.001(3) -0.002(3)
 C10A 0.030(2) 0.025(3) 0.026(3) 0.000(3) 0.005(2) -0.004(2)
 C11A 0.033(3) 0.026(3) 0.027(3) 0.001(3) 0.003(3) -0.005(3)
 S1 0.039(2) 0.028(2) 0.026(3) -0.0011(19) 0.0067(19) -0.0096(19)
 C31A 0.029(3) 0.029(3) 0.023(3) 0.000(3) 0.000(3) 0.000(3)
 C33A 0.031(3) 0.026(3) 0.025(3) 0.002(3) 0.005(3) -0.003(3)
 C32A 0.028(2) 0.026(3) 0.024(3) 0.001(3) 0.005(2) 0.000(2)

_geom_special_details
;
 All esds (except the esd in the dihedral angle between two l.s. planes)
 are estimated using the full covariance matrix.  The cell esds are taken
 into account individually in the estimation of esds in distances, angles
 and torsion angles; correlations between esds in cell parameters are only
 used when they are defined by crystal symmetry.  An approximate (isotropic)
 treatment of cell esds is used for estimating esds involving l.s. planes.
;
loop_
  _geom_bond_atom_site_label_1
  _geom_bond_atom_site_label_2
  _geom_bond_distance
  _geom_bond_site_symmetry_2
  _geom_bond_publ_flag
 S001 C8 1.718(2) . ?
 S001 C11 1.735(3) . ?
 S002 C30 1.726(2) . ?
 S002 C33 1.741(3) . ?
 C9 H9 0.9500 . ?
 C9 C8 1.359(6) . ?
 C9 C10 1.414(8) . ?
 C31 H31 0.9500 . ?
 C31 C30 1.356(6) . ?
 C31 C32 1.409(8) . ?
 C13 C12 1.518(3) . ?
 C13 C21 1.543(3) . ?
 C13 C14 1.547(3) . ?
 C13 C20 1.552(3) . ?
 C1 C12 1.350(3) . ?
 C1 C8 1.488(3) . ?
 C1 C2 1.492(3) . ?
 C23 C34 1.341(3) . ?
 C23 C30 1.491(3) . ?
 C23 C24 1.492(3) . ?
 C35 C34 1.518(3) . ?
 C35 C42 1.547(3) . ?
 C35 C36 1.546(3) . ?
 C35 C44 1.550(3) . ?
 C12 H12 0.99(2) . ?
 C34 H34 0.98(2) . ?
 C21 C17 1.536(3) . ?
 C21 H21A 0.98(2) . ?
 C21 H21B 1.03(2) . ?
 C8 S0 1.632(8) . ?
 C8 C9A 1.324(18) . ?
 C2 C3 1.400(3) . ?
 C2 C7 1.402(3) . ?
 C42 C41 1.534(3) . ?
 C42 H42A 0.99(2) . ?
 C42 H42B 1.01(2) . ?
 C30 S1 1.655(8) . ?
 C30 C31A 1.328(18) . ?
 C41 C40 1.532(3) . ?
 C41 C43 1.533(3) . ?
 C41 H41 0.98(2) . ?
 C14 C15 1.532(3) . ?
 C14 H14A 1.01(2) . ?
 C14 H14B 1.00(2) . ?
 C3 C4 1.382(3) . ?
 C3 H3 0.99(2) . ?
 C17 C18 1.532(3) . ?
 C17 C16 1.530(3) . ?
 C17 H17 1.00(2) . ?
 C24 C25 1.403(3) . ?
 C24 C29 1.406(3) . ?
 C37 C38 1.534(3) . ?
 C37 C36 1.531(3) . ?
 C37 C43 1.526(3) . ?
 C37 H37 0.96(2) . ?
 C20 C19 1.525(3) . ?
 C20 H20A 0.98(2) . ?
 C20 H20B 1.02(2) . ?
 C38 C39 1.534(3) . ?
 C38 H38A 0.98(3) . ?
 C38 H38B 1.00(2) . ?
 C33 H33 0.9500 . ?
 C33 C32 1.361(4) . ?
 C32 H32 0.9500 . ?
 C22 C19 1.531(3) . ?
 C22 C15 1.530(3) . ?
 C22 H22A 0.97(2) . ?
 C22 H22B 1.00(2) . ?
 C19 C18 1.524(3) . ?
 C19 H19 0.97(2) . ?
 C36 H36A 1.03(2) . ?
 C36 H36B 1.00(2) . ?
 C15 C16 1.534(3) . ?
 C15 H15 1.00(2) . ?
 C25 C26 1.381(4) . ?
 C25 H25 1.01(2) . ?
 C44 C39 1.531(3) . ?
 C44 H44A 1.02(2) . ?
 C44 H44B 1.00(2) . ?
 C18 H18A 1.00(3) . ?
 C18 H18B 0.99(2) . ?
 C10 H10 0.9500 . ?
 C10 C11 1.358(4) . ?
 C7 C6 1.384(4) . ?
 C7 H7 0.96(2) . ?
 C40 C39 1.532(3) . ?
 C40 H40A 1.01(3) . ?
 C40 H40B 0.98(2) . ?
 C39 H39 1.00(2) . ?
 C43 H43A 1.00(2) . ?
 C43 H43B 1.00(3) . ?
 C29 C28 1.385(4) . ?
 C29 H29 0.95(2) . ?
 C26 C27 1.388(3) . ?
 C26 H26 1.04(3) . ?
 C16 H16A 0.98(2) . ?
 C16 H16B 1.03(3) . ?
 C4 C5 1.383(3) . ?
 C4 H4 1.00(2) . ?
 C27 C28 1.387(4) . ?
 C27 H27 0.97(3) . ?
 C6 C5 1.386(4) . ?
 C6 H6 0.99(2) . ?
 C5 H5 0.98(3) . ?
 C11 H11 0.9500 . ?
 C28 H28 1.00(2) . ?
 S0 C11A 1.734(18) . ?
 C9A H9A 0.9500 . ?
 C9A C10A 1.415(18) . ?
 C10A H10A 0.9500 . ?
 C10A C11A 1.362(17) . ?
 C11A H11A 0.9500 . ?
 S1 C33A 1.741(18) . ?
 C31A H31A 0.9500 . ?
 C31A C32A 1.388(18) . ?
 C33A H33A 0.9500 . ?
 C33A C32A 1.363(16) . ?
 C32A H32A 0.9500 . ?

loop_
  _geom_angle_atom_site_label_1
  _geom_angle_atom_site_label_2
  _geom_angle_atom_site_label_3
  _geom_angle
  _geom_angle_site_symmetry_1
  _geom_angle_site_symmetry_3
  _geom_angle_publ_flag
 C8 S001 C11 92.03(17) . . ?
 C30 S002 C33 91.93(15) . . ?
 C8 C9 H9 122.6 . . ?
 C8 C9 C10 114.9(5) . . ?
 C10 C9 H9 122.6 . . ?
 C30 C31 H31 122.1 . . ?
 C30 C31 C32 115.7(5) . . ?
 C32 C31 H31 122.1 . . ?
 C12 C13 C21 115.7(2) . . ?
 C12 C13 C14 109.05(18) . . ?
 C12 C13 C20 107.84(18) . . ?
 C21 C13 C14 108.73(17) . . ?
 C21 C13 C20 107.81(18) . . ?
 C14 C13 C20 107.41(19) . . ?
 C12 C1 C8 122.5(2) . . ?
 C12 C1 C2 122.10(19) . . ?
 C8 C1 C2 115.28(19) . . ?
 C34 C23 C30 124.1(2) . . ?
 C34 C23 C24 121.4(2) . . ?
 C30 C23 C24 114.4(2) . . ?
 C34 C35 C42 113.4(2) . . ?
 C34 C35 C36 107.78(18) . . ?
 C34 C35 C44 111.45(18) . . ?
 C42 C35 C44 108.28(18) . . ?
 C36 C35 C42 108.07(18) . . ?
 C36 C35 C44 107.64(19) . . ?
 C13 C12 H12 110.4(14) . . ?
 C1 C12 C13 132.1(2) . . ?
 C1 C12 H12 117.4(14) . . ?
 C23 C34 C35 131.6(2) . . ?
 C23 C34 H34 117.3(14) . . ?
 C35 C34 H34 111.1(14) . . ?
 C13 C21 H21A 108.3(12) . . ?
 C13 C21 H21B 109.8(12) . . ?
 C17 C21 C13 110.2(2) . . ?
 C17 C21 H21A 109.6(13) . . ?
 C17 C21 H21B 110.2(13) . . ?
 H21A C21 H21B 108.6(17) . . ?
 C9 C8 S001 110.1(3) . . ?
 C9 C8 C1 128.7(4) . . ?
 C1 C8 S001 121.17(15) . . ?
 C1 C8 S0 122.4(4) . . ?
 C9A C8 C1 124.9(8) . . ?
 C9A C8 S0 112.0(8) . . ?
 C3 C2 C1 120.28(19) . . ?
 C3 C2 C7 117.9(2) . . ?
 C7 C2 C1 121.8(2) . . ?
 C35 C42 H42A 109.6(12) . . ?
 C35 C42 H42B 108.7(12) . . ?
 C41 C42 C35 110.4(2) . . ?
 C41 C42 H42A 108.4(13) . . ?
 C41 C42 H42B 110.9(13) . . ?
 H42A C42 H42B 108.7(17) . . ?
 C31 C30 S002 109.6(3) . . ?
 C31 C30 C23 129.6(3) . . ?
 C23 C30 S002 120.39(16) . . ?
 C23 C30 S1 121.9(3) . . ?
 C31A C30 C23 122.1(8) . . ?
 C31A C30 S1 115.2(8) . . ?
 C42 C41 H41 107.4(14) . . ?
 C40 C41 C42 109.10(19) . . ?
 C40 C41 C43 109.8(2) . . ?
 C40 C41 H41 110.4(12) . . ?
 C43 C41 C42 110.0(2) . . ?
 C43 C41 H41 110.1(12) . . ?
 C13 C14 H14A 109.2(12) . . ?
 C13 C14 H14B 108.3(13) . . ?
 C15 C14 C13 110.75(18) . . ?
 C15 C14 H14A 111.4(13) . . ?
 C15 C14 H14B 111.2(14) . . ?
 H14A C14 H14B 105.8(17) . . ?
 C2 C3 H3 119.6(13) . . ?
 C4 C3 C2 121.5(2) . . ?
 C4 C3 H3 118.8(13) . . ?
 C21 C17 H17 108.2(14) . . ?
 C18 C17 C21 110.02(19) . . ?
 C18 C17 H17 110.7(12) . . ?
 C16 C17 C21 109.07(19) . . ?
 C16 C17 C18 110.1(2) . . ?
 C16 C17 H17 108.7(12) . . ?
 C25 C24 C23 120.5(2) . . ?
 C25 C24 C29 117.8(2) . . ?
 C29 C24 C23 121.7(2) . . ?
 C38 C37 H37 109.3(13) . . ?
 C36 C37 C38 109.3(2) . . ?
 C36 C37 H37 107.1(14) . . ?
 C43 C37 C38 109.9(2) . . ?
 C43 C37 C36 109.2(2) . . ?
 C43 C37 H37 111.9(13) . . ?
 C13 C20 H20A 107.7(12) . . ?
 C13 C20 H20B 109.9(13) . . ?
 C19 C20 C13 111.46(18) . . ?
 C19 C20 H20A 110.4(14) . . ?
 C19 C20 H20B 108.5(13) . . ?
 H20A C20 H20B 108.8(17) . . ?
 C37 C38 C39 109.4(2) . . ?
 C37 C38 H38A 108.9(13) . . ?
 C37 C38 H38B 110.8(13) . . ?
 C39 C38 H38A 110.8(14) . . ?
 C39 C38 H38B 110.6(13) . . ?
 H38A C38 H38B 106(2) . . ?
 S002 C33 H33 124.3 . . ?
 C32 C33 S002 111.4(3) . . ?
 C32 C33 H33 124.3 . . ?
 C31 C32 H32 124.4 . . ?
 C33 C32 C31 111.2(4) . . ?
 C33 C32 H32 124.4 . . ?
 C19 C22 H22A 111.1(14) . . ?
 C19 C22 H22B 110.8(14) . . ?
 C15 C22 C19 109.6(2) . . ?
 C15 C22 H22A 108.3(14) . . ?
 C15 C22 H22B 108.9(14) . . ?
 H22A C22 H22B 108(2) . . ?
 C20 C19 C22 109.4(2) . . ?
 C20 C19 H19 107.6(15) . . ?
 C22 C19 H19 110.7(14) . . ?
 C18 C19 C20 109.2(2) . . ?
 C18 C19 C22 109.81(19) . . ?
 C18 C19 H19 110.1(14) . . ?
 C35 C36 H36A 109.9(13) . . ?
 C35 C36 H36B 106.9(13) . . ?
 C37 C36 C35 111.29(19) . . ?
 C37 C36 H36A 109.8(13) . . ?
 C37 C36 H36B 110.4(15) . . ?
 H36A C36 H36B 108.5(18) . . ?
 C14 C15 C16 109.0(2) . . ?
 C14 C15 H15 109.1(13) . . ?
 C22 C15 C14 109.79(19) . . ?
 C22 C15 C16 109.30(19) . . ?
 C22 C15 H15 109.8(13) . . ?
 C16 C15 H15 109.8(12) . . ?
 C24 C25 H25 119.3(14) . . ?
 C26 C25 C24 121.4(2) . . ?
 C26 C25 H25 119.3(14) . . ?
 C35 C44 H44A 108.0(13) . . ?
 C35 C44 H44B 109.5(13) . . ?
 C39 C44 C35 110.82(18) . . ?
 C39 C44 H44A 110.7(14) . . ?
 C39 C44 H44B 108.7(13) . . ?
 H44A C44 H44B 109.1(17) . . ?
 C17 C18 H18A 109.2(15) . . ?
 C17 C18 H18B 110.2(14) . . ?
 C19 C18 C17 109.13(19) . . ?
 C19 C18 H18A 107.8(15) . . ?
 C19 C18 H18B 110.5(13) . . ?
 H18A C18 H18B 109.9(19) . . ?
 C9 C10 H10 124.2 . . ?
 C11 C10 C9 111.6(5) . . ?
 C11 C10 H10 124.2 . . ?
 C2 C7 H7 120.8(15) . . ?
 C6 C7 C2 120.2(2) . . ?
 C6 C7 H7 118.9(15) . . ?
 C41 C40 H40A 109.4(13) . . ?
 C41 C40 H40B 109.8(14) . . ?
 C39 C40 C41 109.65(19) . . ?
 C39 C40 H40A 108.6(14) . . ?
 C39 C40 H40B 111.2(13) . . ?
 H40A C40 H40B 108.1(19) . . ?
 C38 C39 H39 109.0(12) . . ?
 C44 C39 C38 109.6(2) . . ?
 C44 C39 C40 109.3(2) . . ?
 C44 C39 H39 109.6(13) . . ?
 C40 C39 C38 109.37(19) . . ?
 C40 C39 H39 110.0(12) . . ?
 C41 C43 H43A 109.2(13) . . ?
 C41 C43 H43B 110.9(15) . . ?
 C37 C43 C41 109.21(18) . . ?
 C37 C43 H43A 107.1(12) . . ?
 C37 C43 H43B 109.0(15) . . ?
 H43A C43 H43B 111.3(19) . . ?
 C24 C29 H29 119.7(15) . . ?
 C28 C29 C24 120.5(2) . . ?
 C28 C29 H29 119.7(15) . . ?
 C25 C26 C27 120.1(3) . . ?
 C25 C26 H26 122.0(16) . . ?
 C27 C26 H26 117.9(16) . . ?
 C17 C16 C15 109.58(18) . . ?
 C17 C16 H16A 110.3(13) . . ?
 C17 C16 H16B 110.6(13) . . ?
 C15 C16 H16A 109.0(13) . . ?
 C15 C16 H16B 109.0(14) . . ?
 H16A C16 H16B 108.3(18) . . ?
 C3 C4 C5 119.9(2) . . ?
 C3 C4 H4 118.9(15) . . ?
 C5 C4 H4 121.2(15) . . ?
 C26 C27 H27 119.0(15) . . ?
 C28 C27 C26 119.4(3) . . ?
 C28 C27 H27 121.5(16) . . ?
 C7 C6 C5 121.1(2) . . ?
 C7 C6 H6 118.8(16) . . ?
 C5 C6 H6 120.1(16) . . ?
 C4 C5 C6 119.4(3) . . ?
 C4 C5 H5 119.4(14) . . ?
 C6 C5 H5 121.1(14) . . ?
 S001 C11 H11 124.3 . . ?
 C10 C11 S001 111.5(4) . . ?
 C10 C11 H11 124.3 . . ?
 C29 C28 C27 120.8(2) . . ?
 C29 C28 H28 117.9(15) . . ?
 C27 C28 H28 121.3(15) . . ?
 C8 S0 C11A 91.0(10) . . ?
 C8 C9A H9A 121.9 . . ?
 C8 C9A C10A 116.2(16) . . ?
 C10A C9A H9A 121.9 . . ?
 C9A C10A H10A 126.8 . . ?
 C11A C10A C9A 106(2) . . ?
 C11A C10A H10A 126.8 . . ?
 S0 C11A H11A 123.5 . . ?
 C10A C11A S0 113(2) . . ?
 C10A C11A H11A 123.5 . . ?
 C30 S1 C33A 88.1(9) . . ?
 C30 C31A H31A 123.1 . . ?
 C30 C31A C32A 113.8(16) . . ?
 C32A C31A H31A 123.1 . . ?
 S1 C33A H33A 123.1 . . ?
 C32A C33A S1 113.9(18) . . ?
 C32A C33A H33A 123.1 . . ?
 C31A C32A H32A 125.8 . . ?
 C33A C32A C31A 108.4(19) . . ?
 C33A C32A H32A 125.8 . . ?

loop_
  _geom_torsion_atom_site_label_1
  _geom_torsion_atom_site_label_2
  _geom_torsion_atom_site_label_3
  _geom_torsion_atom_site_label_4
  _geom_torsion
  _geom_torsion_site_symmetry_1
  _geom_torsion_site_symmetry_2
  _geom_torsion_site_symmetry_3
  _geom_torsion_site_symmetry_4
  _geom_torsion_publ_flag
 S002 C33 C32 C31 0.4(8) . . . . ?
 C9 C10 C11 S001 0.4(9) . . . . ?
 C13 C21 C17 C18 60.3(2) . . . . ?
 C13 C21 C17 C16 -60.5(2) . . . . ?
 C13 C14 C15 C22 -60.2(2) . . . . ?
 C13 C14 C15 C16 59.5(2) . . . . ?
 C13 C20 C19 C22 60.0(2) . . . . ?
 C13 C20 C19 C18 -60.2(2) . . . . ?
 C1 C8 S0 C11A -178.4(15) . . . . ?
 C1 C8 C9A C10A -176.6(17) . . . . ?
 C1 C2 C3 C4 -178.6(2) . . . . ?
 C1 C2 C7 C6 178.4(2) . . . . ?
 C23 C30 S1 C33A 173.7(15) . . . . ?
 C23 C30 C31A C32A -178.2(15) . . . . ?
 C23 C24 C25 C26 179.1(2) . . . . ?
 C23 C24 C29 C28 -179.1(2) . . . . ?
 C35 C42 C41 C40 60.6(2) . . . . ?
 C35 C42 C41 C43 -59.9(2) . . . . ?
 C35 C44 C39 C38 60.3(2) . . . . ?
 C35 C44 C39 C40 -59.5(2) . . . . ?
 C12 C13 C21 C17 -178.53(17) . . . . ?
 C12 C13 C14 C15 174.87(18) . . . . ?
 C12 C13 C20 C19 -175.99(19) . . . . ?
 C12 C1 C8 S001 103.6(2) . . . . ?
 C12 C1 C8 C9 -78.3(6) . . . . ?
 C12 C1 C8 S0 -78.9(6) . . . . ?
 C12 C1 C8 C9A 111.4(14) . . . . ?
 C12 C1 C2 C3 152.9(2) . . . . ?
 C12 C1 C2 C7 -26.4(3) . . . . ?
 C34 C23 C30 S002 -109.9(2) . . . . ?
 C34 C23 C30 C31 77.8(5) . . . . ?
 C34 C23 C30 S1 74.7(5) . . . . ?
 C34 C23 C30 C31A -116.7(13) . . . . ?
 C34 C23 C24 C25 -148.6(2) . . . . ?
 C34 C23 C24 C29 30.9(3) . . . . ?
 C34 C35 C42 C41 177.07(17) . . . . ?
 C34 C35 C36 C37 178.76(18) . . . . ?
 C34 C35 C44 C39 -176.34(19) . . . . ?
 C21 C13 C12 C1 -33.2(3) . . . . ?
 C21 C13 C14 C15 -58.2(2) . . . . ?
 C21 C13 C20 C19 58.4(2) . . . . ?
 C21 C17 C18 C19 -60.6(2) . . . . ?
 C21 C17 C16 C15 61.3(3) . . . . ?
 C8 S001 C11 C10 -0.9(5) . . . . ?
 C8 C9 C10 C11 0.6(11) . . . . ?
 C8 C1 C12 C13 -2.2(4) . . . . ?
 C8 C1 C2 C3 -22.8(3) . . . . ?
 C8 C1 C2 C7 158.0(2) . . . . ?
 C8 S0 C11A C10A 1(3) . . . . ?
 C8 C9A C10A C11A -12(4) . . . . ?
 C2 C1 C12 C13 -177.5(2) . . . . ?
 C2 C1 C8 S001 -80.8(2) . . . . ?
 C2 C1 C8 C9 97.3(6) . . . . ?
 C2 C1 C8 S0 96.7(6) . . . . ?
 C2 C1 C8 C9A -73.0(14) . . . . ?
 C2 C3 C4 C5 -0.4(4) . . . . ?
 C2 C7 C6 C5 0.7(4) . . . . ?
 C42 C35 C34 C23 45.7(3) . . . . ?
 C42 C35 C36 C37 -58.3(2) . . . . ?
 C42 C35 C44 C39 58.3(2) . . . . ?
 C42 C41 C40 C39 -60.9(3) . . . . ?
 C42 C41 C43 C37 60.5(3) . . . . ?
 C30 S002 C33 C32 0.6(4) . . . . ?
 C30 C31 C32 C33 -1.6(10) . . . . ?
 C30 C23 C34 C35 3.2(4) . . . . ?
 C30 C23 C24 C25 29.7(3) . . . . ?
 C30 C23 C24 C29 -150.8(2) . . . . ?
 C30 S1 C33A C32A 1(3) . . . . ?
 C30 C31A C32A C33A 9(3) . . . . ?
 C41 C40 C39 C38 -59.7(3) . . . . ?
 C41 C40 C39 C44 60.3(2) . . . . ?
 C14 C13 C12 C1 89.7(3) . . . . ?
 C14 C13 C21 C17 58.4(2) . . . . ?
 C14 C13 C20 C19 -58.6(2) . . . . ?
 C14 C15 C16 C17 -60.7(2) . . . . ?
 C3 C2 C7 C6 -0.9(3) . . . . ?
 C3 C4 C5 C6 0.1(4) . . . . ?
 C24 C23 C34 C35 -178.7(2) . . . . ?
 C24 C23 C30 S002 71.8(2) . . . . ?
 C24 C23 C30 C31 -100.4(5) . . . . ?
 C24 C23 C30 S1 -103.5(5) . . . . ?
 C24 C23 C30 C31A 65.1(13) . . . . ?
 C24 C25 C26 C27 0.2(4) . . . . ?
 C24 C29 C28 C27 -0.2(4) . . . . ?
 C37 C38 C39 C44 -60.1(3) . . . . ?
 C37 C38 C39 C40 59.7(3) . . . . ?
 C20 C13 C12 C1 -154.0(2) . . . . ?
 C20 C13 C21 C17 -57.8(2) . . . . ?
 C20 C13 C14 C15 58.3(2) . . . . ?
 C20 C19 C18 C17 60.1(2) . . . . ?
 C38 C37 C36 C35 -60.1(2) . . . . ?
 C38 C37 C43 C41 59.9(3) . . . . ?
 C33 S002 C30 C31 -1.5(4) . . . . ?
 C33 S002 C30 C23 -175.2(2) . . . . ?
 C32 C31 C30 S002 2.1(8) . . . . ?
 C32 C31 C30 C23 175.0(5) . . . . ?
 C22 C19 C18 C17 -59.9(3) . . . . ?
 C22 C15 C16 C17 59.3(3) . . . . ?
 C19 C22 C15 C14 59.8(3) . . . . ?
 C19 C22 C15 C16 -59.7(3) . . . . ?
 C36 C35 C34 C23 165.3(2) . . . . ?
 C36 C35 C42 C41 57.6(2) . . . . ?
 C36 C35 C44 C39 -58.4(2) . . . . ?
 C36 C37 C38 C39 59.8(3) . . . . ?
 C36 C37 C43 C41 -60.1(2) . . . . ?
 C15 C22 C19 C20 -59.4(3) . . . . ?
 C15 C22 C19 C18 60.4(3) . . . . ?
 C25 C24 C29 C28 0.4(3) . . . . ?
 C25 C26 C27 C28 0.1(4) . . . . ?
 C44 C35 C34 C23 -76.8(3) . . . . ?
 C44 C35 C42 C41 -58.7(2) . . . . ?
 C44 C35 C36 C37 58.4(2) . . . . ?
 C18 C17 C16 C15 -59.5(3) . . . . ?
 C10 C9 C8 S001 -1.2(9) . . . . ?
 C10 C9 C8 C1 -179.5(5) . . . . ?
 C7 C2 C3 C4 0.7(3) . . . . ?
 C7 C6 C5 C4 -0.3(4) . . . . ?
 C40 C41 C43 C37 -59.6(3) . . . . ?
 C43 C41 C40 C39 59.8(3) . . . . ?
 C43 C37 C38 C39 -60.1(3) . . . . ?
 C43 C37 C36 C35 60.3(2) . . . . ?
 C29 C24 C25 C26 -0.4(4) . . . . ?
 C26 C27 C28 C29 -0.1(4) . . . . ?
 C16 C17 C18 C19 59.6(3) . . . . ?
 C11 S001 C8 C9 1.2(5) . . . . ?
 C11 S001 C8 C1 179.6(3) . . . . ?
 S0 C8 C9A C10A 13(3) . . . . ?
 C9A C8 S0 C11A -8(2) . . . . ?
 C9A C10A C11A S0 5(4) . . . . ?
 S1 C30 C31A C32A -9(3) . . . . ?
 S1 C33A C32A C31A -6(4) . . . . ?
 C31A C30 S1 C33A 4(2) . . . . ?

_shelx_res_file
;
TITL x083big_a.res in P2(1)/c
    x083big.res
    created by SHELXL-2018/3 at 10:37:56 on 16-Oct-2024
REM Old TITL X083big in P2(1)/n
REM SHELXT solution in P2(1)/c: R1 0.169, Rweak 0.009, Alpha 0.037
REM <I/s> 0.367 for 593 systematic absences, Orientation a'=c, b'=-b, c'=a
REM Formula found by SHELXT: C44 S2
CELL 1.54184 28.6904 6.4774 18.5591 90 100.253 90
ZERR 8 0.0025 0.0004 0.0019 0 0.009 0
LATT 1
SYMM -X,0.5+Y,0.5-Z
SFAC C H S
UNIT 176 192 8
SADI S001 C11 S0 C11A
SIMU 0.005 0.005 1.7 S002 C31 C30 C33 C32 S1 C31A C33A C32A
SIMU 0.005 0.005 1.7 S001 C9 C8 C10 C11 S0 C9A C10A C11A
SADI C9 C10 C9A C10A
SADI C10 C11 C10A C11A
SADI 0.04 S001 C9 S0 C9A
SADI 0.04 S001 C1 S0 C1
SADI 0.04 S001 C10 S0 C10A
SADI 0.04 C9 C1 C9A C1
SADI 0.04 C9 C11 C9A C11A
SADI S002 C33 S1 C33A
SADI C31 C32 C31A C32A
SADI C33 C32 C33A C32A
SADI 0.04 S002 C31 S1 C31A
SADI 0.04 S002 C23 S1 C23
SADI 0.04 S002 C32 S1 C32A
SADI 0.04 C31 C23 C31A C23
SADI 0.04 C31 C33 C31A C33A

L.S. 10 0 0
PLAN  5
SIZE 0.03 0.05 0.06
TEMP -150
CONF
list 4
MORE -1
BOND $H
fmap 2 53
acta
REM <olex2.extras>
REM <HklSrc "%.\\X083big.hkl">
REM </olex2.extras>

WGHT    0.046500    0.307300
FVAR       0.28219   0.83689   0.83645
PART 1
S001  3    0.687058    0.043555    0.757589    21.00000    0.02528    0.02482 =
         0.02720   -0.00225    0.00650   -0.00174

S002  3    0.814080    0.941556    0.742512    31.00000    0.02615    0.02644 =
         0.02656   -0.00081    0.00682    0.00064
C9    1    0.640339    0.306747    0.816130    21.00000    0.03804    0.03203 =
         0.02854    0.00076    0.00358    0.00278
AFIX  43
H9    2    0.616297    0.370267    0.837641    21.00000   -1.20000
AFIX   0

C31   1    0.851643    0.663365    0.676337    31.00000    0.03938    0.03152 =
         0.02690   -0.00260    0.00786    0.00067
AFIX  43
H31   2    0.873007    0.591329    0.651688    31.00000   -1.20000
AFIX   0

PART 0
C13   1    0.628307   -0.131998    0.941971    11.00000    0.02512    0.02140 =
         0.02033    0.00055    0.00139   -0.00176
C1    1    0.601519   -0.051505    0.802274    11.00000    0.02045    0.02089 =
         0.02533   -0.00168    0.00292    0.00058

C23   1    0.898773    1.004110    0.691029    11.00000    0.02187    0.02487 =
         0.02209   -0.00161   -0.00007    0.00178
C35   1    0.876086    1.096616    0.552391    11.00000    0.02477    0.02168 =
         0.02218    0.00112    0.00272   -0.00047
C12   1    0.598269   -0.145925    0.866026    11.00000    0.02333    0.02493 =
         0.02492    0.00088    0.00227   -0.00192
C34   1    0.905508    1.095930    0.628937    11.00000    0.02426    0.02503 =
         0.02415   -0.00025    0.00046   -0.00211
C21   1    0.681668   -0.094249    0.944479    11.00000    0.02421    0.02326 =
         0.02196   -0.00034    0.00055    0.00075
C8    1    0.638649    0.104716    0.796182    11.00000    0.02891    0.02374 =
         0.01962    0.00100    0.00154    0.00053
C2    1    0.565894   -0.085127    0.734298    11.00000    0.01983    0.03089 =
         0.02118    0.00069    0.00253    0.00125
C42   1    0.822689    1.132993    0.551299    11.00000    0.02712    0.02465 =
         0.02117   -0.00050    0.00352    0.00226
C30   1    0.858308    0.863931    0.696457    11.00000    0.02755    0.02602 =
         0.01809    0.00116    0.00106    0.00220
C41   1    0.795744    1.142814    0.472174    11.00000    0.02246    0.02782 =
         0.02548    0.00146    0.00116    0.00195
C14   1    0.608617    0.041752    0.985309    11.00000    0.02445    0.02482 =
         0.02554    0.00476    0.00362    0.00287
C3    1    0.557659    0.068145    0.680376    11.00000    0.02819    0.03075 =
         0.02446    0.00329    0.00176   -0.00022
C17   1    0.707866   -0.089204    1.024203    11.00000    0.02058    0.02772 =
         0.02629   -0.00088    0.00060   -0.00165
C24   1    0.933030    1.031111    0.760908    11.00000    0.02489    0.02951 =
         0.02437   -0.00143    0.00467    0.00111
C37   1    0.867368    1.282191    0.430134    11.00000    0.03562    0.02391 =
         0.02241    0.00449    0.00321   -0.00603
C20   1    0.622880   -0.338330    0.982185    11.00000    0.03010    0.02281 =
         0.02452    0.00207   -0.00061   -0.00306
C38   1    0.873624    1.077247    0.391583    11.00000    0.03174    0.03623 =
         0.02379   -0.00073    0.00771   -0.00250
PART 1
C33   1    0.786747    0.700879    0.731068    31.00000    0.02876    0.02202 =
         0.02386    0.00481    0.00179   -0.00634
AFIX  43
H33   2    0.758478    0.666276    0.748292    31.00000   -1.20000
AFIX   0
C32   1    0.811003    0.568542    0.694318    31.00000    0.03291    0.02423 =
         0.02318   -0.00211    0.00370   -0.00293
AFIX  43
H32   2    0.801736    0.430162    0.682340    31.00000   -1.20000
AFIX   0

PART 0
C22   1    0.629218   -0.157927    1.102254    11.00000    0.03209    0.03552 =
         0.02203    0.00203    0.00451   -0.00295
C19   1    0.649210   -0.332480    1.061161    11.00000    0.03524    0.01974 =
         0.02399    0.00339   -0.00008   -0.00294

C36   1    0.894513    1.273265    0.508950    11.00000    0.02725    0.02205 =
         0.02849   -0.00067    0.00345   -0.00377
C15   1    0.635128    0.048156    1.064607    11.00000    0.03167    0.02346 =
         0.02776   -0.00429    0.00724    0.00229
C25   1    0.940246    0.872158    0.813098    11.00000    0.02917    0.03287 =
         0.02524    0.00072    0.00475   -0.00080
C44   1    0.881745    0.891882    0.511580    11.00000    0.02851    0.02315 =
         0.02678    0.00031    0.00252    0.00156
C18   1    0.701713   -0.295622    1.061651    11.00000    0.03603    0.02345 =
         0.02526    0.00043   -0.00149    0.00517
PART 1
C10   1    0.680634    0.415243    0.802417    21.00000    0.03629    0.02428 =
         0.02583   -0.00099   -0.00059   -0.00426
AFIX  43
H10   2    0.686701    0.556757    0.813864    21.00000   -1.20000
AFIX   0
PART 0
C7    1    0.539371   -0.267677    0.722471    11.00000    0.02831    0.03588 =
         0.02414   -0.00120    0.00431   -0.00319

C40   1    0.801833    0.937391    0.433987    11.00000    0.03241    0.02574 =
         0.02691    0.00074    0.00264   -0.00453
C39   1    0.854432    0.900314    0.432853    11.00000    0.03375    0.02380 =
         0.02026   -0.00416    0.00186   -0.00022
C43   1    0.814980    1.319811    0.431102    11.00000    0.03604    0.02318 =
         0.02721    0.00410    0.00130    0.00268
C29   1    0.959297    1.213872    0.776699    11.00000    0.03330    0.03308 =
         0.02692   -0.00109    0.00382   -0.00102
C26   1    0.972263    0.893106    0.877710    11.00000    0.02885    0.04343 =
         0.02690    0.00282    0.00144    0.00314
C16   1    0.687902    0.086478    1.064646    11.00000    0.03617    0.02222 =
         0.02195   -0.00160    0.00230   -0.00468
C4    1    0.524131    0.043086    0.617593    11.00000    0.02966    0.04337 =
         0.02598    0.00241   -0.00005    0.00598
C27   1    0.998050    1.074310    0.892336    11.00000    0.02783    0.05314 =
         0.02564   -0.00313    0.00060    0.00093
C6    1    0.505803   -0.291309    0.659552    11.00000    0.03020    0.04331 =
         0.02838   -0.00276    0.00096   -0.01241
C5    1    0.498024   -0.137350    0.606878    11.00000    0.02559    0.05474 =
         0.02186   -0.00279   -0.00264    0.00007
PART 1
C11   1    0.709578    0.291883    0.770836    21.00000    0.03370    0.02193 =
         0.02698    0.00119    0.00186   -0.01010
AFIX  43
H11   2    0.738505    0.336034    0.757666    21.00000   -1.20000
AFIX   0

PART 0
C28   1    0.991330    1.233686    0.841614    11.00000    0.03237    0.04585 =
         0.02903   -0.00636    0.00163   -0.00961

PART 2
S0    3    0.634801    0.343690    0.822279   -21.00000    0.03711    0.02423 =
         0.02829   -0.00123    0.00421   -0.00394
C9A   1    0.674142    0.077450    0.760271   -21.00000    0.03023    0.02652 =
         0.02601   -0.00017    0.00071   -0.00183
AFIX  43
H9A   2    0.677198   -0.044853    0.733245   -21.00000   -1.20000
AFIX   0
C10A  1    0.707266    0.240874    0.764443   -21.00000    0.02989    0.02534 =
         0.02586   -0.00037    0.00492   -0.00367
AFIX  43
H10A  2    0.737202    0.237251    0.749339   -21.00000   -1.20000
AFIX   0
C11A  1    0.687735    0.404353    0.794392   -21.00000    0.03287    0.02589 =
         0.02672    0.00051    0.00271   -0.00548
AFIX  43
H11A  2    0.701665    0.537810    0.799482   -21.00000   -1.20000
AFIX   0

S1    3    0.856005    0.624736    0.664635   -31.00000    0.03926    0.02834 =
         0.02617   -0.00114    0.00665   -0.00962
C31A  1    0.826181    0.909660    0.737360   -31.00000    0.02881    0.02858 =
         0.02342    0.00016    0.00006    0.00044
AFIX  43
H31A  2    0.826532    1.034689    0.764210   -31.00000   -1.20000
AFIX   0
C33A  1    0.805576    0.587421    0.703147   -31.00000    0.03128    0.02624 =
         0.02457    0.00157    0.00484   -0.00333
AFIX  43
H33A  2    0.789006    0.459904    0.700623   -31.00000   -1.20000
AFIX   0
C32A  1    0.792037    0.757842    0.737247   -31.00000    0.02752    0.02558 =
         0.02379    0.00134    0.00503   -0.00003
AFIX  43
H32A  2    0.764002    0.770543    0.757492   -31.00000   -1.20000
AFIX   0

PART 0
H17   2    0.742214   -0.061061    1.023970    11.00000    0.02649

H42A  2    0.818184    1.265292    0.575571    11.00000    0.02336
H14A  2    0.611034    0.177252    0.959838    11.00000    0.02474
H41   2    0.762296    1.166623    0.474214    11.00000    0.02424
H21A  2    0.685468    0.038050    0.921080    11.00000    0.02409
H39   2    0.858575    0.767385    0.407456    11.00000    0.02515
H20A  2    0.588823   -0.361867    0.980760    11.00000    0.02552
H44A  2    0.916984    0.868997    0.512201    11.00000    0.03450
H20B  2    0.636056   -0.456561    0.955918    11.00000    0.03184
H21B  2    0.695357   -0.208257    0.915971    11.00000    0.02826
H40A  2    0.784154    0.943159    0.381711    11.00000    0.04155
H38A  2    0.856608    1.084948    0.341020    11.00000    0.03496
H42B  2    0.810195    1.017575    0.579221    11.00000    0.02594
H15   2    0.621978    0.162798    1.091237    11.00000    0.02615
H3    2    0.576845    0.195914    0.686307    11.00000    0.01932
H19   2    0.644644   -0.465322    1.083209    11.00000    0.03936
H22A  2    0.645660   -0.149216    1.152391    11.00000    0.03148
H37   2    0.881079    1.391994    0.405901    11.00000    0.02734
H5    2    0.475052   -0.156209    0.561185    11.00000    0.03919
H38B  2    0.907640    1.053345    0.388768    11.00000    0.03656
H44B  2    0.869096    0.774705    0.537662    11.00000    0.03263
H40B  2    0.788467    0.825533    0.459008    11.00000    0.03371
H29   2    0.953578    1.328155    0.743946    11.00000    0.03423
H16A  2    0.691479    0.218412    1.040604    11.00000    0.02741
H18A  2    0.718085   -0.288885    1.113827    11.00000    0.04826
H18B  2    0.715140   -0.409111    1.036130    11.00000    0.03626
H43A  2    0.812757    1.451457    0.458068    11.00000    0.02680
H7    2    0.545468   -0.381453    0.756288    11.00000    0.04128
H16B  2    0.705519    0.095717    1.117984    11.00000    0.03702
H22B  2    0.594697   -0.180727    1.102941    11.00000    0.03680
H25   2    0.921892    0.739922    0.803099    11.00000    0.03336
H36A  2    0.891460    1.412802    0.534772    11.00000    0.03256
H27   2    1.020105    1.087133    0.938325    11.00000    0.04979
H14B  2    0.573887    0.016898    0.983153    11.00000    0.03587
H4    2    0.518507    0.158397    0.581485    11.00000    0.04430
H26   2    0.977547    0.776817    0.917083    11.00000    0.05837
H12   2    0.570640   -0.237160    0.866604    11.00000    0.03130
H36B  2    0.928833    1.245551    0.509439    11.00000    0.03855
H34   2    0.934308    1.179259    0.631082    11.00000    0.03337
H43B  2    0.797598    1.328996    0.379767    11.00000    0.04837
H28   2    1.008561    1.366998    0.851175    11.00000    0.04436
H6    2    0.487633   -0.421726    0.652203    11.00000    0.04888
HKLF 4


REM  x083big_a.res in P2(1)/c
REM wR2 = 0.1101, GooF = S = 1.002, Restrained GooF = 0.996 for all data
REM R1 = 0.0442 for 3883 Fo > 4sig(Fo) and 0.0998 for all 6430 data
REM 657 parameters refined using 208 restraints

END

WGHT      0.0465      0.3016

REM Highest difference peak  0.238,  deepest hole -0.233,  1-sigma level  0.048
Q1    1   0.8790  0.9355  0.6984  11.00000  0.05    0.24
Q2    1   0.6189  0.0147  0.7985  11.00000  0.05    0.23
Q3    1   0.6985 -0.0876  0.7609  11.00000  0.05    0.21
Q4    1   0.6227 -0.2339  0.9515  11.00000  0.05    0.19
Q5    1   0.6391  0.0995  0.7230  11.00000  0.05    0.18
;
_shelx_res_checksum                49109
_shelx_hkl_file
;
  -2   0   0  255.46   10.17
  -2   0   0  228.52   10.16
   2   0   0  253.60   10.15
   2   0   0  240.45   10.12
  -2   0   0  257.23   10.14
   2   0   0  245.55   10.10
   3   0   0    1.38    1.28
  -3   0   0    0.90    1.12
   3   0   0   -0.07    0.73
   3   0   0    0.28    0.39
   4   0   0 3930.27  160.62
   4   0   0 3931.78  160.58
  -4   0   0 3915.63  160.65
   4   0   0 3924.79  160.66
  -5   0   0    3.63    1.97
   5   0   0    2.90    0.64
   5   0   0    2.26    1.35
   5   0   0    2.21    2.17
   6   0   0 3626.69  148.38
  -6   0   0 3638.67  148.26
   6   0   0 3633.77  148.26
   6   0   0 3625.34  148.20
   6   0   0 3616.31  148.14
   7   0   0   14.41    1.79
   7   0   0   13.63    0.96
  -7   0   0   11.69    2.64
   7   0   0   15.53    5.41
   8   0   0   43.33    2.52
   8   0   0   41.92    1.94
  -8   0   0   38.21    3.40
   8   0   0   44.31    5.74
   9   0   0   16.62    1.94
   9   0   0   14.06    1.06
   9   0   0   16.65    5.51
  -9   0   0   15.83    3.19
  10   0   0 2167.28   89.79
 -10   0   0 2229.85   89.96
  10   0   0 2214.00   90.13
  11   0   0   14.47    2.03
 -11   0   0   20.48    3.51
  11   0   0   23.75    5.59
  12   0   0 1350.96   56.18
  12   0   0 1431.35   56.68
  13   0   0    2.74    1.90
  14   0   0    6.23    1.94
  14   0   0    8.25    6.49
  14   0   0    2.05   17.40
 -14   0   0    4.82    4.03
  15   0   0   15.93    6.28
  15   0   0   21.33    1.56
  15   0   0   16.13    2.10
 -15   0   0   24.97    4.47
  16   0   0 1741.05   70.58
  16   0   0 1712.96   70.68
  16   0   0 1652.48   73.29
  16   0   0 1685.58   71.28
 -16   0   0 1718.55   71.16
  17   0   0   -0.65    1.33
  17   0   0    5.10   14.78
 -17   0   0    1.96    4.66
  17   0   0   -5.17    5.64
 -18   0   0  396.68   18.17
  18   0   0  420.45   18.25
  19   0   0    3.96    1.37
  19   0   0   -5.02    5.49
 -19   0   0    6.71    5.39
  20   0   0   66.72    6.54
 -20   0   0   76.93    7.00
  21   0   0    2.63    5.36
 -21   0   0    1.56    6.29
  21   0   0    2.35    3.21
 -22   0   0  327.56   16.71
  22   0   0  347.91   14.97
  23   0   0   26.26   11.03
 -23   0   0   16.66    7.56
  23   0   0    6.39    3.46
  24   0   0  214.31   15.30
 -24   0   0  228.15   13.59
  24   0   0  248.15   11.00
 -25   0   0   12.59    7.85
  25   0   0   -0.22   10.12
  26   0   0    9.77    8.99
 -27   0   0   13.37    8.72
  27   0   0    1.53    8.39
 -28   0   0  120.96   10.67
 -34   0   0    3.17    3.53
   0  -1   0    0.30    1.54
   0   1   0    1.34    1.77
   1   1   0   48.28    4.53
   1  -1   0   50.16    2.23
  -1  -1   0   37.28    3.13
  -1   1   0   47.25    2.00
   1   1   0   46.52    2.77
   1   1   0   45.46    3.02
  -1   1   0   45.78    2.46
   2   1   0  294.38   12.51
   2   1   0  287.23   13.09
   2   1   0  314.73   12.38
   2   1   0  306.69   12.63
   2   1   0  280.03   12.53
  -2   1   0  292.98   12.51
   2   1   0  299.24   12.35
   3   1   0   10.79    1.29
   3   1   0   14.50    1.99
  -3   1   0   12.31    3.38
   3   1   0   13.50    4.43
   3   1   0   11.49    1.34
   3   1   0    9.89    4.77
   3   1   0   12.99    1.26
   3   1   0   13.92    2.84
   3   1   0   13.19    1.92
   4   1   0  499.70   20.59
   4   1   0  512.81   20.65
   4   1   0  488.59   21.32
   4   1   0  505.05   20.58
   4   1   0  449.70   21.45
   4   1   0  506.73   20.79
   4   1   0  499.09   20.56
   4   1   0  493.09   20.71
  -5  -1   0    1.65    4.34
   5   1   0    1.55    1.51
   5   1   0    0.77    1.80
   5   1   0   -0.05    5.82
   5   1   0   -0.17    1.39
   5   1   0    0.06    1.50
   5   1   0   -0.09    6.71
   5   1   0   -0.91    2.62
  -6   1   0   49.00    2.93
  -6  -1   0   48.86    5.04
   6   1   0   45.69    2.72
   6   1   0   48.20    2.50
   6   1   0   57.85    4.89
   6   1   0   52.66    2.58
   6   1   0   47.82    6.39
   6   1   0   51.71    2.69
   6   1   0   40.21    7.82
   6   1   0   49.77    3.45
   6   1   0   54.35    2.49
  -7  -1   0    5.89    4.54
  -7   1   0    1.34    2.10
   7   1   0    2.54    1.77
   7   1   0    1.23    1.31
   7   1   0    2.78    1.48
   7   1   0   -5.04    6.72
   7   1   0    0.85    4.26
   7   1   0    2.96    1.83
   7   1   0    4.63    7.78
   7   1   0    1.75    1.33
   7   1   0   -1.07    2.63
  -8  -1   0  117.06    6.95
  -8   1   0  116.75    5.58
   8   1   0  124.83    5.15
   8  -1   0  119.00    5.16
   8   1   0  113.90    5.34
   8   1   0  120.49    5.14
   8   1   0  116.44    6.98
   8   1   0  111.78    8.69
   8   1   0  116.88    5.22
   8   1   0  107.23    5.42
   8   1   0   98.36    9.61
   8   1   0  128.71    5.17
   8   1   0  123.38    5.78
  -9   1   0   55.46    3.50
  -9  -1   0   55.25    5.47
   9   1   0   49.35    5.22
   9   1   0   56.15    2.81
   9   1   0   48.48    8.69
   9   1   0   45.60    7.49
   9  -1   0   52.65    2.70
   9   1   0   55.25    2.64
   9   1   0   52.67    3.03
   9   1   0   52.04    2.59
   9   1   0   52.71    3.19
   9   1   0   56.48    8.85
   9   1   0   53.00    3.64
   9   1   0   56.53    2.73
 -10  -1   0   29.44    5.04
  10   1   0   25.12    2.02
  10   1   0   17.09    7.36
  10   1   0   29.89    4.91
  10   1   0   28.81    8.22
  10  -1   0   26.85    1.89
  10   1   0   27.25    2.25
  10   1   0   27.32    1.74
  10   1   0   25.99    1.65
  10   1   0   24.98    3.06
  10   1   0   27.71    2.54
  10   1   0   26.52    9.00
  10   1   0   26.15    1.91
  11   1   0    7.48    5.09
  11   1   0    8.21    7.84
  11   1   0   18.36    1.84
  11   1   0    4.46    8.69
  11   1   0   17.55    2.14
  11  -1   0   15.34    1.70
  11   1   0   16.92    1.48
  11  -1   0   15.53    1.05
  11   1   0   14.76    1.39
  11   1   0   16.52    3.01
  11   1   0   16.59    2.41
  11   1   0   21.13    9.82
 -11  -1   0   18.55    5.11
  12   1   0  182.36    7.59
  12   1   0  187.60    7.84
  12  -1   0  181.81    7.65
  12   1   0  168.50    7.55
  12  -1   0  176.65    7.47
  12   1   0  190.42    7.69
  12   1   0  172.89   11.51
  12   1   0  184.90    7.95
  12   1   0  164.67   12.93
  12   1   0  189.42    8.12
 -12  -1   0  203.93    9.33
 -12   1   0  177.45    8.24
  12   1   0  195.71   11.90
  13   1   0  113.03    7.15
  13   1   0  104.20    4.53
  13   1   0   94.85    9.97
  13  -1   0   94.66    4.13
  13   1   0  105.54    4.86
  13   1   0   94.92    4.30
  13   1   0   94.09    4.67
  13  -1   0   96.11    4.38
  13   1   0  113.13   11.58
 -13   1   0   99.93    5.44
  14   1   0   10.64    9.00
  14   1   0   11.60    5.46
  14   1   0    4.16    2.47
  14  -1   0    4.45    1.52
  14   1   0    2.92    2.07
  14   1   0    4.37    1.30
  14   1   0    2.00    9.99
 -14  -1   0    7.70    5.28
 -14   1   0    5.81    3.53
  15   1   0   95.36    7.01
  15   1   0   99.26    4.94
  15   1   0   94.31    4.26
  15  -1   0   98.29    4.37
  15   1   0   77.37   10.63
  15   1   0   81.14    9.74
 -15  -1   0   92.29    6.99
 -15   1   0   97.30    5.74
  16   1   0   97.09    7.04
  16  -1   0   95.46    4.43
  16   1   0  101.60    4.98
  16   1   0   92.50   10.44
 -16  -1   0   92.22    7.41
 -16   1   0   97.14    5.97
  16   1   0   93.03    9.64
  17   1   0    7.73    1.56
 -17  -1   0   12.19    5.84
 -17   1   0    8.02    4.15
  17   1   0   13.21    2.70
  17   1   0   18.83    9.10
  17   1   0    7.17    8.82
  17   1   0    9.07    5.42
  18   1   0   -1.39    1.51
 -18   1   0    1.76    4.56
 -18  -1   0   -5.02    6.20
  18   1   0   -9.21    8.64
  19   1   0   17.47    1.81
 -19  -1   0   13.16    6.52
 -19   1   0    5.62    4.89
  19  -1   0    8.21    5.99
  20   1   0   13.56    1.82
 -20  -1   0   21.89    6.77
 -20   1   0    9.51    5.17
  20   1   0   13.48    9.61
  21   1   0   14.09    1.93
 -21  -1   0    6.50    7.22
 -21   1   0   15.26    5.90
  21   1   0    9.81    9.49
  22   1   0   30.89    2.32
 -22   1   0   24.68    6.34
 -22  -1   0   26.46    7.58
  22   1   0   32.29    9.55
  23   1   0   14.07    1.98
 -23   1   0    8.59    6.59
  24   1   0    0.21    1.83
  24   1   0   -1.42    9.19
 -24   1   0    0.23    6.92
  25   1   0   15.65    8.48
  25  -1   0    7.51    3.53
  25   1   0   10.52    1.91
  26   1   0  115.10    9.88
 -26   1   0  107.45    9.90
  26  -1   0  121.61    6.42
  27  -1   0   -1.06    9.23
  27   1   0   -1.34    7.51
  27  -1   0    5.18    3.36
 -27   1   0    0.27    8.14
 -28   1   0    8.50    8.46
  29  -1   0    4.98    2.92
 -29   1   0  -11.76    8.61
 -30   1   0   16.70    8.35
 -32   1   0   58.37    5.06
 -33   1   0   -4.78    3.52
 -34   1   0   32.63    2.95
   0   2   0  243.10   10.04
   0   2   0  250.98   10.55
   0   2   0  235.76   10.91
  -1   2   0    8.62    4.13
   1   2   0   10.68    3.32
  -1   2   0   11.17    6.94
   1   2   0    9.70    1.05
   1   2   0    7.12    2.80
  -1   2   0    9.65    0.87
  -2   2   0  105.43    5.05
   2   2   0  120.55    5.65
   2   2   0  112.53    4.92
  -2   2   0  119.86    4.82
   2   2   0  119.90    5.79
  -2   2   0  112.72    8.05
   3   2   0    3.28    2.61
   3   2   0    4.12    2.99
  -3   2   0    1.49    5.74
   3   2   0    3.24    1.50
   3   2   0    0.03    3.24
  -3   2   0    3.41    2.26
   4   2   0  211.76    9.23
  -4   2   0  218.12    9.21
   4   2   0  187.33   10.32
   4   2   0  216.09    8.91
   4   2   0  203.19    9.36
  -4   2   0  212.55   10.27
  -5   2   0   -4.75    4.48
  -5   2   0    2.74    2.99
   5   2   0    2.48    2.38
   5   2   0   -1.76    1.77
   5   2   0   -0.40    5.26
   5   2   0    2.05    1.51
   5   2   0    0.96    2.99
   5   2   0   -1.45    2.51
   6   2   0    3.81    2.37
   6   2   0    3.23    5.61
   6   2   0    4.65    1.70
  -6   2   0    2.56    3.20
   6   2   0    4.89    2.69
   6   2   0    4.05    1.44
  -6   2   0    1.70    3.95
  -7   2   0    4.02    2.19
   7   2   0    1.16    1.62
   7   2   0    2.19    2.84
   8   2   0  623.30   25.16
   8   2   0  594.85   26.03
   8   2   0  590.12   25.36
   8   2   0  598.24   25.14
   8   2   0  626.34   25.17
   9   2   0   49.38   10.45
   9   2   0   49.98    2.69
   9   2   0   42.66    2.61
   9   2   0   48.79    6.98
   9   2   0   49.40    2.59
  -9   2   0   49.54    3.31
   9   2   0   48.91    3.49
   9   2   0   43.06    2.56
  10   2   0  228.07   12.28
  10   2   0  235.36    9.76
  10   2   0  232.36   11.93
  10   2   0  218.33    9.76
  10   2   0  226.36    9.74
 -10   2   0  234.93   10.07
  10   2   0  207.70   14.74
  10   2   0  244.64    9.71
  10   2   0  228.19   10.05
  11   2   0   -0.68    1.72
  11   2   0   -1.18    6.86
  11   2   0   -5.71   10.26
  11   2   0    1.76    6.77
  11   2   0   -0.53    1.61
  11   2   0    1.61    1.56
 -11   2   0   -3.60    2.72
  11   2   0    0.43    2.55
  11   2   0    0.93    1.56
  12   2   0   84.48   11.33
  12   2   0   72.76    7.75
  12   2   0   72.10    3.46
 -12   2   0   80.97    4.46
  12   2   0   67.86    4.01
  12   2   0   73.90    3.49
  12   2   0   68.82    7.60
  12   2   0   67.95    3.55
  13   2   0    9.91    1.62
  13   2   0   10.93    6.55
 -13   2   0    9.81    3.15
  13   2   0   10.50    1.72
  14   2   0  308.63   15.59
  14   2   0  349.54   14.11
 -14   2   0  346.40   14.70
  14   2   0  328.66   18.00
  14   2   0  328.88   14.10
  15   2   0   30.06    2.11
  15   2   0   26.54    6.90
  15   2   0   34.15    2.33
  15   2   0   38.43   10.51
 -15   2   0   37.34    4.05
  15   2   0   33.35    2.22
  16   2   0  282.38   11.94
  16   2   0  271.94   14.28
  16   2   0  295.41   12.01
  16   2   0  290.18   16.24
 -16   2   0  284.58   12.82
  16   2   0  278.05   11.97
  17   2   0    9.19    1.61
  17   2   0    7.75    7.03
  17   2   0    8.59    2.06
 -17   2   0   15.49    4.33
  17   2   0   14.79   10.19
  17   2   0    5.06    1.74
  18   2   0   30.72    2.14
  18   2   0   28.71    2.30
 -18   2   0   35.99    4.92
  18   2   0   23.77   11.02
  18   2   0   33.67    7.79
  19   2   0    4.29    1.89
  19   2   0   -1.32    7.75
 -19   2   0    4.01    4.82
  20   2   0   17.15    2.16
  20   2   0   20.01    8.33
  20   2   0   14.73   12.27
 -20   2   0   15.09    5.31
 -21   2   0   -1.05    5.50
  21   2   0   -2.96    2.03
 -22   2   0    6.15    5.97
  22   2   0    9.99    2.16
 -23   2   0   12.12    6.24
  23   2   0    8.26    2.10
  24   2   0  325.09   13.77
 -25   2   0   51.86    7.81
  25   2   0   63.07    3.48
 -26   2   0    6.95    7.37
  26   2   0    1.72    1.92
 -27   2   0    5.15    7.64
  28   2   0    1.97    1.77
 -28   2   0    5.76    4.64
 -28   2   0   -4.14    7.90
  28  -2   0   -0.30    3.40
  29   2   0    0.61    1.63
 -29   2   0   -1.62    4.33
 -29   2   0   -4.93    7.98
  29  -2   0    5.23    3.22
 -30   2   0    0.78    3.79
 -30   2   0    9.70    7.46
  30  -2   0    5.41    2.82
 -31   2   0    6.34    3.32
 -31   2   0   11.24    7.21
  31  -2   0   10.94    2.47
   0   3   0    0.16    3.04
   0   3   0   -0.76    0.92
   0   3   0   -1.12    3.79
  -1   3   0   35.90    1.76
  -1   3   0   38.22    3.42
   1   3   0   37.91    1.90
   1   3   0   35.01    3.42
  -1   3   0   37.64    4.33
   1   3   0   37.81    4.03
  -1   3   0   31.19    8.53
  -2   3   0  438.92   18.61
   2   3   0  429.14   18.33
  -2   3   0  410.97   19.84
   2   3   0  375.05   20.75
   2   3   0  437.82   17.82
  -2   3   0  427.20   18.21
   2   3   0  429.30   18.21
   3   3   0    0.12    1.20
  -3   3   0    0.33    2.86
   3   3   0   -0.69    2.81
  -3   3   0   -1.60    4.36
   3   3   0   -4.54    9.94
   3   3   0    0.40    1.79
  -3   3   0    1.09    7.43
   4   3   0  189.85    8.56
  -4   3   0  202.79    8.63
   4   3   0  187.14    8.03
  -4   3   0  192.63    9.33
   4   3   0  192.74    8.15
   4   3   0  177.56   13.66
  -4   3   0  185.21   10.83
   5   3   0   -6.06   10.32
   5   3   0    3.24    1.71
  -5   3   0    1.63    2.67
   5   3   0    2.10    1.33
   5   3   0    1.59    2.62
   5   3   0    2.03    2.41
   6   3   0  279.82   12.34
  -6   3   0  289.87   12.30
   6   3   0  278.59   11.97
   6   3   0  272.84   12.28
   6   3   0  297.35   12.05
  -6   3   0  304.78   12.18
   6   3   0  309.20   16.76
   7   3   0   -4.02   10.92
  -7   3   0    0.32    2.90
  -7   3   0    1.12    2.23
   7   3   0    1.17    1.55
   7   3   0    3.20    2.50
   7   3   0    1.59    1.45
  -7   3   0   -2.29    2.34
   8   3   0  561.71   25.68
  -8   3   0  610.60   22.22
  -8   3   0  589.45   22.20
   8   3   0  580.16   22.01
  -9   3   0   -1.15    3.19
  -9   3   0    3.06    2.47
   9   3   0   -1.54    1.83
   9   3   0    6.08   11.65
  -9   3   0    1.85    2.03
  10   3   0   15.39    1.88
 -10   3   0   21.00    3.58
 -10   3   0   11.80    2.78
  10   3   0   10.66   11.41
  10   3   0   14.85    2.03
  11   3   0   -0.11    1.80
 -11   3   0   -1.97    3.51
  11   3   0    0.40    1.66
 -11   3   0    1.34    2.81
  11   3   0    0.22   11.62
  11   3   0    0.36    1.60
  11   3   0    0.53    1.58
  12   3   0  275.24   11.09
  12   3   0  245.54   11.07
  12   3   0  286.47   16.52
 -12   3   0  269.48   11.58
  12   3   0  262.24   11.04
  12   3   0  263.22   11.07
  13   3   0    2.98    1.87
  13   3   0    0.17    1.71
  13   3   0    1.22    1.71
 -13   3   0    4.66    3.25
  13   3   0    1.63    1.64
  14   3   0  108.82    4.92
  14   3   0  103.39    4.85
  14   3   0  102.59    4.82
 -14   3   0  103.33    6.23
  14   3   0   94.54    7.66
 -14   3   0   99.30    5.87
  14   3   0  102.92   13.32
  14   3   0  106.47    4.79
  15   3   0    1.77    1.96
 -15   3   0    2.62    4.06
  15   3   0    3.48    1.79
  15   3   0   -5.74   11.76
 -15   3   0    1.72    3.82
  15   3   0    2.52    1.61
  15   3   0    4.96    1.86
  16   3   0   -0.77    2.04
  16   3   0   -0.29    1.82
 -16   3   0    3.81    4.16
 -16   3   0    1.57    4.04
  16   3   0   -1.00    1.70
  16   3   0    3.28    1.96
  17   3   0   -0.86    1.78
 -17   3   0   -3.39    4.23
  17   3   0    1.05    2.16
  17   3   0    5.10   12.45
 -17   3   0    0.80    4.31
  17   3   0    0.39    2.00
  18   3   0   89.69    4.28
 -18   3   0   84.87    6.07
  18   3   0   86.20    4.45
  18   3   0   86.89    4.43
 -18   3   0   87.57    6.27
 -19   3   0    8.75    4.50
  19   3   0    6.34   14.21
  19   3   0    9.89    2.31
  19   3   0    5.91    2.30
 -19   3   0   12.34    4.95
  20   3   0  231.24    9.99
 -20   3   0  224.92   11.08
  20   3   0  234.04   18.03
 -20   3   0  228.56   11.60
  21   3   0    4.54   14.11
  21   3   0   14.79    2.35
 -21   3   0   19.77    5.73
  22   3   0  190.45    8.43
  23   3   0    0.26    2.18
 -23   3   0   10.45    6.32
  24   3   0    1.38    2.18
 -24   3   0   -1.29    6.62
 -25   3   0   15.91    7.29
  26   3   0   91.23    4.53
 -26   3   0   95.99    8.65
  27   3   0    5.53    1.94
 -27   3   0   16.42    7.46
  28   3   0  129.64    5.86
 -28   3   0  143.09    9.83
  28  -3   0  128.67    6.77
  29   3   0    3.63    1.67
 -29   3   0    6.46    7.16
  29  -3   0    6.25    3.15
 -30   3   0    0.55    6.55
  30  -3   0   -2.72    2.80
  31  -3   0    0.53    2.17
   0   4   0  360.99   15.54
   0   4   0  351.48   18.06
   0   4   0  356.90   15.26
  -1   4   0   -1.84    3.63
  -1   4   0   -1.57    8.85
   1   4   0   -8.01    9.39
  -1   4   0    2.77    2.73
   1   4   0    2.19    2.75
   1   4   0    2.85    3.38
   2   4   0   25.46    1.88
  -2   4   0   21.79    1.59
  -2   4   0   22.38    3.99
   2   4   0   22.39    2.15
  -2   4   0   27.07    8.20
   2   4   0   22.07    9.75
  -2   4   0   23.48    3.03
   2   4   0   22.76    3.04
   3   4   0    7.27    1.63
  -3   4   0    6.39    3.99
  -3   4   0    3.27    1.10
   3   4   0    7.22    1.89
   3   4   0   10.58   10.37
  -3   4   0    3.41    1.84
   3   4   0    3.39    2.80
  -3   4   0    4.46    2.64
   4   4   0  245.52   10.47
  -4   4   0  241.03   11.45
   4   4   0  251.71   10.56
  -4   4   0  255.17   10.60
   4   4   0  248.05   15.36
   4   4   0  247.55   10.90
  -4   4   0  238.86   10.81
  -5   4   0   49.84    4.87
   5   4   0   43.58    2.70
   5   4   0   48.33    2.75
  -5   4   0   49.99    3.03
   5   4   0   42.60   11.45
  -5   4   0   41.92    3.29
   6   4   0   67.13    3.50
  -6   4   0   64.11    5.52
   6   4   0   66.04    3.49
  -6   4   0   76.31    3.90
   6   4   0   81.83   11.93
   6   4   0   66.93    3.28
  -6   4   0   74.10    4.02
  -7   4   0    0.12    4.40
   7   4   0    2.26    1.74
  -7   4   0    0.53    2.37
   7   4   0    2.69    1.76
   7   4   0    1.02    1.43
  -7   4   0    1.13    2.26
   8   4   0   50.53   12.21
  -8   4   0   59.38    3.79
   8   4   0   54.29    3.12
  -8   4   0   60.85    5.66
   8   4   0   59.10    3.00
   9   4   0   20.02    2.09
  -9   4   0   14.69    4.95
  -9   4   0   19.13    2.99
   9   4   0   24.69    2.31
   9   4   0   18.35    1.89
  10   4   0   62.44    3.22
  10   4   0   51.39    3.10
 -10   4   0   49.06    5.62
 -10   4   0   58.09    4.07
  10   4   0   65.40   13.10
  10   4   0   52.70    2.99
  10   4   0   51.69    2.97
  11   4   0    6.39    2.07
 -11   4   0    7.28    5.14
  11   4   0   10.55    1.98
 -11   4   0    2.83    3.29
  11   4   0   14.03   13.50
  11   4   0    6.51    1.85
  11   4   0    6.27    1.80
  12   4   0    7.90    2.14
 -12   4   0   11.45    5.21
  12   4   0    9.01    2.04
 -12   4   0   12.31    3.49
  12   4   0    8.72   13.57
  12   4   0    8.84    1.87
  12   4   0   13.94    1.92
  13   4   0    7.33    2.19
 -13   4   0    5.25    4.88
  13   4   0    7.97    2.07
 -13   4   0   14.19    3.76
  13   4   0    0.97   13.76
  13   4   0    8.31    1.81
  13   4   0    9.57    1.99
  14   4   0   48.38    3.08
 -14   4   0   44.07    5.65
  14   4   0   45.71    2.96
  14   4   0   48.81   14.42
 -14   4   0   51.35    4.77
  14   4   0   47.27    2.83
  14   4   0   46.97    2.96
  15   4   0    1.64    2.08
  15   4   0    0.35    2.04
 -15   4   0   -1.50    4.99
 -15   4   0   -2.01    4.30
  15   4   0    2.24    1.80
  15   4   0    2.60    2.08
  16   4   0   34.20    2.66
 -16   4   0   46.24    5.55
  16   4   0   33.36    2.78
 -16   4   0   39.41    4.99
  16   4   0   35.01    2.71
  17   4   0   19.84    2.32
 -17   4   0   20.97    5.23
  17   4   0   19.00    2.34
  17   4   0   19.60    2.48
 -17   4   0   14.73    4.92
  18   4   0   14.60    2.18
 -18   4   0    9.74    4.87
  18   4   0    7.27   15.37
  18   4   0   10.35    2.33
 -18   4   0   15.40    5.10
  18   4   0   13.25    2.32
  19   4   0    1.79    2.19
  19   4   0   -0.11    2.22
 -19   4   0   -3.08    4.62
  20   4   0    9.54    2.29
 -20   4   0    2.82    4.45
 -20   4   0    5.97    5.77
 -21   4   0   -5.90    6.14
  21   4   0    1.15    2.14
  22   4   0   18.25   14.28
 -22   4   0   -0.19    6.16
  22   4   0    8.94    2.18
 -23   4   0   22.83    6.55
  23   4   0   20.43   13.58
  24   4   0    7.74   12.00
 -24   4   0    3.98    6.62
  24   4   0    2.75    2.04
  25   4   0   11.65   11.15
 -25   4   0    8.70    6.79
  25   4   0    4.62    1.98
 -26   4   0   22.36    6.99
  26   4   0   14.19    1.99
 -27   4   0    2.57    6.55
  27   4   0    3.95    1.70
  28  -4   0    3.62    2.98
 -28   4   0   -0.34    6.08
  29  -4   0    1.89    2.53
  30  -4   0    3.86    2.02
   0   5   0    4.45   11.74
   0   5   0   -1.73    1.40
   0   5   0    3.27    2.14
  -1   5   0   43.49    2.92
   1   5   0   41.95    2.91
   1   5   0   36.17    2.35
  -2   5   0  114.16    5.76
   2   5   0  121.34    5.67
   2   5   0  124.03    5.44
  -2   5   0  121.18    6.09
   3   5   0  229.90    9.73
  -3   5   0  213.98   10.70
   3   5   0  219.72    9.56
  -3   5   0  228.92   10.01
   4   5   0  446.60   18.06
   4   5   0  417.91   17.96
  -4   5   0  431.24   18.80
  -4   5   0  430.15   18.26
   5   5   0   29.29    2.26
   5   5   0   26.66    2.47
  -5   5   0   27.20    2.95
  -5   5   0   26.30    4.71
  -6   5   0   88.12    4.71
  -6   5   0   97.88    6.32
   6   5   0   83.40    4.37
   6   5   0  105.39   13.78
   6   5   0   95.02    4.49
   7   5   0   52.44   13.51
   7   5   0   47.30    3.00
  -7   5   0   55.72    5.37
   8   5   0    6.47    2.40
   8   5   0    3.23    1.55
   8   5   0    2.00    2.00
  -8   5   0    1.90    4.70
   9   5   0  125.40    5.72
   9   5   0  140.29    6.06
   9   5   0  126.32    5.89
   9   5   0  122.92    5.93
  -9   5   0  125.94    7.58
  10   5   0   80.42    3.77
  10   5   0   78.28    4.14
  10   5   0   73.50    3.88
 -10   5   0   72.50    6.09
  10   5   0   69.38    3.97
  11   5   0    0.63    1.76
  11   5   0   -0.12    2.10
  11   5   0   -0.79    1.95
  11   5   0    0.39    2.33
  12   5   0  269.03   11.09
  12   5   0  263.00   10.98
  12   5   0  249.47   11.05
 -12   5   0  251.69   12.20
  12   5   0  222.15   20.27
 -12   5   0  257.42   11.92
  12   5   0  251.90   10.95
  13   5   0   18.58    2.14
 -13   5   0   23.18    4.87
  13   5   0   18.30    2.38
  13   5   0   19.77    2.47
  14   5   0  108.68    5.05
  14   5   0  111.67    5.20
 -14   5   0   94.03    6.72
  14   5   0  101.98    5.13
  15   5   0    0.56    2.12
 -15   5   0   -2.03    4.40
  15   5   0    6.01   16.51
  15   5   0    2.80    1.98
  15   5   0    0.77    2.27
 -15   5   0    1.06    4.61
 -16   5   0    4.22    4.26
  16   5   0    2.08    2.11
  16   5   0    0.75   16.49
  16   5   0    0.12    2.00
  16   5   0    4.70    2.20
 -16   5   0   -0.48    4.85
  17   5   0    4.41   16.24
  17   5   0    4.77    2.01
 -17   5   0    1.89    4.12
 -17   5   0    0.99    5.17
 -18   5   0   74.96    6.61
  18   5   0   77.04   16.22
 -19   5   0   10.03    3.81
  19   5   0    1.00   14.52
  19   5   0    8.73    2.22
 -19   5   0    6.69    5.69
  20   5   0   80.22    3.99
 -20   5   0   68.81    4.84
 -20   5   0   87.39    7.02
  20   5   0   69.87   14.36
  21   5   0   -1.96   13.11
 -21   5   0   -0.87    5.76
  21   5   0   -1.24    1.97
 -21   5   0   -2.89    2.56
 -22   5   0   -0.17    5.93
  22   5   0    2.26    1.83
  23   5   0    6.44   11.31
 -23   5   0    1.81    5.77
  23   5   0    9.65    1.85
 -24   5   0   -5.94    5.70
  24   5   0   22.60    9.91
 -25   5   0    5.43    5.45
  26  -5   0    9.20    2.65
  27  -5   0    1.80    2.06
   0   6   0  154.48    7.08
  -1   6   0   24.85    2.69
   1   6   0   24.01    2.60
  -2   6   0    3.19    2.42
   2   6   0    2.73    2.24
  -3   6   0   11.72    2.43
   3   6   0    7.95    2.22
   3   6   0    5.67    1.62
   4   6   0    9.37    1.77
  -4   6   0    8.92    2.56
   4   6   0    2.94    2.15
   5   6   0   32.57    2.95
   5   6   0   36.40    2.43
  -5   6   0   36.03    3.16
   6   6   0   18.29    2.54
   6   6   0    9.67    1.97
  -6   6   0   20.79    2.79
   6   6   0   19.74   14.57
   7   6   0  127.42   16.51
   7   6   0  104.86    5.15
   7   6   0  115.21    5.40
  -7   6   0  111.62    5.51
   7   6   0  112.21    5.22
   8   6   0   60.91    3.58
   8   6   0   59.50    3.35
   8   6   0   68.09   15.93
  -8   6   0   61.25    3.87
   9   6   0   70.59    3.70
   9   6   0   70.79   15.94
  10   6   0   33.65    2.49
  10   6   0   12.11   15.51
  11   6   0   -5.39   15.35
  12   6   0   -8.91   15.08
  12   6   0    4.48    2.18
  13   6   0    4.17   14.45
  13   6   0    5.70    2.16
  14   6   0   29.07   14.26
  14   6   0   24.56    2.36
  15   6   0   -3.84   13.48
  15   6   0    7.45    2.07
  16   6   0   37.89   12.93
  16   6   0   48.26    2.95
  17   6   0   -1.04   11.72
  17   6   0   -0.48    1.89
  18   6   0   -4.33   11.49
  18   6   0    2.48    1.75
  19   6   0   -6.58   10.98
  20   6   0    7.16    9.99
 -20   6   0    3.14    1.77
  21   6   0    9.12    9.01
 -21   6   0    1.06    1.52
 -22   6   0    8.21    1.39
   0   7   0    1.00    2.25
   1   7   0    4.29    2.26
  -1   7   0    6.63    2.15
   2   7   0    7.94    2.26
  -2   7   0   10.87    2.23
   3   7   0    3.13    2.21
  -3   7   0    3.53    2.16
   3   7   0    0.33    2.04
   4   7   0   21.01    2.36
   4   7   0   19.89    2.17
  -4   7   0   17.10    2.34
   5   7   0    2.76    2.06
   5   7   0    4.81    1.88
  -5   7   0    6.42    2.18
   6   7   0   17.08    2.20
   6   7   0   18.40    1.96
  -6   7   0   15.89    2.33
   7   7   0   21.66    2.25
  -7   7   0   21.28    2.38
   7   7   0   19.34    1.95
  -8   7   0    5.82    2.09
   8   7   0    7.52    2.00
   8   7   0    2.74   10.10
  -9   7   0    1.82    2.03
   9   7   0   -0.67    1.90
   9   7   0    3.52    9.91
 -10   7   0    4.95    1.96
  10   7   0    2.29    1.85
  10   7   0   10.87    9.94
 -11   7   0    4.57    1.95
  11   7   0    1.13    1.75
  11   7   0   10.67    9.93
 -12   7   0   43.00    2.69
  12   7   0   43.88    2.57
  12   7   0   33.70    9.83
 -13   7   0    3.96    1.75
  13   7   0    3.65    1.61
  13   7   0    0.18    9.64
 -14   7   0    2.41    1.67
  14   7   0    7.03    1.55
 -15   7   0    3.87    1.53
  15   7   0    3.74    1.39
 -16   7   0    1.41    1.29
 -35   0   1    0.06    2.97
 -34   0   1   -2.58    3.92
 -28   0   1   -4.85    8.66
 -27   0   1    6.12    9.06
  26   0  -1   -2.27    3.32
  25   0  -1    5.16    3.38
 -25   0   1   13.04    8.49
  25   0  -1    8.74    9.06
  24   0  -1   -1.21    3.56
 -24   0   1  -10.54    7.94
  24   0  -1  -10.49    9.37
  23   0  -1    1.30    3.48
 -23   0   1    3.71    7.57
  23   0  -1  -13.90    9.71
  22   0  -1   -1.86    3.44
 -22   0   1   -0.46    7.27
  21   0  -1    3.43    3.41
 -21   0   1    6.87    6.89
  20   0  -1    0.37    3.28
 -20   0   1    4.88    6.28
  19   0  -1   -0.83    4.71
  19   0  -1   -0.35    1.37
  19   0  -1   -0.11    1.98
 -19   0   1    2.34    5.89
  18   0  -1    2.44    1.96
 -18   0   1    1.34    5.44
  18   0  -1   -2.30    4.90
 -17   0   1    3.31    5.07
  17   0  -1    2.87    4.97
  16   0  -1    0.93    2.06
  16   0  -1   -9.55   13.05
 -16   0   1    2.02    5.01
  16   0  -1    3.86    5.31
  15   0  -1   -1.50    1.97
 -15   0   1    2.62    4.64
  15   0  -1   -9.31   14.22
  14   0  -1    0.39    2.10
  14   0  -1   -4.54   14.60
  14   0  -1   -4.27    6.01
 -14   0   1    2.57    4.40
  13   0  -1   -0.22    2.10
  13   0  -1   -3.69    5.59
  13   0  -1   -7.97   14.68
  13   0  -1    1.88    6.04
 -13   0   1    5.57    4.30
  12   0  -1   -0.30    0.63
  12   0  -1    0.23    2.12
  12   0  -1    0.29    0.85
  12   0  -1   -2.68    5.18
  12   0  -1    0.63    5.91
  11   0  -1    0.19    0.62
  11   0  -1    4.95    4.96
  11   0  -1   -5.84    5.86
 -11   0   1   -4.91    4.00
  11   0  -1    0.23    0.83
  11   0  -1   -1.55    2.07
  10   0  -1    0.88    0.62
  10   0  -1   -0.62    3.33
  10   0  -1   -4.40    4.80
 -10   0   1   -1.37    3.75
  10   0  -1   -0.05    0.83
  10   0  -1   -1.33    2.04
   9   0  -1   -1.66    3.19
   9   0  -1    1.50    4.63
  -9   0   1    3.73    3.70
   9   0  -1    0.44    0.81
  -8   0   1    3.04    3.34
   8   0  -1   -0.32    0.79
   8   0  -1    0.57    3.13
  -7   0   1    3.29    3.14
   7   0  -1   -1.22    2.94
  -6   0   1    4.23    2.95
   6   0  -1   -1.48    2.80
  -5   0   1   -3.10    2.56
   5   0  -1    1.32    2.43
  -4   0   1    0.13    2.20
   4   0  -1    1.16    2.09
   3   0  -1   -2.16    1.59
   3   0  -1    0.86    1.64
  -3   0   1    1.36    1.91
   2   0  -1    0.70    1.29
  -2   0   1    0.13    1.26
   2   0  -1    0.69    1.30
  -2   0   1   -0.45    1.77
  -1   0   1    0.80    0.93
   1   0  -1    0.93    0.84
  -1   0   1    4.19    1.71
   1   0  -1    1.46    1.26
   0   0   1    0.11    0.28
   1   0   1   -0.13    0.30
   1   0   1    0.70    0.45
  -1   0  -1    0.51    1.63
   1   0   1    2.33    2.33
  -1   0  -1    4.57    2.02
   1   0   1    0.39    1.72
   1   0   1   -1.21    1.61
   1   0   1    0.62    0.47
   2   0   1   -0.61    0.71
   2   0   1    0.81    0.42
   2   0   1    1.84    2.00
   2   0   1   -1.95    2.97
   2   0   1   -0.51    2.01
  -2   0  -1    1.60    2.74
   2   0   1   -0.93    2.07
   2   0   1   -0.12    0.66
   3   0   1    0.59    0.55
   3   0   1    0.78    2.32
  -3   0  -1    3.36    3.18
   3   0   1   -1.21    3.86
   4   0   1    0.89    0.67
   4   0   1    1.05    0.93
   4   0   1    0.94    2.52
   4   0   1    2.37    4.77
   5   0   1    1.60    1.12
   5   0   1    0.95    0.79
  -5   0  -1    1.53    1.57
   6   0   1   -2.28    3.02
   6   0   1    1.70    1.27
  -6   0  -1    1.36    1.82
   7   0   1   -0.11    1.43
  -7   0  -1    1.08    2.08
   8   0   1    0.24    1.55
  -8   0  -1    1.09    2.27
   9   0   1   -2.13    6.27
   9   0   1    1.14    1.63
   9   0   1   -0.36    1.08
  -9   0  -1   -0.56    2.55
  10   0   1    3.71    6.31
  10   0   1   -0.54    1.61
  10   0   1   -0.47    1.14
 -10   0  -1    2.40    2.68
  11   0   1   -1.02    6.40
  11   0   1   -0.50    1.71
  11   0   1    0.48    1.15
 -11   0  -1    1.97    2.98
  12   0   1    0.89    6.81
  12   0   1   -0.70    1.77
  12   0   1   -1.01    1.21
  13   0   1  -11.89    6.70
  13   0   1    0.15    1.20
  14   0   1   -0.53    1.28
  14   0   1    2.40   19.29
  14   0   1    4.62    7.03
 -14   0  -1    6.18    3.64
  15   0   1   -0.66    1.25
  15   0   1  -16.69   18.65
  15   0   1   -1.09    6.94
 -15   0  -1    2.71    3.77
  16   0   1   -0.75    1.28
  16   0   1    0.74   17.69
  16   0   1    5.13    6.96
 -16   0  -1   -4.58    4.03
  17   0   1    0.09    1.29
  17   0   1    3.48    6.47
 -17   0  -1   -0.69    4.49
 -18   0  -1    1.69    4.72
  18   0   1   -5.14    6.43
  18   0   1    6.70   15.62
 -19   0  -1   -4.40    5.10
  19   0   1    7.13    6.27
  19   0   1    0.51   15.26
  20   0   1   -2.69    6.20
 -20   0  -1   -3.69    5.56
  21   0   1    4.51    6.00
 -21   0  -1   -1.68    5.98
  21   0   1    2.14    3.28
  22   0   1   -5.57    6.07
 -22   0  -1    8.67    6.43
  22   0   1    0.61    3.27
 -23   0  -1    4.37    7.09
  23   0   1   -2.86    6.03
 -24   0  -1   -2.75    7.61
  24   0   1    4.06   11.61
 -25   0  -1    4.48    8.00
  25   0   1   -7.60   10.85
 -26   0  -1    0.27    8.33
  26   0   1    5.68    9.67
  27   0   1   13.69    9.10
  29   0   1    8.45    7.17
  30   0   1   -0.13    6.31
 -34   0  -1    3.65    3.15
 -34   1   1    0.59    2.97
 -33   1   1   46.12    4.34
 -32   1   1   -1.87    4.31
  30  -1  -1    8.15    2.82
 -30   1   1   14.41    8.39
  29  -1  -1   12.00    3.17
 -29   1   1    8.05    8.52
 -28   1   1   20.17    8.71
  27  -1  -1   15.79    3.59
 -27   1   1   13.10    8.53
  26  -1  -1    4.79    3.51
  25  -1  -1   96.04    6.03
 -25   1   1  107.45    9.39
  25   1  -1  109.18    4.95
  25   1  -1   89.89    9.18
 -24   1   1  -11.10    7.39
  24   1  -1    0.49    1.85
  24   1  -1    4.98    8.07
 -23   1   1  132.65    9.75
 -23  -1   1  119.91   10.56
  23   1  -1  145.09    6.35
  23   1  -1  132.50   10.77
 -22   1   1   -3.03    6.38
 -22  -1   1   -5.72    7.95
  22   1  -1   -1.97    1.83
  21   1  -1   -0.88    2.96
 -21  -1   1  -12.38    7.74
 -21   1   1   -0.37    5.98
  21   1  -1    4.10    8.33
  21   1  -1   -0.05    1.71
  20   1  -1    5.34    2.94
 -20  -1   1   -0.22    7.36
 -20   1   1    1.49    5.52
  20   1  -1    5.24    8.20
  20   1  -1    0.36    1.59
  19   1  -1   25.37    3.15
 -19   1   1   22.84    5.41
 -19  -1   1   21.43    7.14
  19   1  -1   18.86    8.34
  19   1  -1   23.01    1.96
  18   1  -1   16.88    1.81
  18   1  -1   21.27    2.92
 -18   1   1   15.65    5.06
 -18  -1   1   24.68    6.81
  18   1  -1   19.73    2.41
  17  -1  -1   34.85    5.68
  17   1  -1   54.03    8.05
  17   1  -1   48.59    8.30
 -17   1   1   39.36    5.05
 -17  -1   1   35.25    6.81
  17   1  -1   43.56    2.32
  17  -1  -1   45.18    2.65
  17   1  -1   44.96    2.99
  16   1  -1   -1.60    2.56
  16   1  -1    2.15    1.26
  16  -1  -1   -0.12    1.69
 -16   1   1   -0.95    4.25
 -16  -1   1    4.93    6.20
  15   1  -1  306.17   16.00
  15   1  -1  335.74   13.96
  15   1  -1  279.44   16.19
  15   1  -1  327.85   13.60
  15  -1  -1  337.87   13.70
  15   1  -1  274.53   16.66
 -15  -1   1  337.30   15.43
 -15   1   1  307.95   14.46
  14   1  -1   11.88    1.46
  14   1  -1   11.85    2.26
  14  -1  -1   12.21    1.85
  14   1  -1    8.18    2.66
  14   1  -1    5.87    8.29
  14   1  -1    9.56    8.37
 -14  -1   1   10.60    6.00
 -14   1   1   11.85    3.86
  13   1  -1  839.41   37.41
  13   1  -1  867.23   36.15
  13   1  -1  890.38   36.33
  13   1  -1  866.29   37.44
  13   1  -1  875.19   36.27
  13  -1  -1  895.68   36.19
  13   1  -1  895.47   36.12
 -13   1   1  829.63   36.55
  12  -1  -1   29.84    2.32
  12   1  -1   32.40    2.60
  12   1  -1   32.65    1.93
  12   1  -1   28.85    3.75
  12   1  -1   20.01    7.85
  12   1  -1   30.48    2.21
  12   1  -1   30.95    2.92
  12   1  -1   38.83    8.38
 -12  -1   1   43.51    5.93
 -12   1   1   34.16    3.77
  11   1  -1    6.25    1.37
  11   1  -1    4.41    2.18
  11   1  -1    6.10    3.45
  11   1  -1    9.36    2.44
 -11  -1   1    5.22    5.82
  11   1  -1    7.41    7.74
  11   1  -1   -3.98    7.32
  11   1  -1    9.16    1.60
 -10   1   1   12.79    3.06
 -10  -1   1   10.08    5.47
  10   1  -1    9.18    1.61
  10   1  -1    0.24    6.76
  10   1  -1   12.14    2.14
  10   1  -1   10.53    2.43
  10   1  -1    3.25    7.17
  10   1  -1   10.10    3.47
  10   1  -1    8.92    1.44
   9   1  -1 1251.86   53.91
   9   1  -1 1290.81   53.25
   9   1  -1 1313.67   53.35
   9   1  -1 1298.74   53.36
   9   1  -1 1299.50   53.87
   9   1  -1 1296.49   53.24
   9   1  -1 1282.56   53.50
  -9   1   1 1324.00   53.46
  -9  -1   1 1381.95   53.92
  -8   1   1    3.58    2.60
  -8  -1   1   -0.51    5.57
   8   1  -1    2.05    1.99
   8   1  -1   -0.44    5.87
   8   1  -1    2.32    1.41
   8   1  -1    0.38    2.14
   8   1  -1    0.63    6.33
   8   1  -1    0.87    1.26
   8   1  -1    0.73    3.30
   7   1  -1  451.38   19.19
   7   1  -1  429.36   18.18
   7   1  -1  451.68   18.28
   7   1  -1  447.01   18.30
   7   1  -1  395.32   19.18
   7   1  -1  458.71   18.31
  -7   1   1  443.60   18.39
  -7  -1   1  429.49   19.28
   7   1  -1  455.65   18.56
   7   1  -1  439.34   18.15
   6   1  -1   -1.26    5.45
   6   1  -1    3.83    1.37
   6   1  -1    3.95    1.93
   6   1  -1    2.69    1.83
   6   1  -1   -4.01    5.27
   6   1  -1    4.62    1.90
  -6   1   1    0.85    2.17
  -6  -1   1    7.63    5.49
   6   1  -1   -0.35    3.19
   6   1  -1    3.79    1.10
   5   1  -1 1043.35   40.93
   5   1  -1  988.40   40.56
   5   1  -1  980.72   40.60
   5   1  -1  991.00   40.57
   5   1  -1  894.32   40.83
   5   1  -1 1014.16   40.70
  -5   1   1 1002.06   40.59
  -4   1   1   94.53    4.22
   4   1  -1   87.60    4.15
   4   1  -1   88.31    4.42
   4   1  -1   90.92    4.19
   4   1  -1   97.30    5.81
   4   1  -1   95.51    4.68
   4   1  -1   91.74    3.94
   3   1  -1 6805.91  277.97
   3   1  -1 6711.85  277.93
  -3   1   1 6825.58  277.87
  -3   1   1 6522.80  278.01
  -3   1   1 7095.65  278.04
   3   1  -1 6931.15  277.99
   3   1  -1 6884.69  277.94
   3   1  -1 6651.03  277.90
  -3   1   1 6882.10  277.94
  -2   1   1   -0.31    1.52
   2   1  -1    0.98    1.46
   2   1  -1    2.61    2.37
  -2   1   1    0.26    2.10
   2   1  -1    1.89    1.13
  -2   1   1    1.03    1.45
  -2   1   1   -0.73    1.22
   1   1  -1  111.31    5.03
  -1   1   1  108.80    5.01
  -1   1   1  114.90    4.77
  -1   1   1  120.68    5.02
   1   1  -1  115.73    4.83
  -1   1   1  119.29    5.10
  -1   1   1  113.42    5.39
  -1   1   1  115.15    7.02
   0   1   1    2.91    1.50
   0   1   1    1.24    0.69
   0   1   1    3.39    1.83
   0   1   1    1.95    4.01
   0   1   1    0.30    2.17
   0   1  -1    1.66    0.66
   0   1   1    4.02    5.21
   1   1   1 1640.23   67.59
   1   1   1 1664.61   67.65
   1   1   1 1645.56   67.63
   1   1   1 1645.98   67.76
   1   1   1 1641.29   67.67
   1   1   1 1641.51   67.84
   1   1   1 1672.46   67.69
  -1   1  -1 1666.34   67.60
   1   1   1 1658.32   68.06
   2   1   1    3.14    1.47
   2   1   1    1.54    0.87
   2   1   1    0.81    1.58
   2   1   1   -0.34    1.15
   2   1   1    2.77    2.49
  -2   1  -1    2.69    1.94
   2   1   1   -1.34    3.73
   2   1   1    2.45    5.63
   2   1   1    1.20    1.18
   2   1   1   -1.21    3.79
   2   1   1   -2.48    6.56
   2   1   1    2.86    4.26
   3   1   1  346.08   14.97
   3   1   1  376.44   16.76
   3   1   1  398.23   15.96
   3   1   1  357.25   14.99
   3   1   1  370.71   15.02
   3   1   1  351.97   14.97
   3   1   1  370.80   15.30
   3   1   1  375.27   14.96
   3   1   1  387.94   16.66
   3   1   1  372.03   15.61
   3   1   1  366.85   15.02
   3   1   1  388.29   15.04
   4  -1   1    0.53    2.22
  -4  -1  -1    4.66    3.01
   4   1   1    1.38    1.06
   4   1   1   -2.58    4.45
   4   1   1   -0.86    1.40
   4   1   1   -8.31    6.02
   4   1   1    6.43    7.41
   4   1   1    0.56    1.16
   4   1   1   -0.22    1.06
   4   1   1    0.75    1.25
   4   1   1    0.48    0.98
   4   1   1   -2.76    4.03
   4   1   1    1.53    8.15
   4   1   1   -1.14    1.74
  -5  -1  -1   15.72    3.39
   5   1   1    6.35    7.78
   5   1   1   13.29    4.51
   5   1   1   15.87    6.47
   5   1   1   11.56    1.67
   5   1   1   17.02    1.39
   5   1   1   15.72    1.51
   5  -1   1   12.02    2.20
  -5   1  -1   12.89    2.66
   5   1   1   17.54    1.37
   5   1   1   15.81    8.90
   5   1   1   11.38    4.20
   5   1   1   14.34    1.89
   5   1   1   13.24    1.56
  -6  -1  -1    3.74    3.37
   6   1   1    2.18    4.91
   6   1   1    3.27    1.52
   6   1   1  -10.64    7.83
   6   1   1   -4.95    7.04
   6  -1   1    2.91    0.80
   6   1   1    3.20    1.23
   6  -1   1    2.11    0.44
   6   1   1    1.36    1.34
   6  -1   1    3.38    2.20
   6   1   1    3.62    1.41
   6   1   1    3.96    9.41
   6   1   1    3.26    1.41
   6   1   1    0.87    1.89
  -7  -1  -1   65.64    4.48
   7   1   1   54.24    7.79
   7   1   1   72.92    5.58
   7   1   1   61.54    3.14
   7   1   1   65.51    8.41
   7   1   1   65.18    2.96
   7  -1   1   66.08    2.81
   7  -1   1   63.20    2.69
   7   1   1   63.33    3.02
   7   1   1   65.09    3.15
   7   1   1   67.48   10.48
   7   1   1   62.28    3.08
   7   1   1   61.58    3.42
  -8  -1  -1   20.50    3.79
  -8   1  -1   19.37    2.43
   8   1   1   25.20    8.24
   8   1   1   23.94    1.89
   8   1   1   28.30    5.27
   8   1   1    9.47    7.42
   8  -1   1   19.70    1.39
   8   1   1   20.84    1.58
   8  -1   1   22.31    1.08
   8   1   1   20.66    1.63
   8   1   1   21.56    2.36
   8   1   1   19.46    1.99
   8   1   1   20.16   10.16
   8   1   1   17.61    1.81
   9   1   1   43.43    8.45
  -9   1  -1   47.36    3.23
  -9  -1  -1   52.71    4.39
   9   1   1   53.23    2.46
   9  -1   1   50.91    2.37
   9  -1   1   50.09    2.16
   9   1   1   43.29    2.49
   9   1   1   35.21    5.51
   9   1   1   49.64    2.71
   9   1   1   49.16    2.82
   9   1   1   55.35   10.94
   9   1   1   47.38    3.05
   9   1   1   45.92    2.65
 -10  -1  -1   58.04    4.64
  10   1   1   53.18    8.63
  10   1   1   51.06    2.62
  10  -1   1   54.64    2.60
  10   1   1   50.97    2.66
  10  -1   1   54.67    2.37
  10   1   1   51.06    2.71
  10   1   1   54.02    2.92
  10   1   1   53.99    6.08
  10   1   1   56.49    3.00
  10   1   1   49.11   11.45
  10   1   1   59.07    2.83
 -11  -1  -1   -3.79    4.20
  11   1   1   -2.19    8.91
  11   1   1    0.12    1.27
  11  -1   1    0.90    1.29
  11   1   1    1.76    1.45
  11   1   1    0.15    1.30
  11  -1   1    0.31    0.79
  11   1   1    1.19    1.84
  11   1   1    1.15    2.00
  11   1   1   -4.16   11.90
  11   1   1   -0.80    1.68
  12   1   1    1.27    1.92
  12   1   1   -5.46    5.90
  12   1   1    1.24    1.25
  12  -1   1   -0.96    0.82
  12   1   1   -0.38    1.48
  12   1   1   -0.44    1.28
  12   1   1   -0.48    2.02
  12   1   1    0.26   12.31
 -12   1  -1    0.78    2.91
 -12  -1  -1    2.76    4.23
  13   1   1    1.51    6.07
  13   1   1    2.41    1.90
  13   1   1    1.27    1.21
  13   1   1    1.90    1.49
  13   1   1    1.24    1.29
  13   1   1    3.35    2.12
  13   1   1   10.65   12.27
 -13   1  -1    1.84    3.08
 -14   1  -1   35.75    3.71
  14   1   1   30.53    9.18
  14   1   1   43.34    2.77
  14   1   1   37.97    2.24
  14   1   1   35.66    2.03
  14   1   1   30.45   12.14
  14   1   1   38.16    6.38
  14   1   1   42.10    9.43
 -15   1  -1   89.66    5.59
 -15  -1  -1  100.79    6.71
  15   1   1   99.84    4.80
  15   1   1   86.14   12.49
  15   1   1   91.77    7.35
 -16  -1  -1   59.55    5.78
 -16   1  -1   40.08    4.35
  16   1   1   49.30    6.24
  16   1   1   58.81    9.85
  17   1   1   44.11    9.28
  17   1   1   41.45    2.39
  17   1   1   44.46    6.22
  17   1   1   43.87    9.71
 -17  -1  -1   39.13    5.78
 -17   1  -1   37.26    4.38
  18   1   1   10.60    1.68
  18   1   1    9.35   10.58
  18   1   1   22.47   10.03
  18   1   1    8.76    5.94
 -18  -1  -1   12.66    5.82
 -18   1  -1   15.13    4.28
  19   1   1    1.31    1.60
  19   1   1   -5.67   10.23
  19  -1   1    4.07    6.61
  19   1   1    1.50    9.71
  19   1   1    6.00    6.10
 -19  -1  -1   -1.42    5.95
 -19   1  -1    0.13    4.56
  20   1   1    2.87    1.68
  20  -1   1    4.83   18.32
  20   1   1    9.70   10.44
  20  -1   1    8.74    6.81
 -20  -1  -1    2.32    6.29
 -20   1  -1    6.03    5.00
  21   1   1    4.82    1.74
  21  -1   1   10.81    6.69
  21   1   1   13.52   10.12
 -21   1  -1    0.17    5.30
  22   1   1   58.46    3.17
  22   1   1   64.49   11.51
 -22   1  -1   52.43    6.65
  23   1   1  268.37   11.39
 -23   1  -1  252.62   13.46
  24   1   1   39.08    2.60
 -24   1  -1   46.27    7.18
  25   1   1  111.72   10.94
  25  -1   1  109.46    6.03
 -26   1  -1   11.32    7.82
  26   1   1    0.98    8.57
  26  -1   1    1.16    3.31
 -27   1  -1  108.45    9.84
  28  -1   1   21.05    9.13
 -28   1  -1   16.81    8.37
  29  -1   1    4.74    7.81
 -29   1  -1   -4.53    8.17
  30  -1   1  -11.38    6.86
 -30   1  -1   17.66    8.12
 -32   1  -1    1.82    3.86
 -33   1  -1   18.67    3.23
 -32   2   1    3.69    2.94
  32  -2  -1   11.39    2.20
  31  -2  -1    0.95    2.57
 -31   2   1    1.26    7.30
 -31   2   1    2.27    3.56
  30  -2  -1   19.44    3.19
  30   2  -1   18.63    1.76
 -30   2   1   17.04    7.95
 -30   2   1   13.90    4.22
  29  -2  -1    2.13    3.39
  29   2  -1   -0.41    1.72
 -29   2   1    1.46    7.92
 -29   2   1   -1.23    4.47
  28  -2  -1    5.67    3.53
 -28   2   1    9.33    7.90
 -28   2   1    7.47    4.89
  28   2  -1    2.59    1.88
 -27   2   1   25.04    8.26
 -26   2   1    0.76    7.86
  26   2  -1   11.19    2.07
 -25   2   1  106.32    9.28
  25   2  -1  108.43    5.17
  24   2  -1    2.58    2.12
 -23   2   1    0.65    6.35
  23   2  -1    0.36    2.10
 -22   2   1    1.40    6.08
  22   2  -1    2.24    2.09
 -21   2   1   13.69    5.95
  21   2  -1    6.77    2.00
  20   2  -1   15.58   10.72
 -20   2   1    8.82    5.69
  20   2  -1    5.21    1.96
  19   2  -1  118.89   12.81
 -19   2   1  132.81    8.32
  19   2  -1  145.80    6.23
  19   2  -1  138.33    6.33
 -18   2   1    0.68    4.57
  18   2  -1    5.44    1.61
  18   2  -1    3.93    1.77
  17   2  -1   14.34    1.74
  17   2  -1    6.37   10.63
 -17   2   1   15.06    4.51
  17   2  -1   19.05    6.65
  17   2  -1   16.45    2.04
  17   2  -1   15.22    1.92
  16   2  -1   10.26    1.59
  16   2  -1    9.58    6.49
  16   2  -1   11.56    1.91
 -16   2   1   13.15    4.25
  16   2  -1   14.41    9.84
  15   2  -1   -3.05    5.43
 -15   2   1   -3.57    3.81
  15   2  -1   -1.22   10.02
  15   2  -1    0.81    1.66
  15   2  -1   -0.12    6.43
  14   2  -1    7.92    2.84
  14   2  -1    4.98    5.65
  14   2  -1    9.53    2.04
  14   2  -1    7.25    1.52
 -14   2   1    8.05    3.64
  14   2  -1    6.38   10.06
  13   2  -1  152.50   13.29
  13   2  -1  150.64    9.25
  13   2  -1  165.10    7.44
  13   2  -1  165.30    7.27
 -13   2   1  179.64    8.09
  13   2  -1  175.07    7.22
  12   2  -1    7.25    1.76
  12   2  -1    8.58    5.95
  12   2  -1    8.28    2.04
  12   2  -1    7.39    1.65
  12   2  -1    6.02    2.17
 -12   2   1   12.57    3.17
  12   2  -1    4.80    2.94
  12   2  -1    7.90    1.54
  11   2  -1   74.66   11.34
  11   2  -1   83.56    3.95
  11   2  -1   85.63    4.14
  11   2  -1   74.98    7.07
  11   2  -1   81.82    4.21
 -11   2   1   84.88    4.86
  11   2  -1   88.10    3.88
  11   2  -1   86.05    4.84
  10   2  -1   16.75    1.79
  10   2  -1    7.62    6.04
  10   2  -1   14.35    1.99
  10   2  -1   15.40    2.15
 -10   2   1   14.08    2.83
  10   2  -1   10.51    3.26
  10   2  -1   17.25    1.59
   9   2  -1  122.17    5.60
   9   2  -1  118.39    5.56
   9   2  -1  129.63    7.87
   9   2  -1  129.87    5.48
   9   2  -1  124.08    5.38
   9   2  -1  123.33    6.24
   8   2  -1   15.83    2.55
   8   2  -1   16.22    2.05
   8   2  -1   14.53    5.52
   8   2  -1   16.51    2.07
   8   2  -1   18.90    3.39
   8   2  -1   18.71    1.86
   7   2  -1    6.41    1.78
  -7   2   1    5.59    0.45
  -7   2   1    6.99    3.76
   7   2  -1    6.63    2.49
   7   2  -1    2.48    5.30
   7   2  -1    7.99    1.86
  -7   2   1    5.52    2.23
   7   2  -1    6.56    1.38
   7   2  -1    6.74    3.10
   6   2  -1   17.31    1.87
  -6   2   1   17.84    0.95
  -6   2   1   18.53    3.53
  -6   2   1   17.73    2.22
   6   2  -1   17.71    2.79
  -6   2   1   22.35    4.31
   6   2  -1   17.88    2.12
   6   2  -1   20.55    1.57
   6   2  -1   18.17    3.04
  -6   2   1   20.59    2.20
  -5   2   1   46.48    2.87
  -5   2   1   58.32    3.78
   5   2  -1   51.21    2.65
  -5   2   1   46.85    2.16
  -5   2   1   53.24    3.04
   5   2  -1   51.38    3.58
  -5   2   1   53.71    5.69
   5   2  -1   52.53    2.86
   5   2  -1   51.59    2.53
   5   2  -1   46.21    3.56
  -4   2   1   15.58    2.94
   4   2  -1   15.95    1.69
  -4   2   1   18.08    2.45
   4   2  -1   17.41    2.76
   4   2  -1   15.66    3.03
  -4   2   1   15.18    6.07
   4   2  -1   16.19    2.24
   4   2  -1   15.68    1.56
  -4   2   1   19.68    1.86
   3   2  -1   45.09    3.57
  -3   2   1   49.89    3.03
   3   2  -1   39.00    2.61
  -3   2   1   44.33    6.37
   3   2  -1   34.19    3.60
  -3   2   1   43.87    4.26
  -3   2   1   43.69    3.13
  -2   2   1    7.53    2.44
  -2   2   1    5.25    0.79
   2   2  -1    3.61    3.45
  -2   2   1    7.34    3.78
   2   2  -1    5.49    2.29
  -2   2   1    5.95    6.35
  -1   2   1   79.48    4.60
  -1   2   1   77.54    3.34
  -1   2   1   78.26    4.15
  -1   2   1   78.59    4.90
   1   2  -1   81.39    5.06
  -1   2   1   73.20    7.60
   0   2   1    5.82    3.16
   0   2   1    6.35    0.97
   0   2   1    6.04    2.41
   0   2   1    5.32    3.21
   0   2   1    2.07    7.35
   1   2   1   10.49    3.18
   1   2   1    8.89    2.46
   1   2   1   12.08    3.10
   1   2   1   10.19    1.16
   1   2   1    7.75    7.76
   2   2   1   -0.33    5.48
   2   2   1    2.28    2.32
  -2   2  -1    1.82    0.56
   2   2   1   -2.09    2.94
   2   2   1    0.17    1.09
   2   2   1    1.17    8.14
   3   2   1  190.18    8.00
   3   2   1  198.05    8.32
   3   2   1  181.08    9.71
   3   2   1  192.30    8.12
   3   2   1  188.84    9.09
   3   2   1  186.64   11.98
   4   2   1   32.89    9.08
  -4   2  -1   24.82    2.66
   4   2   1   31.40    1.80
   4   2   1   31.21    2.70
  -4   2  -1   24.30    2.26
   4   2   1   28.80    5.83
   4   2   1   30.96    4.39
   4   2   1   31.96    2.09
   4   2   1   32.04    2.37
  -5   2  -1  215.73   11.43
   5   2   1  246.33   14.21
  -5   2  -1  260.61   10.88
   5   2   1  262.27   10.54
   5   2   1  246.46   10.49
   5   2   1  215.25   12.21
   5   2   1  253.42   11.28
   5   2   1  257.87   10.56
   5   2   1  254.02   10.69
  -6   2  -1    6.30    3.57
   6   2   1    7.85    1.57
  -6   2  -1    9.17    3.27
   6   2   1    7.28    1.39
   6   2   1   10.31    9.39
   6   2   1    8.01    1.50
   6   2   1    7.83    6.30
   6   2   1    8.41    4.00
   6   2   1    8.03    2.30
   6   2   1   10.26    1.66
   7   2   1   46.72    2.51
   7   2   1   45.55    2.53
   7   2   1   54.47    2.59
   7   2   1   45.21    7.19
   7   2   1   51.95    2.79
   7   2   1   42.02    3.00
   8   2   1    5.01    1.47
   8   2   1    5.99    1.54
   8   2   1   -3.50    7.29
   8   2   1    6.02    1.41
   8   2   1    5.23    1.70
   8   2   1    6.21    2.04
   8   2   1    6.57    1.91
   8   2   1    6.41    6.91
   9   2   1  110.02    8.96
   9   2   1  116.12    5.29
   9   2   1  120.47    5.20
   9   2   1  120.48    5.20
   9   2   1  117.13    5.13
   9   2   1  104.76    9.12
   9   2   1  116.61   11.71
  -9   2  -1  124.49    5.57
   9   2   1  108.14    5.38
   9   2   1  120.17    5.23
  10   2   1    4.15    7.43
  10   2   1    2.10    1.79
  10   2   1   -1.08    1.53
  10   2   1    0.75    1.56
  10   2   1    1.01    1.99
  10   2   1   -3.91    7.74
  10   2   1   13.50   10.31
 -10   2  -1   -0.98    2.52
  10   2   1   -0.81    1.65
  11   2   1    6.98    7.49
  11   2   1    3.32    1.62
  11   2   1    6.90    8.17
  11   2   1    5.58    1.58
 -11   2  -1    5.25    2.64
  11   2   1   -0.67   10.35
  11   2   1    3.95    1.68
  12   2   1   -5.23    7.83
  12   2   1    3.02    1.55
 -12   2  -1    5.48    2.79
  12   2   1    3.02   10.50
  12   2   1    0.53    1.67
  13   2   1   22.95    7.76
  13   2   1   19.44   10.25
 -13   2  -1   19.08    3.19
  13   2   1   20.96    2.08
  14   2   1   17.85   10.46
 -14   2  -1    9.86    3.29
  14   2   1    8.11    1.92
  14   2   1    6.32    6.97
  14   2   1    9.84    1.73
  15   2   1    2.48    1.55
  15   2   1    3.09    1.65
  15   2   1    7.91   10.49
 -15   2  -1    1.51    3.50
  15   2   1    1.38    1.94
  15   2   1   -3.81    7.06
  16   2   1    3.88    1.57
  16   2   1    4.43    1.72
  16   2   1    1.37    7.36
 -16   2  -1    3.02    3.81
  16   2   1    3.48    2.06
  16   2   1    4.03    7.38
  17   2   1   19.27    2.00
  17   2   1   17.69   11.64
  17   2   1   15.42    7.20
 -17   2  -1   10.94    4.17
  17   2   1   20.98    8.12
  18   2   1    0.45    1.83
  18   2   1    4.69   11.81
  18   2   1    1.66    7.16
 -18   2  -1    1.63    4.21
  18   2   1    2.04    8.02
  19   2   1   34.53    2.51
 -19   2  -1   34.43    4.98
  19   2   1   32.60    8.88
  19   2   1   46.14   12.73
  20   2   1    3.26    1.96
 -20   2  -1    2.74    4.91
  20   2   1    3.80    8.90
  20   2   1    6.74   12.40
  21   2   1   22.18    2.31
  21   2   1   21.33    9.49
 -21   2  -1   18.08    5.41
 -22   2  -1   10.55    5.71
  22   2   1    4.20    2.04
 -23   2  -1   -0.99    6.13
  23   2   1    5.82    1.99
  24   2   1   48.74    3.02
 -25   2  -1   45.05    7.49
  25   2   1   32.69    2.54
 -26   2  -1   17.46    7.31
  26   2   1    3.95    1.92
  27  -2   1   23.84    3.73
  27   2   1   22.76    2.17
  28  -2   1    5.18    3.27
  28   2   1   -3.36    1.73
 -28   2  -1    1.96    4.39
 -29   2  -1  108.91    6.31
  29  -2   1  108.76    5.60
 -29   2  -1  112.68    9.44
 -30   2  -1   -3.35    7.22
  30  -2   1    1.40    2.60
 -31   2  -1    6.61    6.81
  32  -3  -1   12.01    1.92
 -31   3   1   -3.57    6.29
  31  -3  -1    2.74    2.32
 -30   3   1    5.24    7.03
  30   3  -1   -2.38    1.46
  30  -3  -1   -1.87    2.88
 -29   3   1   16.27    7.43
  29   3  -1    8.04    1.72
  29  -3  -1   12.08    3.33
 -28   3   1   -2.03    7.44
  28   3  -1   -3.09    1.81
  28  -3  -1    7.70    3.55
  27   3  -1   22.70    2.29
 -27   3   1   22.97    7.75
 -26   3   1   11.90    7.63
  25   3  -1    9.50    2.23
 -25   3   1   21.63    7.46
  24   3  -1    0.13    2.15
 -24   3   1   -1.84    4.33
 -24   3   1   -3.14    7.05
  23   3  -1   64.67    3.67
 -23   3   1   63.20    5.63
 -23   3   1   59.29    7.67
  22   3  -1    4.84    2.25
 -22   3   1    9.99    4.72
  21   3  -1   11.05    2.34
 -21   3   1   11.90    5.97
 -21   3   1    3.96    4.75
  20   3  -1   32.90    2.47
 -20   3   1   24.77    5.04
 -20   3   1   36.91    6.07
  20   3  -1   38.03    2.84
  19   3  -1    7.89    2.10
  19   3  -1    6.36    1.87
 -19   3   1    9.98    4.81
  19   3  -1    6.72   13.11
 -19   3   1   14.90    5.26
  19   3  -1   12.25    2.29
  18   3  -1   14.74    2.21
 -18   3   1   16.01    4.67
  18   3  -1   12.67    1.97
 -18   3   1   22.30    4.88
  18   3  -1    7.10   12.50
  18   3  -1   16.02    2.29
  17   3  -1   31.99    2.51
 -17   3   1   38.82    4.89
  17   3  -1   31.07    2.43
  17   3  -1   33.27   12.95
 -17   3   1   30.73    4.72
  17   3  -1   29.73    2.55
  16   3  -1   -0.64    1.89
 -16   3   1    6.04    4.36
  16   3  -1    1.14    1.85
 -16   3   1   -2.59    4.15
  16   3  -1   -2.56   11.93
  16   3  -1   -0.31    1.92
  15   3  -1   13.70    1.91
  15   3  -1   10.78    1.90
 -15   3   1   20.24    4.34
 -15   3   1   10.69    3.93
  15   3  -1   14.20    1.95
  14   3  -1  107.73    5.14
 -14   3   1  106.01    6.53
  14   3  -1  105.79    5.14
  14   3  -1  114.83    5.16
  14   3  -1  105.09   13.17
 -14   3   1  117.55    6.33
  14   3  -1  118.74    5.02
  13   3  -1    5.30    1.71
  13   3  -1    5.25    1.77
 -13   3   1    2.72    3.88
  13   3  -1    2.53    1.76
 -13   3   1    0.82    3.34
  13   3  -1    2.88    1.48
  12   3  -1   16.58   11.97
  12   3  -1   24.45    2.01
  12   3  -1   22.66    2.00
  12   3  -1   22.99    2.00
 -12   3   1   18.72    3.36
  11   3  -1   23.32    2.05
  11   3  -1   16.68   11.71
 -11   3   1   30.01    3.93
  11   3  -1   23.32    2.06
  11   3  -1   21.54    1.92
 -11   3   1   19.95    3.21
  10   3  -1   19.82    1.95
  10   3  -1   26.58   11.70
 -10   3   1   22.89    3.73
 -10   3   1   14.11    2.94
   9   3  -1   41.45   11.92
   9   3  -1   50.76    2.89
  -9   3   1   63.34    4.26
  -9   3   1   48.23    3.60
   9   3  -1   53.88    3.14
  -8   3   1   44.24    3.19
  -8   3   1   40.97    2.69
  -8   3   1   53.68    3.94
   8   3  -1   53.13   11.58
   8   3  -1   46.04    2.49
   8   3  -1   47.43    3.53
  -7   3   1    3.57    2.03
   7   3  -1    1.10    2.74
  -7   3   1    4.48    4.47
  -7   3   1    4.17    3.14
   7   3  -1    1.69    2.73
   7   3  -1    2.04    1.55
  -7   3   1    1.86    2.27
  -6   3   1   20.88    2.33
  -6   3   1   21.42    4.61
   6   3  -1   18.67    3.01
  -6   3   1   17.68    2.30
   6   3  -1   11.84   11.45
   6   3  -1   18.60    1.77
   6   3  -1   17.39    3.00
   5   3  -1    9.14    3.06
  -5   3   1    7.83    2.24
   5   3  -1    3.41    1.30
  -5   3   1    5.63    0.87
  -5   3   1    5.63    4.33
  -5   3   1    8.65    7.45
   5   3  -1    7.37    1.70
   5   3  -1    6.73    2.74
  -4   3   1    0.39    4.20
  -4   3   1    2.41    0.95
  -4   3   1   -3.16    8.02
   4   3  -1    2.23    1.70
  -4   3   1    1.09    1.85
   4   3  -1    2.33    1.18
  -4   3   1   -0.52    2.48
   4   3  -1    3.26    3.07
   4   3  -1    0.92    3.16
  -3   3   1    7.40    3.97
  -3   3   1    3.33    1.06
  -3   3   1    4.17    7.66
  -3   3   1    1.66    1.69
   3   3  -1    4.26    1.13
   3   3  -1    4.58    3.15
  -3   3   1    4.73    2.56
   3   3  -1    2.70    3.33
  -2   3   1  109.99    6.40
  -2   3   1  112.85    4.98
   2   3  -1  112.29    6.21
  -2   3   1  114.24    9.63
   2   3  -1  105.32    6.03
   2   3  -1  119.86    4.96
  -2   3   1  123.44    5.63
   1   3  -1   74.89    5.01
  -1   3   1   68.25    4.97
   1   3  -1   74.37    3.25
  -1   3   1   73.19    3.21
  -1   3   1   72.51    4.15
   1   3  -1   74.50    4.67
   0   3  -1   15.78    4.03
   0   3   1   17.84    3.63
   0   3   1   17.94    2.71
   0   3   1   15.48    1.23
   0   3  -1   17.79    3.37
   0   3  -1   16.52    1.16
  -1   3  -1  372.86   16.17
   1   3   1  378.35   15.85
  -1   3  -1  319.99   18.01
  -1   3  -1  371.59   15.23
  -1   3  -1  382.57   15.86
   1   3   1  362.52   15.63
   1   3   1  368.84   15.29
   2   3   1    2.82    2.53
   2   3   1   -1.42    1.17
  -2   3  -1    1.79    4.41
   2   3   1    1.61    1.49
  -2   3  -1   -6.11    8.00
   2   3   1   -3.97    4.44
   2   3   1   -1.09    1.94
   2   3   1   -1.40    9.52
   3   3   1   26.78    1.72
   3   3   1   27.76    2.87
   3   3   1   28.86    1.95
  -3   3  -1   23.15    7.89
   3   3   1   25.59    2.21
   3   3   1   25.61    4.48
   3   3   1   27.10    9.96
   4   3   1    1.59    1.58
   4   3   1    4.29    1.71
   4   3   1   -1.29    4.07
   4   3   1    1.88    9.94
  -4   3  -1    3.73    6.96
   4   3   1    1.75    2.56
   4   3   1    3.23    1.35
   5   3   1    1.82   10.28
  -5   3  -1    6.54    6.19
   5   3   1    9.09    1.67
   5   3   1    9.40    1.75
   5   3   1    8.22    2.16
   5   3   1    7.11    1.41
   6   3   1   50.34    2.66
   6   3   1   52.09    2.81
   6   3   1   49.48   11.45
   6   3   1   51.23    2.77
   7   3   1   44.52   11.57
   7   3   1   47.66    2.58
  -8   3  -1   95.66    5.25
   8   3   1  101.85    4.72
   8   3   1  101.50   12.70
  -8   3  -1  106.09    5.04
  -9   3  -1   28.49    3.32
  -9   3  -1   32.06    2.91
   9   3   1   37.64   11.42
   9   3   1   31.19    2.35
  10   3   1   26.75    2.22
  10   3   1   25.43    2.01
  10   3   1   25.55    2.05
 -10   3  -1   21.21    3.44
  10   3   1   26.82   11.46
 -10   3  -1   28.08    2.91
  10   3   1   26.62    2.07
  11   3   1   21.96    2.11
  11   3   1   22.83    1.91
  11   3   1   20.57    1.92
  11   3   1   16.67    6.48
 -11   3  -1   22.79    2.94
  11   3   1   20.40    1.91
  12   3   1   25.88    2.19
  12   3   1   21.19    2.01
  12   3   1   20.02    1.95
 -12   3  -1   20.35    3.20
  12   3   1   20.37    1.99
  13   3   1    3.24    1.92
  13   3   1    0.63    1.70
  13   3   1    3.07    1.69
 -13   3  -1    3.86    3.08
  13   3   1    3.85    1.77
  14   3   1   -0.31    1.92
  14   3   1    0.67    1.77
  14   3   1    0.36    1.67
  14   3   1    9.17    6.32
  14   3   1   11.22   12.03
 -14   3  -1   -1.06    3.41
  14   3   1    0.98    1.75
  15   3   1    0.41    2.01
  15   3   1   -0.40    1.94
  15   3   1    2.59    1.75
  15   3   1    4.87    6.47
  15   3   1    1.40   12.35
 -15   3  -1    2.21    3.72
  15   3   1    3.13    1.75
  16   3   1    0.87    2.17
  16   3   1    1.17    1.78
  16   3   1    0.48    2.00
  16   3   1    0.59    6.63
 -16   3  -1    4.47    3.95
  16   3   1   -1.48    1.78
  17   3   1   10.75    1.95
  17   3   1    9.30    2.12
  17   3   1   22.82   13.77
  17   3   1    8.31    6.83
 -17   3  -1   10.86    4.38
  17   3   1   10.99    2.25
  18   3   1   45.46    3.06
  18   3   1   39.14    7.07
 -18   3  -1   47.19    5.28
  18   3   1   44.03    3.11
  19   3   1    4.01    2.16
 -19   3  -1   -0.30    4.73
  20   3   1   -5.84   14.24
  20   3   1    2.52    2.10
 -20   3  -1    5.39    4.98
  21   3   1   20.25   13.66
 -21   3  -1   18.64    5.53
  21   3   1   13.90    2.31
  22   3   1    4.31    2.19
 -23   3  -1    5.71    6.11
  23   3   1   -0.94    2.12
 -24   3  -1   18.07    6.88
  24   3   1   26.94    2.51
 -25   3  -1    4.24    6.68
 -26   3  -1   10.02    7.11
  26   3   1   18.78    2.24
 -27   3  -1   -2.34    7.08
  27   3   1   11.83    1.99
 -28   3  -1   17.36    6.90
  28   3   1   10.99    1.85
  28  -3   1   16.39    3.42
  29  -3   1   10.65    7.08
  29  -3   1    5.03    2.95
  30  -3   1   -0.51    2.48
 -30   3  -1   -2.07    6.43
  31  -3   1    4.85    2.04
  30  -4  -1   -1.50    2.01
  29  -4  -1   17.51    2.79
 -29   4   1    5.95    6.02
  28  -4  -1    3.10    3.08
  28   4  -1    8.76    1.63
  27  -4  -1   23.30    3.59
  27   4  -1   20.58    2.03
 -27   4   1   19.65    6.92
  26   4  -1    6.11    1.88
 -26   4   1    7.90    7.08
  25   4  -1   17.89   11.42
  25   4  -1   30.26    2.47
 -25   4   1   29.30    7.24
  24   4  -1   -5.14   12.46
  24   4  -1   10.72    2.19
 -24   4   1    6.62    6.85
  23   4  -1  -19.44   14.37
 -23   4   1   -3.32    6.76
  22   4  -1    3.04   14.85
  22   4  -1    8.74    2.18
 -22   4   1    6.57    6.48
 -21   4   1   50.16    6.68
  21   4  -1   38.90    2.91
  20   4  -1    8.29   15.41
  20   4  -1    0.42    2.09
 -20   4   1   -0.19    5.86
  20   4  -1   -1.03    2.15
  19   4  -1   79.76    4.17
  19   4  -1   78.17    4.11
 -19   4   1   82.22    5.58
  19   4  -1   79.98    4.22
  18   4  -1    7.81    2.23
 -18   4   1    2.14    4.29
  18   4  -1    6.18    2.13
 -18   4   1    5.27    5.09
  18   4  -1    6.00    2.23
  17   4  -1    0.15    2.12
 -17   4   1    3.00    4.44
  17   4  -1    2.53    2.08
  17   4  -1    8.37   14.57
 -17   4   1   -2.69    4.92
  17   4  -1   -3.07    2.20
  16   4  -1    4.92    2.14
  16   4  -1    1.91    2.08
 -16   4   1   10.07    4.58
 -16   4   1    7.19    4.56
  16   4  -1   12.06   14.31
  16   4  -1    4.12    2.17
  15   4  -1   25.18    2.48
  15   4  -1   22.40    2.45
 -15   4   1   23.19    4.81
 -15   4   1   29.24    4.63
  15   4  -1   26.21   14.71
  15   4  -1   28.26    2.47
  14   4  -1   22.26    2.33
 -14   4   1   16.19    4.73
  14   4  -1   18.06    2.32
 -14   4   1   25.61    4.24
  14   4  -1   17.78    2.25
  13   4  -1  131.28    5.73
 -13   4   1  117.79    7.36
  13   4  -1  115.18    5.74
  13   4  -1  146.09   15.49
 -13   4   1  132.24    6.87
  13   4  -1  124.33    5.71
  12   4  -1    1.95    1.85
 -12   4   1    1.55    4.55
  12   4  -1    1.80    2.00
  12   4  -1   -3.12    2.00
  12   4  -1    2.78   13.28
 -12   4   1    4.95    3.60
  12   4  -1    2.70    1.68
  11   4  -1    5.90    1.79
 -11   4   1    7.24    4.46
  11   4  -1    6.23    1.99
  11   4  -1    9.05    2.06
 -11   4   1    4.87    3.33
  11   4  -1    8.89   13.25
  11   4  -1    8.37    1.71
  10   4  -1   19.39    1.86
  10   4  -1   15.87    2.15
 -10   4   1   13.53    4.50
  10   4  -1   15.15    2.14
 -10   4   1   13.67    3.18
  10   4  -1   17.26    1.88
   9   4  -1   18.70    2.10
  -9   4   1   18.09    3.04
   9   4  -1   14.87    1.77
  -9   4   1   17.61    4.35
   9   4  -1   11.42    2.08
   8   4  -1    1.39    1.48
   8   4  -1   -0.63    1.85
  -8   4   1   -0.11    4.21
  -8   4   1    1.04    2.60
   8   4  -1    0.04    1.63
   7   4  -1    4.74    1.45
   7   4  -1    5.22    2.97
  -7   4   1    3.10    4.20
   7   4  -1   -4.96   11.72
   7   4  -1    5.05    1.69
  -7   4   1    4.59    2.53
   6   4  -1  150.23    6.39
   6   4  -1  141.04    7.09
  -6   4   1  144.31    7.78
   6   4  -1  125.56   13.36
   6   4  -1  148.03    6.51
  -6   4   1  150.07    6.79
  -5   4   1  160.09    7.85
   5   4  -1  176.46    8.20
  -5   4   1  187.19    8.70
   5   4  -1  183.57    7.68
   5   4  -1  157.64   13.89
  -5   4   1  183.07    7.83
  -4   4   1   25.41    2.61
   4   4  -1   21.64    3.24
   4   4  -1   27.66    1.72
  -4   4   1   27.23    4.20
   4   4  -1   30.77    2.22
   4   4  -1   27.75    3.04
   3   4  -1  240.73   10.80
  -3   4   1  246.21   10.58
  -3   4   1  247.15   11.19
   3   4  -1  243.36   10.37
   3   4  -1  242.05   14.85
  -2   4   1   19.60    2.60
  -2   4   1   18.12    3.75
   2   4  -1   15.05    3.23
   2   4  -1   15.37    3.49
  -2   4   1   15.33    1.37
  -2   4   1   13.45    9.15
   2   4  -1   17.65    1.99
   2   4  -1   15.07    9.66
   1   4  -1    8.35    9.41
   1   4  -1    7.49    3.17
   1   4  -1    6.09    3.46
  -1   4   1    6.37    2.39
  -1   4   1    1.68    3.56
   0   4  -1   -1.94    3.72
   0   4   1   -6.57    9.37
   0   4  -1  -12.90    8.89
   0   4  -1   -2.83    3.14
   0   4   1    1.70    2.40
  -1   4  -1   51.77    4.76
   1   4   1   50.85    3.13
  -1   4  -1   48.07    9.00
   1   4   1   56.06   10.21
  -1   4  -1   58.26    4.03
   1   4   1   54.67    3.62
   2   4   1   41.00    2.40
  -2   4  -1   42.62    4.57
   2   4   1   41.45    2.66
  -2   4  -1   56.95    8.77
   2   4   1   45.13   10.60
  -2   4  -1   45.22    3.62
   3   4   1  158.70    6.88
  -3   4  -1  147.42    8.24
   3   4   1  169.34    7.08
   3   4   1  157.64   12.63
  -3   4  -1  156.90    7.56
   3   4   1  158.48    6.80
   4   4   1   28.20    2.02
  -4   4  -1   30.02    4.80
   4   4   1   29.57    2.31
   4   4   1   20.20   10.76
  -4   4  -1   30.68    3.30
   5   4   1  259.28   11.11
  -5   4  -1  252.26   12.21
   5   4   1  269.65   11.18
   5   4   1  250.02   16.25
  -5   4  -1  258.41   11.55
   5   4   1  266.37   11.04
  -6   4  -1   91.59    6.59
   6   4   1   96.43    4.51
   6   4   1  101.18    4.67
  -6   4  -1  106.43    4.93
   6   4   1   78.95   12.51
   6   4   1   95.83    4.42
  -6   4  -1   89.07    5.15
  -7   4  -1    1.57    4.73
   7   4   1    0.93    1.70
   7   4   1    1.78   11.62
  -7   4  -1    2.28    2.44
   7   4   1   -1.61    1.83
  -7   4  -1    3.47    2.64
   7   4   1   -0.69    1.45
  -8   4  -1   -2.46    5.14
   8   4   1   -1.25    1.73
  -8   4  -1    4.07    2.57
   8   4   1   -3.73   12.22
   8   4   1    0.64    2.12
  -8   4  -1    0.75    2.49
   8   4   1    2.59    1.55
   9   4   1   30.10    2.48
   9   4   1   25.57    2.19
  -9   4  -1   23.08    5.38
  -9   4  -1   26.36    3.08
   9   4   1   23.79    2.24
   9   4   1   26.20    2.07
  10   4   1   15.49    2.33
 -10   4  -1   18.55    5.25
  10   4   1   14.72    2.05
 -10   4  -1   18.45    3.11
  10   4   1   10.80   12.99
  10   4   1   15.44    2.08
  10   4   1   15.11    1.85
  11   4   1    3.85    2.11
  11   4   1    4.92    1.93
 -11   4  -1    3.87    3.22
  11   4   1   -2.13   13.35
  11   4   1    4.49    1.92
  11   4   1    8.40    1.77
  12   4   1   11.20    2.25
  12   4   1   12.89    2.08
 -12   4  -1   16.01    3.50
  12   4   1    3.49   13.76
  12   4   1   12.70    2.04
  12   4   1   13.61    1.99
  13   4   1   55.38    3.14
  13   4   1   42.65    2.95
 -13   4  -1   49.76    4.46
  13   4   1   48.12    2.89
  13   4   1   46.08    2.90
  14   4   1   47.48    3.11
  14   4   1   46.36    2.93
  14   4   1   44.42    2.95
 -14   4  -1   47.05    4.59
  14   4   1   46.61    2.86
  15   4   1   -2.62    2.27
  15   4   1   -0.87    2.01
  15   4   1    0.29    2.00
  15   4   1   -3.81   15.83
 -15   4  -1   -2.20    4.16
  15   4   1    1.72    1.96
  16   4   1    1.58    2.29
  16   4   1    2.40    2.11
  16   4   1    4.12    2.01
  16   4   1    3.53   15.68
 -16   4  -1   -1.56    4.52
  16   4   1    5.28    1.97
  17   4   1    2.01    2.33
  17   4   1    3.83    2.19
 -17   4  -1    3.60    5.37
  17   4   1   -4.66   15.82
 -17   4  -1   -2.72    4.61
  17   4   1    3.73    1.92
  18   4   1   64.28    3.65
  18   4   1   65.31    3.71
  19   4   1   31.17    2.66
  19   4   1   32.02    2.86
  20   4   1   89.04    4.58
 -20   4  -1   99.18    7.21
 -20   4  -1   85.44    6.67
  20   4   1   95.79   15.97
  21   4   1    9.86    2.20
 -21   4  -1   17.39    5.91
 -21   4  -1    7.02    4.66
  21   4   1   12.85   14.16
  22   4   1   20.05   13.26
 -22   4  -1   -5.06    5.99
  23   4   1   12.45   12.70
  23   4   1    4.90    2.14
 -23   4  -1   -2.10    6.11
  24   4   1   46.71   12.39
  24   4   1   48.94    3.07
 -24   4  -1   45.24    6.96
  25   4   1    8.25    1.99
 -25   4  -1   15.52    6.39
  26   4   1    1.52    1.82
 -26   4  -1    6.54    6.28
 -27   4  -1   13.42    6.32
  28  -4   1    6.14    2.82
 -28   4  -1    0.32    5.83
  29  -4   1   35.12    2.91
  27  -5  -1   10.45    2.24
  26  -5  -1    2.10    2.71
  25   5  -1   12.54    1.65
 -25   5   1    5.42    5.43
  24   5  -1    5.52    1.69
 -24   5   1   -0.49    5.95
  23   5  -1   -8.89   11.60
  23   5  -1   -1.92    1.77
 -23   5   1   -5.58    6.03
  22   5  -1    1.03   12.38
  22   5  -1    7.65    1.93
 -22   5   1    3.39    6.17
  21   5  -1   -6.75   13.75
  21   5  -1    1.82    1.96
 -21   5   1   -2.19    6.08
  20   5  -1    5.19   14.40
 -20   5   1   -2.20    5.93
  20   5  -1   -0.99    1.99
  19   5  -1   33.91    2.53
 -19   5   1   25.89    6.15
 -19   5   1   25.96    3.65
 -18   5   1   11.75    5.66
  18   5  -1    0.36   15.33
  17   5  -1    4.32    2.03
  17   5  -1   -5.15   16.16
 -17   5   1    3.97    5.37
 -17   5   1    0.12    3.84
  17   5  -1    4.11    2.07
  16   5  -1   24.30    2.35
  16   5  -1   22.47    2.37
 -16   5   1   32.10    5.35
 -16   5   1   20.14    4.17
  16   5  -1   22.87    2.46
  15   5  -1    3.02    2.17
 -15   5   1   -1.75    4.14
  15   5  -1    3.96    2.10
 -15   5   1    4.40    4.78
  15   5  -1    1.40    1.99
  14   5  -1   13.87    2.33
 -14   5   1   11.35    4.12
  14   5  -1   11.74    2.28
  14   5  -1   13.78    2.07
  13   5  -1    6.97    2.23
  13   5  -1    3.52    2.16
 -13   5   1    4.13    4.21
  13   5  -1    2.80    1.92
  12   5  -1   29.30    2.58
 -12   5   1   28.01    4.70
  12   5  -1   22.31    2.56
  12   5  -1   31.31    2.34
  11   5  -1   -1.13    2.22
  11   5  -1    1.56    2.18
 -11   5   1   -1.18    4.27
  11   5  -1   10.12   14.67
  11   5  -1    2.14    1.77
  10   5  -1   13.86    1.85
 -10   5   1   20.21    4.40
  10   5  -1   12.59    2.30
  10   5  -1   15.62    2.37
  10   5  -1    8.42   14.59
  10   5  -1   11.94    2.00
   9   5  -1    2.77    1.61
   9   5  -1    0.36    2.03
  -9   5   1   -0.65    4.44
   9   5  -1   -8.81   14.14
   9   5  -1    0.58    1.90
   9   5  -1   -0.54    2.21
   8   5  -1   71.78    3.83
  -8   5   1   71.64    5.55
   8   5  -1   65.34    3.69
   7   5  -1   15.97    2.18
   7   5  -1    7.60   12.95
  -7   5   1   12.78    4.41
   6   5  -1   30.27    2.46
   6   5  -1   30.96    2.44
   6   5  -1   32.74   12.96
  -6   5   1   31.77    4.66
   5   5  -1    5.07    1.92
   5   5  -1    0.33    1.88
  -5   5   1    6.48    4.28
   5   5  -1    2.07   12.44
   4   5  -1    1.78    2.05
   4   5  -1   12.57   11.90
   4   5  -1    1.49    1.81
   3   5  -1  390.88   15.91
  -3   5   1  367.89   15.99
   3   5  -1  371.84   20.63
   3   5  -1  375.08   15.82
   2   5  -1   53.90    4.23
  -2   5   1   51.30    3.38
   2   5  -1   58.24    3.25
   2   5  -1   42.67   11.79
   2   5  -1   52.92    2.98
   1   5  -1   40.65    3.71
   1   5  -1   36.55    2.38
   1   5  -1   38.62    2.77
  -1   5   1   36.09    2.88
   1   5  -1   37.04   11.33
   0   5   1    1.76   11.73
   0   5  -1   12.00    3.24
   0   5  -1    9.78    2.19
   0   5   1   11.20    2.37
   0   5   1   10.21    1.49
   0   5  -1    8.81    1.56
  -1   5  -1   83.78    5.02
  -1   5  -1   91.33    4.43
   1   5   1   93.40    4.43
  -1   5  -1   82.57    5.72
   1   5   1   81.97    3.99
  -1   5  -1   84.69    3.97
  -2   5  -1    2.37    4.28
  -2   5  -1    1.44    2.97
   2   5   1   -0.24    2.18
   2   5   1    3.16    1.62
   3   5   1  188.53   16.23
  -3   5  -1  200.29    9.26
   3   5   1  207.03    8.88
   3   5   1  201.45    8.71
  -3   5  -1  201.29    9.89
   4   5   1  120.74   15.13
  -4   5  -1  142.46    6.82
   4   5   1  147.25    6.43
  -4   5  -1  125.91    7.80
   4   5   1  136.92    6.23
   5   5   1    8.64   13.72
   5   5   1    8.43    1.84
  -5   5  -1    2.75    4.71
  -5   5  -1    8.07    2.79
   5   5   1    3.73    2.11
   6   5   1    9.54   14.10
  -6   5  -1    4.77    4.73
   6   5   1    1.71    1.83
   6   5   1    3.34    2.17
  -6   5  -1    3.61    2.63
   7   5   1    8.27   14.46
   7   5   1    2.08    1.88
  -7   5  -1    0.42    4.81
   7   5   1    0.46    2.40
   7   5   1   -1.67    1.49
  -7   5  -1    1.76    2.43
   8   5   1    8.77    1.65
   8   5   1    6.62    1.99
  -8   5  -1    8.20    4.85
   8   5   1    7.57    2.22
   8   5   1    9.55    2.45
   9   5   1   40.12    3.16
   9   5   1   43.25    2.60
  -9   5  -1   39.24    5.54
   9   5   1   41.07    2.80
   9   5   1   32.55   15.55
  -9   5  -1   39.61    3.96
   9   5   1   45.45    2.89
  10   5   1   17.59    2.61
  10   5   1   16.87    1.97
 -10   5  -1   13.50    4.94
  10   5   1   15.27    2.23
 -10   5  -1   15.45    3.70
  10   5   1   16.59    2.24
  11   5   1   13.41    2.51
  11   5   1   12.71    1.94
 -11   5  -1   15.27    5.16
  11   5   1   15.23    2.22
  11   5   1    8.95   15.84
 -11   5  -1    4.29    3.64
  11   5   1   13.23    2.17
  12   5   1   37.29    2.93
  12   5   1   32.58    2.49
  12   5   1   29.72    2.64
 -12   5  -1   34.16    5.48
  12   5   1   43.86   16.26
 -12   5  -1   39.43    4.32
  12   5   1   33.79    2.60
  13   5   1  108.64    5.09
  13   5   1  105.59    5.27
  13   5   1  111.55    5.09
  13   5   1  105.15    5.16
 -13   5  -1  104.03    7.09
  14   5   1    0.57    1.94
 -14   5  -1   -5.05    5.01
  14   5   1   -0.66    1.87
  14   5   1   -1.71    2.41
 -15   5  -1   63.55    5.97
  15   5   1   68.73   17.47
  15   5   1   68.00    3.71
  15   5   1   75.92    3.93
 -15   5  -1   66.35    5.79
 -16   5  -1    2.55    4.77
  16   5   1    5.88   16.00
  16   5   1    0.47    1.94
  16   5   1    1.89    2.22
 -16   5  -1   -0.15    4.79
  17   5   1    9.24   15.64
  17   5   1    3.22    1.97
 -17   5  -1    2.42    4.37
 -17   5  -1   -0.16    5.03
  18   5   1    2.34   14.93
  18   5   1   14.53    2.36
 -18   5  -1    8.56    5.28
 -19   5  -1    1.17    4.08
  19   5   1    5.31   13.86
  19   5   1    3.35    2.00
  19   5   1    2.05    2.19
 -19   5  -1    1.16    5.43
  20   5   1    3.55    1.97
 -20   5  -1    4.03    3.73
 -20   5  -1   -8.26    5.53
  20   5   1   -2.04   13.19
  21   5   1   -1.53    1.91
 -21   5  -1   -2.32    2.92
 -21   5  -1   -1.49    5.69
  21   5   1   -1.61   12.63
  22   5   1    3.15   11.83
 -22   5  -1    1.76    5.54
  22   5   1    0.24    1.84
  23   5   1    1.06   10.63
 -23   5  -1    2.32    5.45
  24   5   1   -5.03    9.54
 -24   5  -1    6.32    5.24
  26  -5   1   -3.43    2.50
  27  -5   1   15.10    2.11
  22  -6  -1   -1.45    2.38
 -22   6   1    1.55    1.30
 -21   6   1   24.11    1.91
  21   6  -1   11.88    9.61
 -20   6   1   -1.36    1.72
  20   6  -1   -6.22   10.55
 -19   6   1   60.03    3.28
  19   6  -1   58.80   11.52
 -18   6   1    4.12    2.04
  18   6  -1    2.22   11.74
  18   6  -1    0.36    1.70
 -17   6   1   68.74    3.70
  17   6  -1   70.86   13.25
  17   6  -1   61.96    3.38
  16   6  -1   16.08   13.48
  16   6  -1   13.68    2.02
  15   6  -1   28.53   14.01
  15   6  -1   21.75    2.22
  14   6  -1   14.33   14.81
  14   6  -1    5.78    2.04
  13   6  -1   56.03    3.24
  13   6  -1   57.29    3.29
 -12   6   1    2.71    2.60
  12   6  -1   11.28   15.14
  12   6  -1    9.07    2.19
  11   6  -1  217.25   18.71
  10   6  -1   -3.41   15.03
  10   6  -1    8.38    1.96
   9   6  -1   36.12   15.51
   9   6  -1   46.44    2.92
   8   6  -1   36.98   14.77
   8   6  -1   28.88    2.53
  -8   6   1   31.50    3.09
   8   6  -1   41.72    2.85
   7   6  -1    3.34    2.29
   7   6  -1    6.87   14.58
   7   6  -1    2.56    1.86
  -7   6   1    0.89    2.43
   7   6  -1    0.10    1.97
   6   6  -1   13.78   14.66
   6   6  -1   14.49    1.96
  -6   6   1   12.13    2.69
   6   6  -1   13.13    2.39
  -5   6   1    7.32    2.61
   5   6  -1   19.74   14.28
   5   6  -1    8.49    1.87
   4   6  -1   21.67   13.74
   4   6  -1   21.78    2.13
   4   6  -1   28.87    2.45
  -4   6   1   32.59    2.94
   3   6  -1    5.18    1.68
  -3   6   1    6.55    2.46
   3   6  -1   10.33    2.27
  -2   6   1   26.55    2.85
   2   6  -1   28.51    2.49
   1   6  -1   83.51    4.28
  -1   6   1   79.66    4.42
   0   6   1   51.86    3.47
   0   6  -1   56.76    3.43
   1   6   1   70.00    4.00
  -1   6  -1   73.88    4.07
  -2   6  -1   28.83    2.87
   2   6   1   23.45    2.55
  -3   6  -1   31.32    2.92
   3   6   1   28.75    2.62
  -4   6  -1   36.30    3.17
   4   6   1   43.37    3.04
   4   6   1   32.81   13.41
  -5   6  -1  102.65    4.90
   5   6   1   88.48    4.78
   5   6   1   75.33   14.23
   6   6   1   40.99    2.89
  -6   6  -1   42.18    3.21
   6   6   1   41.90    3.12
   7   6   1   -2.66    2.13
  -7   6  -1   -0.83    2.65
   7   6   1   -6.19   14.23
   7   6   1   -0.75    2.32
   8   6   1   19.46   14.53
   8   6   1    8.10    2.36
   9   6   1   13.32   14.66
  10   6   1   -1.92   14.22
  10   6   1   -0.05    1.98
  11   6   1   43.78   14.40
  11   6   1   34.18    2.84
  11   6   1   34.54    2.51
  12   6   1    3.76   14.76
  12   6   1   -0.05    2.20
  13   6   1   16.15   14.04
  13   6   1   23.86    2.45
 -13   6  -1   15.17    4.31
  14   6   1    4.74    2.13
  14   6   1   -2.65   13.62
  15   6   1    0.37    2.09
  15   6   1    9.64   12.97
  16   6   1   15.45    2.20
  16   6   1   24.99   12.73
  17   6   1   14.53    2.04
  17   6   1   -4.05   11.84
  18   6   1    8.61   11.30
  19   6   1   15.72   10.61
  20   6   1   -6.92    9.86
 -21   6  -1   23.27    1.91
 -22   6  -1    4.39    1.34
 -16   7   1    2.97    1.35
 -15   7   1   18.20    1.74
  15   7  -1   13.92    1.54
 -14   7   1    2.11    1.64
  14   7  -1   -0.72    1.45
 -13   7   1    1.76    1.71
  13   7  -1    0.79    1.57
 -12   7   1   17.85    2.05
  12   7  -1   18.47    1.87
 -11   7   1    0.56    1.94
  11   7  -1   -0.32    1.74
  11   7  -1    3.87    9.96
  10   7  -1    9.80    1.90
 -10   7   1   15.00    2.13
   9   7  -1   -1.18    1.90
  -9   7   1   -0.87    2.08
   8   7  -1    8.66    2.00
   8   7  -1   10.44   10.01
  -8   7   1   11.89    2.20
   7   7  -1    5.87    1.99
  -7   7   1    2.76    2.13
   6   7  -1   18.75    2.27
  -6   7   1   20.81    2.37
   5   7  -1    5.52    2.09
  -5   7   1    1.06    2.20
   5   7  -1   -0.75    1.75
   4   7  -1    3.11    2.19
   4   7  -1    3.99    1.85
  -4   7   1    4.62    2.23
   3   7  -1    0.39    2.19
  -3   7   1    1.08    2.15
   3   7  -1   -0.27    1.96
  -2   7   1    3.22    2.19
   2   7  -1   -1.88    2.24
  -2   7   1    5.75    2.20
  -1   7   1    1.27    2.14
   1   7  -1    1.05    2.27
   0   7   1   19.87    2.42
   1   7   1   -0.05    2.16
  -1   7  -1   -2.84    2.12
   2   7   1   -2.59    2.16
   2   7   1   -3.24    2.08
  -2   7  -1    0.17    2.09
   3   7   1   -0.37    2.12
  -3   7  -1   -5.23    2.14
   3   7   1   -0.09    2.03
   4   7   1   15.26    2.24
   4   7   1   14.83    2.13
  -4   7  -1   15.66    2.31
   5   7   1    0.66    2.03
   5   7   1   -0.30    1.91
  -5   7  -1   -1.36    2.11
   6   7   1    0.43    1.98
  -6   7  -1    4.90    2.09
   6   7   1    4.58    1.83
   7   7   1   19.92    2.25
  -7   7  -1   22.52    2.39
   7   7   1   23.94    2.08
   8   7   1    3.61    1.92
  -8   7  -1    1.53    2.04
   8   7   1    1.65    1.63
  -9   7  -1    5.06    2.00
   9   7   1    4.28    1.89
 -10   7  -1    6.63    1.95
  10   7   1   11.31    9.91
  10   7   1    6.86    1.85
 -11   7  -1    5.61    1.87
  11   7   1    9.75    9.89
  11   7   1    2.70    1.77
 -12   7  -1    3.02    1.75
  12   7   1    5.41    9.48
  12   7   1    1.75    1.67
 -13   7  -1    6.71    1.73
  13   7   1    8.44    9.63
  13   7   1    7.52    1.64
  14   7   1    4.35    1.51
 -14   7  -1    5.80    1.60
 -15   7  -1    6.94    1.50
 -16   7  -1    2.55    1.25
 -35   0   2    1.04    3.18
 -34   0   2   12.53    4.08
 -27   0   2   21.53    9.34
  27   0  -2   -2.33    3.13
  26   0  -2   45.41    4.08
 -25   0   2    8.09    8.65
  25   0  -2    4.67    3.48
 -24   0   2  120.02   10.69
  24   0  -2  137.02    7.05
 -23   0   2    7.44    7.97
  23   0  -2    3.31    3.65
 -22   0   2  272.09   15.11
  22   0  -2  306.95   12.80
  21   0  -2    6.10    2.33
 -21   0   2   10.91    7.08
  21   0  -2   11.77    3.44
  20   0  -2    0.72    1.42
  20   0  -2    2.78    3.35
  20   0  -2   -0.97    2.13
  19   0  -2    0.70    3.14
 -19   0   2    3.10    6.27
  19   0  -2    0.98    2.17
 -18   0   2   92.91    7.60
  18   0  -2   91.79    4.59
  17   0  -2   63.92    5.29
 -17   0   2   79.96    6.76
 -16   0   2  129.93    8.11
  16   0  -2  131.92    6.07
  15   0  -2   43.11    4.97
 -15   0   2   36.89    5.66
  15   0  -2   43.37    2.98
  14   0  -2   44.76    6.82
  14   0  -2   39.53    5.05
  14   0  -2   24.67   11.69
 -14   0   2   40.10    5.42
  14   0  -2   32.51    2.81
  13   0  -2   12.49    4.70
  13   0  -2   14.46    1.07
  13   0  -2   13.43    2.48
  13   0  -2   20.28   11.77
 -13   0   2   13.80    4.98
  12   0  -2  680.56   27.57
  12   0  -2  637.25   28.11
  11   0  -2   99.50    4.31
 -11   0   2  115.47    6.50
  11   0  -2  120.46    5.82
  11   0  -2  107.61    6.04
 -10   0   2 1243.24   51.51
  10   0  -2 1281.03   51.37
  10   0  -2 1217.65   51.33
  -9   0   2   12.05    4.23
   9   0  -2    6.60    3.69
   9   0  -2    9.52    3.79
   8   0  -2 5143.89  210.28
   8   0  -2 5132.37  210.34
  -8   0   2 5142.58  210.42
   7   0  -2    2.73    3.17
   7   0  -2   -1.07    3.30
  -7   0   2   -0.60    3.99
   6   0  -2 1096.93   44.65
   6   0  -2 1107.62   44.77
  -6   0   2 1041.53   44.88
   5   0  -2   28.23    2.46
  -5   0   2   24.62    3.85
   5   0  -2   28.40    3.21
  -4   0   2  601.24   25.36
   4   0  -2  614.19   25.18
   3   0  -2   10.59    1.72
  -3   0   2   12.14    1.19
  -3   0   2   14.28    3.68
   3   0  -2   10.20    2.36
  -2   0   2  463.07   21.00
   2   0  -2  518.57   20.64
   2   0  -2  490.54   20.71
   1   0  -2   10.00    1.08
  -1   0   2    9.10    0.59
   1   0  -2   10.15    1.55
  -1   0   2    7.26    1.36
   0   0   2  195.02    8.19
   0   0  -2  206.14    8.22
   1   0   2   -1.61    3.41
  -1   0  -2   -1.25    0.91
   1   0   2   -2.40    3.00
   1   0   2    0.21    0.81
   2   0   2  147.99    7.54
   2   0   2  176.73    8.41
   2   0   2  153.79    6.48
   2   0   2  163.88    7.29
   2   0   2  161.93    6.54
   3   0   2    7.42    1.31
   3   0   2    8.65    4.10
   3   0   2   15.28    5.66
   3   0   2    7.46    3.82
   3   0   2    8.42    0.83
   3   0   2   11.09    3.87
   4   0   2 1528.28   63.04
   4   0   2 1563.80   63.25
   4   0   2 1532.69   62.77
   5   0   2   11.74    3.72
   5   0   2    5.22    6.35
   5   0   2    9.83    1.04
   6   0   2 1421.15   54.78
   6   0   2 1314.89   54.44
   6   0   2 1315.99   54.18
   7   0   2    5.35    3.65
   7   0   2   -0.16    6.61
  -7   0  -2    5.57    1.85
   7   0   2    7.73    1.12
   8   0   2  749.16   29.92
   8   0   2  724.34   29.32
  -8   0  -2  705.91   29.08
   8   0   2  698.26   28.96
   9   0   2   -0.87    6.48
  -9   0  -2    3.99    2.28
   9   0   2    1.49    1.13
  10   0   2    3.60    6.48
 -10   0  -2    2.41    2.48
  10   0   2    5.88    1.17
  11   0   2    7.43    6.59
 -11   0  -2    7.25    2.69
  11   0   2    3.38    1.22
  12   0   2   12.98    6.97
  12   0   2   14.73    1.43
  13   0   2   19.78    7.03
 -13   0  -2   23.56    3.37
  13   0   2   28.92    1.78
  14   0   2   87.68   21.15
 -14   0  -2   79.69    4.93
  14   0   2   81.05    3.69
 -15   0  -2   10.22    3.60
  15   0   2   11.13    7.73
  15   0   2    6.52    1.34
 -16   0  -2  279.13   13.48
  16   0   2  285.24   15.13
  16   0   2  312.54   12.71
  17   0   2   -2.62   18.07
  17   0   2    6.61    7.24
 -17   0  -2    2.53    4.10
  18   0   2   -4.37   17.01
  18   0   2   -0.64    7.22
 -18   0  -2   -2.86    4.47
  19   0   2    6.17   16.57
  19   0   2   12.10    7.21
 -19   0  -2   14.53    4.94
  20   0   2  155.47   17.73
  20   0   2  149.82    9.97
 -20   0  -2  152.86    8.88
  21   0   2    4.33   16.22
  21   0   2   14.41    6.95
 -21   0  -2    1.08    5.91
  22   0   2  125.86    9.00
 -22   0  -2  129.66    8.82
  23   0   2    0.62    6.53
 -23   0  -2    0.23    6.84
  24   0   2  476.32   22.21
  24   0   2  528.30   24.86
 -24   0  -2  518.54   22.99
  25   0   2  -16.30   11.07
  26   0   2   47.83   10.94
  28   0   2   64.81    9.27
  29   0   2   10.35    7.50
  30   0   2   15.99    6.71
 -35  -1   2    3.08    3.13
 -34   1   2   -0.79    3.29
 -33   1   2    4.17    3.99
 -32   1   2   17.50    4.73
  31  -1  -2    3.68    2.58
 -30   1   2    4.92    8.52
  30  -1  -2   -1.23    2.89
 -29   1   2   17.41    8.92
  29  -1  -2   16.86    3.28
 -28   1   2   64.60    9.92
 -27   1   2    3.94    8.94
  27  -1  -2   13.59    3.69
  26  -1  -2   59.26    4.67
  26   1  -2   57.49    3.21
 -25   1   2   13.55    8.24
  25  -1  -2    8.80    3.75
  25   1  -2    6.67    1.96
 -24   1   2   -3.54    7.61
  24  -1  -2    3.29    3.77
  24   1  -2    0.38    1.88
  23   1  -2   18.41    3.42
  23   1  -2   21.28    2.16
 -23   1   2   29.28    7.46
  23   1  -2   11.47    7.46
  22   1  -2   21.47    3.40
  22   1  -2   21.30    2.12
 -22   1   2   23.36    6.93
 -22  -1   2   12.19    8.30
  22   1  -2   20.78    7.33
  21   1  -2   -0.27    3.03
  21   1  -2    2.75    1.77
 -21   1   2   -0.20    6.32
 -21  -1   2   -1.24    8.01
  21   1  -2   -2.61    7.14
 -20   1   2  112.58    8.15
 -20  -1   2   97.52    9.33
  20   1  -2  101.69    5.32
  20   1  -2  120.12    5.70
  19   1  -2   30.52    6.92
 -19  -1   2   23.88    7.58
 -19   1   2   24.36    5.73
  19   1  -2   23.84    2.69
  19  -1  -2   21.02    2.21
  19   1  -2   24.02    3.08
  18   1  -2   40.96    7.24
 -18   1   2   39.32    6.06
 -18  -1   2   45.92    7.78
  18   1  -2   51.93    3.26
  18   1  -2   52.90    3.74
  17   1  -2   28.85    8.48
 -17   1   2   27.32    5.15
 -17  -1   2   42.70    7.33
  17  -1  -2   33.57    2.48
  17   1  -2   32.25    2.74
  16   1  -2    6.85    3.68
  16   1  -2    0.16    8.67
  16   1  -2   21.66    7.05
  16   1  -2    6.31    2.71
 -16  -1   2    2.85    6.52
 -16   1   2    8.21    4.72
  16  -1  -2    4.70    1.97
  16   1  -2    7.75    1.33
  15   1  -2   21.45    3.96
  15   1  -2   22.96    2.94
  15  -1  -2   22.67    2.31
  15   1  -2   22.89    1.66
 -15   1   2   19.93    4.60
 -15  -1   2   14.14    6.62
  15   1  -2   30.65    7.27
  15   1  -2   21.92    9.18
  14   1  -2 1113.84   50.68
  14   1  -2 1240.43   49.96
  14  -1  -2 1212.62   49.90
  14   1  -2 1212.57   49.79
  14   1  -2 1223.29   50.01
  14   1  -2 1165.44   50.37
 -14  -1   2 1247.86   50.89
 -14   1   2 1206.54   50.32
  14   1  -2 1252.10   50.22
  13   1  -2  211.00   11.11
  13   1  -2  210.93    9.49
  13   1  -2  210.98    9.39
  13   1  -2  207.59    9.07
 -13   1   2  212.88   10.05
  13   1  -2  202.06   11.73
  13   1  -2  233.48    9.12
 -12   1   2    4.81    3.69
  12   1  -2    7.85    1.58
  12   1  -2    2.78    6.79
  12   1  -2    5.40    2.40
  12   1  -2    6.21    2.58
  12   1  -2    3.22    6.19
  12   1  -2    8.49    3.81
  11   1  -2   18.18    6.36
  11   1  -2   27.75    1.83
  11   1  -2   22.20    2.63
  11   1  -2   24.16    2.77
  11   1  -2   18.94    5.72
 -11  -1   2   25.15    6.63
  11   1  -2   29.67    4.06
  10   1  -2   -0.14    1.39
  10   1  -2   -3.95    5.83
  10   1  -2    0.85    2.30
  10  -1  -2    3.46    2.07
  10   1  -2    1.60    4.93
  10   1  -2    2.38    2.40
 -10   1   2    0.28    3.32
 -10  -1   2   -5.50    6.41
  10   1  -2    2.30    3.64
   9   1  -2  115.19    4.91
   9   1  -2  106.67    7.16
   9   1  -2  108.28    5.32
   9   1  -2  108.38    5.14
   9  -1  -2  122.19    5.70
   9   1  -2  118.63    6.49
   9   1  -2  114.72    5.38
   9   1  -2  111.81    4.83
   9   1  -2  120.29    6.13
  -9  -1   2  118.42    7.97
  -9   1   2  117.20    5.85
   8   1  -2 1268.77   51.95
   8   1  -2 1312.00   52.28
   8   1  -2 1284.06   52.06
   8  -1  -2 1141.38   52.17
   8   1  -2 1277.24   52.20
   8   1  -2 1281.80   52.11
  -8   1   2 1293.10   52.21
  -8  -1   2 1220.35   52.76
   8   1  -2 1284.01   51.97
   8   1  -2 1280.32   52.41
   7   1  -2    5.27    2.28
   7   1  -2    8.99    4.70
   7   1  -2    5.16    1.28
   7   1  -2    3.98    2.28
   7   1  -2    1.27    3.89
   7   1  -2    0.71    3.58
   7   1  -2    4.14    0.98
  -7   1   2    2.20    2.93
   6   1  -2 1190.43   48.30
   6   1  -2 1165.01   48.36
   6   1  -2 1157.05   48.29
   6   1  -2 1175.36   48.15
   6   1  -2 1181.75   48.46
  -6   1   2 1168.14   48.35
   6   1  -2 1230.03   48.51
   5   1  -2  104.97    4.73
   5   1  -2  105.97    5.29
   5   1  -2   99.48    4.25
  -5   1   2  101.71    4.97
  -4   1   2 3208.01  132.30
   4   1  -2 3320.35  132.26
   4   1  -2 3219.41  132.28
   4   1  -2 3212.48  132.20
   4   1  -2 3226.64  132.35
  -3   1   2   80.33    6.44
  -3   1   2   80.39    3.69
  -3   1   2   68.90    4.17
   3   1  -2   73.50    3.84
  -3   1   2   71.29    3.98
   3   1  -2   70.55    3.57
  -2   1   2 2435.57   99.37
   2   1  -2 2414.80   99.08
  -2   1   2 2418.94   99.07
  -2   1   2 2438.98   99.11
  -2   1   2 2408.72   99.13
  -1   1   2   14.75    2.16
  -1   1   2   16.02    1.48
  -1   1   2   22.16    7.05
  -1   1   2   11.25    4.55
   1   1  -2   16.65    1.96
  -1   1   2   16.14    1.61
  -1   1   2   16.03    1.03
   0   1   2  861.65   35.50
   0   1   2  878.00   35.54
   0   1   2  880.90   35.51
   0   1  -2  881.80   35.62
   0   1   2  886.76   36.51
   0   1   2  871.75   35.75
   0   1   2  913.11   35.97
   0   1   2  827.18   35.54
   0   1   2  868.46   35.52
   1   1   2    3.41    0.91
   1   1   2    4.51    0.95
   1   1   2    1.76    1.34
   1   1   2   -1.00    4.77
   1   1   2    2.39    1.01
   1   1   2    8.79    7.69
   1  -1   2    3.82    2.42
   1   1   2    0.76    1.26
   1   1   2    4.61    6.33
   1   1   2    7.63    3.37
   2   1   2 1974.06   78.26
   2   1   2 1924.52   78.33
   2   1   2 1961.43   78.01
   2   1   2 1876.98   78.01
   2   1   2 1911.66   78.04
   2   1   2 1940.24   78.28
   2   1   2 1884.60   78.19
   2   1   2 1781.39   78.62
   2   1   2 1904.52   78.31
   2   1   2 1871.82   78.04
   2   1   2 1859.92   78.65
   3   1   2    4.86    7.86
   3   1   2   -2.05    5.52
   3   1   2    0.96    4.41
   3   1   2    3.75    1.42
   3   1   2    2.62    1.12
   3   1   2    2.23    1.36
   3   1   2    2.69    1.11
   3   1   2    3.89    3.40
   3   1   2    2.33    4.79
   3   1   2   -4.94    8.78
   3   1   2    2.68    4.88
   3   1   2    4.80    1.41
   4   1   2 1835.59   76.78
   4   1   2 1883.37   76.61
   4   1   2 1843.68   76.28
   4   1   2 1889.71   76.27
   4   1   2 1860.00   76.29
   4   1   2 1868.11   76.27
   4   1   2 1839.04   76.47
   4   1   2 1910.80   76.56
   4   1   2 1892.68   77.17
   4   1   2 1864.63   76.60
   4   1   2 1844.65   77.02
  -4  -1  -2 1849.67   76.29
  -5  -1  -2    0.40    2.02
   5   1   2    7.58    8.21
   5  -1   2    2.90    3.29
   5   1   2    0.49    1.59
   5   1   2    0.96    5.22
   5   1   2   -2.62    6.65
   5   1   2    2.07    1.17
   5   1   2    2.42    1.22
   5   1   2   -0.26    1.39
   5   1   2    1.43    3.65
   5   1   2    2.40    0.83
   5   1   2    8.74    4.75
   5   1   2   14.39   10.44
   5   1   2    2.40    1.51
   6   1   2  682.21   31.13
  -6  -1  -2  712.23   29.72
   6   1   2  647.20   30.72
   6   1   2  692.18   29.62
   6   1   2  697.13   30.34
   6   1   2  739.00   29.60
   6   1   2  724.70   29.62
   6   1   2  737.51   29.60
   6  -1   2  733.00   29.82
   6   1   2  738.37   29.96
   6   1   2  675.23   32.02
   6   1   2  719.97   29.57
   6   1   2  717.68   30.15
   6   1   2  723.67   29.62
  -7  -1  -2    6.83    2.64
  -7   1  -2    0.29    3.20
   7   1   2    0.46    8.31
   7   1   2    0.60    5.72
   7   1   2    5.96    1.66
   7   1   2    6.29    1.27
   7   1   2    7.37    1.34
   7   1   2    5.81    1.42
   7  -1   2    7.73    2.89
   7   1   2    5.40    1.38
   7   1   2   13.31   11.36
   7   1   2    8.15    1.68
  -8  -1  -2  102.69    5.14
   8   1   2   89.99    9.48
   8   1   2   94.17    7.02
   8   1   2   95.79    4.52
   8   1   2  101.76    4.34
   8   1   2   99.97    4.36
   8   1   2  101.23    4.40
   8  -1   2  105.86    5.08
   8   1   2   94.92    4.40
   8   1   2   94.41   12.50
   8   1   2   97.06    4.51
   9   1   2   59.81    9.26
  -9  -1  -2   71.39    4.38
  -9   1  -2   72.55    3.76
   9   1   2   70.56    3.23
   9   1   2   66.19    3.27
   9  -1   2   71.14    3.00
   9   1   2   70.12    3.30
   9   1   2   67.71    3.51
   9   1   2   67.99    6.79
   9   1   2   69.23    3.39
   9   1   2   66.54   12.44
   9   1   2   70.79    3.44
 -10  -1  -2    2.28    3.32
  10   1   2    0.57    1.26
  10   1   2    0.98    1.41
  10  -1   2    0.64    0.76
  10   1   2   -0.81    1.41
  10   1   2    0.40    1.80
  10   1   2    0.78    1.66
  10   1   2   -1.45   13.06
  10   1   2    1.51    1.91
  11   1   2    1.62    2.00
  11   1   2   -1.73    6.35
  11   1   2    4.20    1.50
  11   1   2    0.65    1.38
  11  -1   2    2.27    0.83
  11   1   2    0.82    1.78
  11   1   2    1.62    1.77
  11   1   2    1.42   13.62
 -11  -1  -2    4.53    3.48
 -11   1  -2    4.24    2.42
 -12  -1  -2   14.67    3.91
 -12   1  -2   14.23    2.85
  12   1   2   15.67    2.00
  12   1   2   12.13    1.64
  12   1   2   15.90    1.53
  12   1   2   14.13   14.18
  12   1   2   10.82    6.85
  12   1   2   11.99    2.16
 -13  -1  -2   21.23    4.20
 -13   1  -2   22.17    3.05
  13   1   2   20.79    1.63
  13   1   2   19.22    1.78
  13   1   2   18.25    2.11
  13   1   2   11.23   14.16
  13   1   2   16.22    6.92
 -14   1  -2   28.03    3.31
  14   1   2   14.45    9.71
  14   1   2   27.02    1.80
  14   1   2   28.13    2.00
  14   1   2   40.15   13.88
  14   1   2   21.54    6.70
  15   1   2   29.13    9.71
  15   1   2   21.71    1.61
 -15   1  -2   27.15    3.47
 -15  -1  -2   29.91    4.57
  15   1   2   16.43    9.75
  15   1   2   25.11    6.57
  16   1   2  315.76   16.61
  16   1   2  327.26   13.27
  16   1   2  301.27   17.01
  16   1   2  302.48   15.19
 -16   1  -2  301.36   13.89
 -16  -1  -2  307.80   14.41
  17   1   2   -0.63    1.54
  17   1   2   -1.85   12.39
  17   1   2   -5.69    6.37
  17   1   2   -7.76   10.52
 -17   1  -2   -1.43    3.71
 -17  -1  -2   -3.64    4.89
  18   1   2    9.64    1.69
  18   1   2   16.60   12.63
  18   1   2   18.46    6.54
  18   1   2    1.11   10.49
 -18   1  -2   14.41    4.09
  19   1   2    2.33    1.65
  19   1   2    2.35   12.26
  19   1   2   -4.36    6.60
 -19   1  -2    0.78    4.39
  20   1   2    8.04    1.72
  20   1   2   33.08   11.91
  20  -1   2   23.87   19.84
  20   1   2    3.98   12.08
  20   1   2    8.93    6.70
  20  -1   2    3.64    7.29
 -20   1  -2    9.12    4.89
  21   1   2    7.87    1.82
  21   1   2    7.45   11.71
  21  -1   2   19.72   19.42
  21   1   2   18.48   11.68
  21  -1   2    2.48    7.43
 -21   1  -2    8.75    5.25
  22   1   2   48.96    2.84
  22  -1   2   49.61   18.31
  22  -1   2   48.36    7.75
  22   1   2   48.67   11.52
 -22   1  -2   41.41    6.21
  23   1   2   11.09    1.87
  23   1   2   23.32   11.35
 -23   1  -2   15.50    6.11
  24   1   2  103.60    4.87
 -24   1  -2  113.41    8.48
  24   1   2  106.99   12.15
  25   1   2   34.95    9.99
  25  -1   2   31.74    3.76
  26   1   2    5.89    9.37
 -26   1  -2   -3.21    7.73
 -27   1  -2    3.78    7.97
  28   1   2    6.76    7.87
  28  -1   2   15.16    9.46
 -28   1  -2    1.76    8.19
  29  -1   2   -8.02    8.40
 -29   1  -2   -4.41    8.25
  30  -1   2  -16.67    7.15
 -30   1  -2    3.88    7.77
  31  -1   2   -4.48    5.79
 -32   1  -2   50.09    4.11
 -33   2   2    0.06    2.58
 -32   2   2   93.11    5.58
  32  -2  -2  108.98    5.07
 -31   2   2    6.05    7.60
 -31   2   2    9.58    3.69
  31  -2  -2    5.15    2.77
  30   2  -2   -0.08    1.54
 -30   2   2    2.87    8.21
 -30   2   2   -5.73    4.29
  30  -2  -2   -3.59    3.06
  29   2  -2    8.13    1.84
 -29   2   2   -1.02    8.54
 -29   2   2   11.15    4.74
  29  -2  -2    7.24    3.45
  28   2  -2    4.04    1.90
 -28   2   2    4.98    8.45
 -28   2   2   11.30    5.09
  28  -2  -2    7.92    3.64
 -27   2   2    0.53    8.29
 -26   2   2    9.79    8.03
  26   2  -2   11.43    2.12
  26  -2  -2    8.71    3.88
  25   2  -2    4.21    2.16
  24   2  -2  188.72    8.35
 -24   2   2  189.22   11.58
  23   2  -2    2.97    2.12
 -23   2   2    7.81    6.81
  22   2  -2   54.47    3.25
 -22   2   2   60.70    7.30
  21   2  -2    2.20    2.02
 -21   2   2    7.68    6.07
  21   2  -2    5.95   10.96
  20   2  -2   20.81    1.84
  20   2  -2   18.28    2.21
  20   2  -2   16.49   11.00
 -20   2   2   19.80    6.02
  19   2  -2    1.54    1.52
  19   2  -2    0.72    1.85
 -19   2   2    4.89    5.39
  19   2  -2   -2.51   10.65
 -18   2   2   18.69    5.28
  18   2  -2   17.06   10.57
  18   2  -2   13.74    1.71
  17   2  -2   13.04    1.70
  17   2  -2   17.79    2.56
 -17   2   2   17.29    5.00
  17   2  -2   17.00   10.25
  17   2  -2   18.44    1.91
  17   2  -2   17.20    3.37
  16   2  -2  164.49    7.26
  16   2  -2  168.29    7.56
  16   2  -2  171.05    7.24
  16   2  -2  185.65   13.32
 -16   2   2  157.10    8.67
  16   2  -2  170.53    8.00
  15   2  -2    6.51    3.25
  15   2  -2    5.45    2.34
  15   2  -2    8.14    2.33
 -15   2   2    4.07    4.01
  15   2  -2    8.74    1.64
  14   2  -2  145.39   12.23
  14   2  -2  133.42    6.22
  14   2  -2  131.80    6.18
 -14   2   2  129.09    7.03
  14   2  -2  142.92    6.76
 -13   2   2    3.44    3.55
  13   2  -2    1.80    4.91
  13   2  -2   -1.83    2.21
  13   2  -2   -0.29    1.35
  13   2  -2    1.13    3.26
  12   2  -2  525.73   20.85
  12   2  -2  445.20   21.53
  12   2  -2  502.53   21.02
  12   2  -2  515.60   21.02
 -12   2   2  505.03   21.34
  12   2  -2  497.22   20.81
  11   2  -2   30.18    2.03
  11   2  -2   27.79    2.53
  11   2  -2   29.89    2.62
  11   2  -2   19.44    5.42
 -11   2   2   28.52    3.51
  11   2  -2   28.25    1.82
  10   2  -2   97.95    4.34
  10   2  -2   94.98    4.81
  10   2  -2   94.30    4.62
  10   2  -2   98.84    4.66
  10   2  -2   86.63    6.92
 -10   2   2   98.49    5.23
  10   2  -2   95.99    4.22
  10   2  -2   88.17    5.54
   9   2  -2   53.33    3.29
  -9   2   2   47.06    2.32
   9   2  -2   50.63    2.99
   9   2  -2   46.67    3.07
   9   2  -2   50.93    2.62
   9   2  -2   49.83    4.27
   9   2  -2   49.53    2.46
   8   2  -2  671.01   27.72
  -8   2   2  670.33   27.57
   8   2  -2  668.40   27.82
   8   2  -2  673.95   27.69
  -8   2   2  699.38   28.13
   8   2  -2  653.94   28.00
   7   2  -2    3.01    1.87
  -7   2   2    1.53    3.67
  -7   2   2    4.66    1.41
   7   2  -2    2.51    2.86
   7   2  -2    3.73    2.04
   7   2  -2    3.29    1.22
   7   2  -2    0.67    3.44
  -7   2   2    4.02    2.47
  -6   2   2   11.32    2.30
  -6   2   2   13.62    3.52
   6   2  -2   11.04    1.85
  -6   2   2   12.46    1.63
   6   2  -2   11.90    3.07
  -6   2   2   17.48    5.19
   6   2  -2    7.80    2.08
   6   2  -2    8.55    1.33
   6   2  -2    8.68    3.18
  -5   2   2   11.63    2.06
  -5   2   2   12.38    3.67
  -5   2   2    8.70    0.77
  -5   2   2    9.74    3.14
   5   2  -2    9.76    1.70
   5   2  -2    8.01    2.59
  -5   2   2   10.64    1.76
   5   2  -2   11.61    3.18
  -5   2   2    9.43    5.66
   5   2  -2   11.99    2.17
   5   2  -2    9.22    1.33
   5   2  -2   10.78    3.08
   4   2  -2  418.01   17.05
  -4   2   2  421.73   16.97
  -4   2   2  419.93   18.27
  -4   2   2  426.32   17.23
  -4   2   2  411.57   17.39
   4   2  -2  406.77   16.92
   4   2  -2  415.34   17.20
  -4   2   2  400.62   16.81
  -4   2   2  412.88   16.99
  -3   2   2    0.97    1.89
  -3   2   2    6.35    7.32
   3   2  -2    2.45    2.32
   3   2  -2    1.06    3.21
  -3   2   2    3.01    0.86
  -3   2   2    0.49    3.22
   3   2  -2    4.32    1.33
  -3   2   2    3.72    1.72
  -2   2   2   30.31    2.30
  -2   2   2   28.43    3.58
   2   2  -2   31.18    1.74
  -2   2   2   28.80    1.56
   2   2  -2   32.19    3.91
  -2   2   2   28.58    1.98
  -2  -2   2   20.31    2.37
  -2   2   2   27.88    7.86
  -1   2   2   50.35    3.08
  -1   2   2   53.51    2.40
   1   2  -2   52.59    2.43
  -1   2   2   50.30    2.43
  -1   2   2   50.39    3.78
  -1   2   2   52.98    2.57
  -1   2   2   55.37    4.77
   0   2   2  200.09    8.48
   0   2   2  199.60    8.20
   0   2   2  193.49    9.28
   0   2   2  196.58    8.22
   0   2   2  198.15    8.80
   0   2   2  192.53   11.44
   0   2   2  194.25    8.20
   1   2   2   20.66    1.52
   1   2   2   20.11    1.43
   1   2   2   24.44    4.31
   1   2   2   20.96    5.48
   1   2   2   20.89    1.97
   1   2   2   18.83    1.24
   1   2   2   28.03    7.91
   2   2   2  263.72   10.02
   2   2   2  255.42   10.00
   2   2   2  271.17   10.97
   2   2   2  244.56   11.64
   2   2   2  264.42   10.13
   2   2   2  272.41   13.29
   2   2   2  219.00   10.04
   2   2   2  230.62    9.89
   3   2   2  134.39    5.76
   3   2   2  134.35    5.80
   3   2   2  142.02    8.40
   3   2   2  137.88    7.66
   3   2   2  136.99    5.91
   3   2   2  139.98   10.66
   4   2   2  185.29   12.01
   4   2   2  177.20    7.54
  -4   2  -2  171.22    7.66
   4   2   2  179.30    7.51
   4   2   2  181.36   10.06
   4   2   2  174.90    9.15
   4   2   2  185.36    7.63
   4   2   2  179.91    7.57
   5   2   2  110.12   10.25
  -5   2  -2   87.14    4.80
   5   2   2   95.07    4.32
   5   2   2   96.67    4.30
   5  -2   2   95.76    4.50
   5   2   2   85.64    7.99
   5   2   2  106.56    4.48
   5   2   2   96.71    6.50
   5   2   2   98.54    4.34
   6   2   2    4.68    1.90
   6   2   2    8.57    1.48
   6   2   2    7.32    1.43
   6  -2   2    5.13    1.70
   6   2   2    9.97    7.36
   6   2   2    8.49    4.88
   6   2   2    4.34    1.34
   7   2   2   -1.38    6.98
   7   2   2    1.13    1.92
   7   2   2    1.82    1.51
   7   2   2    1.71    1.51
   7   2   2    2.25    1.25
   7   2   2    2.26    8.02
   7   2   2   -3.26    4.93
   7   2   2    3.63    1.80
   8   2   2  290.95   11.48
   8   2   2  293.76   11.48
   8   2   2  284.51   13.95
   8   2   2  290.37   11.55
   8   2   2  275.19   14.54
   8   2   2  273.74   15.89
   8   2   2  241.19   11.38
   8   2   2  290.06   11.53
   9   2   2   -0.22    1.54
   9   2   2    0.35    1.57
   9   2   2    0.08    1.93
   9   2   2    6.87    7.51
   9   2   2   -1.78    9.04
   9   2   2    2.81   10.84
   9   2   2    0.80    1.80
  10   2   2  222.99    9.56
  10   2   2  229.30    9.58
  10   2   2  218.44    9.63
  10   2   2  221.80   12.62
  10   2   2  212.09   13.38
  10   2   2  237.48    9.60
 -10   2  -2  229.72    9.87
  10   2   2  208.52   14.97
  11   2   2   -1.30    1.61
  11   2   2    1.59    1.53
  11   2   2    5.14   10.50
 -11   2  -2    1.76    2.54
  11   2   2   -3.41    8.90
  12   2   2    1.61    1.85
  12   2   2    2.26    8.69
  12   2   2    4.90   10.34
 -12   2  -2    1.80    2.71
  13   2   2    4.66    1.64
  13   2   2    5.24    1.78
 -13   2  -2    1.46    2.88
  13   2   2    4.49    2.00
  13   2   2    1.60    7.27
  14   2   2  192.24    8.29
  14   2   2  193.26   11.33
  14   2   2  192.29    8.17
  14   2   2  194.92    8.24
  14   2   2  176.68   12.02
 -14   2  -2  197.27    8.83
  14   2   2  187.55    8.25
  15   2   2    2.94    1.68
  15   2   2   -5.06   11.58
  15   2   2    2.58    8.54
 -15   2  -2    5.88    3.35
  15   2   2    5.73    2.08
  15   2   2    4.46    7.82
  16   2   2  399.85   16.42
  16   2   2  416.46   21.14
  16   2   2  400.63   18.84
 -16   2  -2  370.97   16.95
  16   2   2  390.19   16.48
  16   2   2  408.41   18.74
  17   2   2    5.62    1.84
  17   2   2    2.19   11.83
  17   2   2    6.44    8.54
 -17   2  -2    6.05    3.97
  17   2   2    5.43    8.09
  18   2   2   22.74    2.13
  18   2   2   22.96   12.16
  18   2   2   19.22    8.74
 -18   2  -2   16.21    4.22
  18   2   2   18.78    9.02
  19   2   2    0.47    1.85
  19   2   2   -0.51   12.03
  19   2   2   -0.57    8.28
 -19   2  -2    2.17    4.59
  19   2   2   -4.54    8.91
  20   2   2    1.36    1.91
  20   2   2    8.58   11.90
  20   2   2    1.99    8.17
  20   2   2    9.74    9.74
 -20   2  -2   -3.26    4.67
  21   2   2    4.22    2.02
 -21   2  -2   13.59    5.25
  22   2   2    1.97    9.65
  22   2   2    1.84    1.96
 -22   2  -2    2.33    5.60
  23   2   2   12.71    2.11
  24   2   2  322.30   13.64
  25   2   2   22.21    2.23
 -25   2  -2   29.76    6.87
 -26   2  -2   -8.11    7.03
  27  -2   2   11.56    3.37
  27   2   2    9.49    1.89
 -27   2  -2   13.14    7.23
  28  -2   2   20.48    3.29
 -28   2  -2   21.52    7.47
  29  -2   2   50.44    3.67
 -29   2  -2   46.93    7.84
  30  -2   2    3.55    7.01
 -30   2  -2   13.31    7.20
  31  -2   2   -3.13    5.41
 -31   2  -2    4.91    6.34
  32  -3  -2    3.77    2.03
  31   3  -2   -0.03    1.27
  31  -3  -2   -4.63    2.46
  30   3  -2    2.25    1.52
  30  -3  -2    3.32    2.98
  29   3  -2    2.51    1.71
 -29   3   2    5.42    7.50
 -29   3   2   -2.30    3.18
  29  -3  -2    4.80    3.41
  28   3  -2   34.96    2.52
 -28   3   2   38.93    8.17
 -28   3   2   35.39    3.96
  28  -3  -2   42.98    4.15
  27   3  -2    0.60    2.02
 -27   3   2   -1.45    8.05
 -27   3   2   -4.29    3.87
  27  -3  -2   -0.34    3.75
 -26   3   2   37.45    4.68
 -26   3   2   36.67    8.19
  25   3  -2    1.74    2.11
 -25   3   2    6.32    7.78
  24   3  -2   20.94    2.47
 -24   3   2   13.90    4.68
 -24   3   2   24.66    7.48
 -23   3   2   -5.00    4.62
  23   3  -2    1.91    2.26
 -22   3   2    2.77    4.94
  22   3  -2    2.05    2.29
  21   3  -2   -0.51    2.20
  21   3  -2    0.84    1.77
 -21   3   2   -2.64    4.88
 -21   3   2   -2.02    6.10
  20   3  -2  197.23    8.30
  20   3  -2  199.45   16.02
 -20   3   2  185.06   10.36
  20   3  -2  181.36    8.13
 -20   3   2  178.64    9.74
  19   3  -2   -1.02    2.19
  19   3  -2    0.96   13.01
 -19   3   2    7.44    5.43
  19   3  -2    1.38    1.84
 -19   3   2    2.26    4.84
  19   3  -2   -0.99    2.03
  18   3  -2   63.14    3.65
 -18   3   2   63.21    6.20
 -18   3   2   71.71    5.92
  18   3  -2   65.22    3.51
  18   3  -2   68.08    3.49
  17   3  -2    0.27    2.00
  17   3  -2   -4.48   12.23
 -17   3   2    3.17    4.76
  17   3  -2   -1.56    1.87
 -17   3   2    1.18    4.56
  17   3  -2   -1.03    1.91
  16   3  -2   71.45    3.65
 -16   3   2   72.71    5.52
 -16   3   2   78.26    5.68
  16   3  -2   64.26    3.58
  16   3  -2   68.64    3.50
  16   3  -2   60.34   13.33
  15   3  -2   21.23    2.10
  15   3  -2   19.54    2.00
  15   3  -2   19.60   12.49
  15   3  -2   19.28    2.06
 -15   3   2   23.74    4.45
 -15   3   2   15.46    4.09
  14   3  -2  192.09    8.13
  14   3  -2  170.78   15.33
 -14   3   2  206.13    9.37
  14   3  -2  183.65    8.18
 -14   3   2  181.68    9.09
  13   3  -2   17.36    1.89
  13   3  -2   25.11   12.23
 -13   3   2   14.55    4.11
  13   3  -2   16.85    1.95
 -13   3   2   19.82    3.74
 -12   3   2   46.18    3.98
  12   3  -2   42.47    2.54
  12   3  -2   37.30   12.36
  11   3  -2    0.90    1.60
  11   3  -2   -3.50    2.27
 -11   3   2   -3.06    3.13
  11   3  -2   -0.88    3.02
  11   3  -2    0.33    1.37
 -10   3   2   52.98    4.51
  10   3  -2   52.90    3.35
  10   3  -2   52.09    2.92
 -10   3   2   54.90    3.93
  10   3  -2   58.13    2.76
  10   3  -2   52.63    3.97
  -9   3   2   18.83    3.72
   9   3  -2   22.82    2.55
   9   3  -2   14.92    3.20
  -9   3   2   17.79    2.95
  -8   3   2  172.35    8.50
   8   3  -2  172.18    7.27
  -8   3   2  167.09    7.71
   8   3  -2  165.56    7.65
  -8   3   2  164.42    7.30
  -7   3   2    0.66    3.90
   7   3  -2    0.54    1.41
  -7   3   2    0.60    1.58
   7   3  -2    0.84    3.00
  -7   3   2    0.72    2.43
  -6   3   2  215.51   10.13
   6   3  -2  221.59    9.21
   6   3  -2  233.61    9.85
  -6   3   2  209.81    9.31
  -5   3   2    2.84    7.31
  -5   3   2   -0.37    3.70
  -5   3   2    0.23    0.77
   5   3  -2   -0.17    1.53
   5   3  -2   -0.17    2.89
   5   3  -2   -0.47    3.27
  -5   3   2    0.99    1.83
   4   3  -2  348.34   14.51
  -4   3   2  336.16   14.08
  -4   3   2  327.87   13.84
   4   3  -2  336.45   14.41
  -4   3   2  346.18   14.56
  -4   3   2  341.90   16.63
   4   3  -2  339.11   13.97
  -4   3   2  342.40   14.04
  -3   3   2    4.31    8.95
  -3   3   2    7.94    3.53
   3   3  -2    5.93    3.35
  -3   3   2    6.50    1.03
  -3   3   2    5.85    1.73
  -3   3   2    6.53    2.14
   3   3  -2    9.43    3.51
   2   3  -2  177.76    8.53
  -2   3   2  187.68    8.47
  -2   3   2  174.63    7.58
  -2   3   2  185.65    7.72
   2   3  -2  186.07    8.58
  -2   3   2  189.28    7.99
  -1   3   2   23.69    1.61
   1   3  -2   26.75    4.20
  -1   3   2   25.41    1.79
   1   3  -2   24.24    1.43
  -1   3   2   26.01    2.64
  -1   3   2   25.68    3.62
   0   3  -2  323.48   14.16
   0   3   2  317.94   13.87
   0   3   2  311.15   13.31
   0   3   2  322.74   13.29
   0   3   2  339.97   13.60
   0   3  -2  323.25   13.23
   0   3   2  318.61   13.26
  -1   3  -2   -1.05    4.49
   1   3   2    0.98    1.37
   1   3   2   -0.17    1.87
   1   3   2    2.93    9.51
   1   3   2    0.73    1.13
   2   3   2   14.35    1.55
   2   3   2   11.48    1.94
   2   3   2   13.31    5.24
   2   3   2   13.93    1.37
   3   3   2    1.49    1.50
   3   3   2   -0.69    1.78
   3   3   2    2.63    5.14
   3   3   2    9.31   10.32
   3   3   2    1.87    1.28
   4   3   2  394.95   16.23
   4   3   2  369.27   17.11
   4   3   2  391.54   16.30
   4   3   2  398.10   19.92
  -4   3  -2  395.96   18.05
   4   3   2  391.54   16.19
   5   3   2    3.74    1.59
   5   3   2    0.61    4.58
   5   3   2    7.64   10.71
   5   3   2    4.68    1.39
   6   3   2  282.98   11.95
   6   3   2  286.35   11.91
   6   3   2  289.93   12.84
   6   3   2  286.65   16.72
   7   3   2   14.92    1.65
   7   3   2   15.70    2.00
   7   3   2   11.08   11.33
   7   3   2   15.09    4.32
   8   3   2  373.90   20.29
   8   3   2  383.77   15.97
   9   3   2    1.55    1.91
   9   3   2    3.53    1.55
   9   3   2    1.08    1.55
   9   3   2    4.67    6.79
   9   3   2    1.84    1.78
  10   3   2  112.41    5.19
  10   3   2  112.39    5.06
  10   3   2  113.09    5.07
  10   3   2  104.77    8.31
  10   3   2  113.71   13.13
 -10   3  -2  113.04    5.60
  10   3   2  113.02    5.11
  11   3   2    0.48    1.94
  11   3   2    0.73    1.62
  11   3   2    0.72    1.58
  11   3   2   -3.16    6.74
 -11   3  -2   -1.47    2.66
  11   3   2   -6.01   12.18
  11   3   2    1.10    1.70
  12   3   2  239.41    9.88
  12   3   2  233.31    9.83
  12   3   2  219.25    9.80
 -12   3  -2  236.60   10.30
  12   3   2  236.35    9.83
  13   3   2    2.57    2.08
  13   3   2    0.22    1.65
  13   3   2   -0.64    1.72
  13   3   2   -3.03    7.10
 -13   3  -2   -0.94    3.07
  13   3   2   -1.34    1.88
  14   3   2   29.66    2.50
  14   3   2   24.10    2.10
  14   3   2   27.62    2.23
  14   3   2   20.46   13.75
  14   3   2   20.88    7.26
 -14   3  -2   26.70    3.70
  14   3   2   22.64    2.27
  15   3   2    2.64    2.21
  15   3   2   -1.00    1.71
  15   3   2    4.63    1.94
  15   3   2   -3.69   13.72
  15   3   2   -2.86    7.06
 -15   3  -2    5.45    3.64
  15   3   2   -0.14    1.86
  16   3   2   -1.04    1.97
  16   3   2    1.02    1.94
  16   3   2    6.18   13.84
  16   3   2    5.45    7.24
 -16   3  -2   -0.58    3.83
  16   3   2    2.16    2.23
  17   3   2   19.56    2.24
  17   3   2    9.16   14.24
  17   3   2   17.99    7.56
 -17   3  -2   14.92    4.19
  17   3   2   16.55    2.55
  18   3   2  173.84    7.73
  18   3   2  183.52   16.86
  18   3   2  149.61   10.65
 -18   3  -2  180.68    9.03
  18   3   2  174.76    7.79
  19   3   2   -5.10    7.61
  19   3   2    0.36    2.11
 -19   3  -2    3.94    4.74
  20   3   2  235.57   18.35
 -20   3  -2  258.65   12.52
  20   3   2  263.59   11.24
  21   3   2   10.99    2.24
  22   3   2    3.61    2.17
 -23   3  -2    5.01    6.17
  23   3   2    2.77    2.10
 -24   3  -2   72.96    7.42
  24   3   2   75.00    3.93
 -25   3  -2    2.19    6.49
 -26   3  -2   22.03    6.83
  26   3   2    9.32    2.02
 -27   3  -2  -13.75    6.82
 -28   3  -2  112.93    8.69
  28  -3   2  108.29    5.79
 -29   3  -2    7.96    6.35
  29  -3   2    0.67    7.14
  29  -3   2   -1.68    2.73
 -30   3  -2   12.27    5.95
  30  -3   2    3.33    5.40
  30  -3   2   17.55    2.44
  30  -4  -2   24.99    2.56
  29  -4  -2   -5.66    2.80
  29   4  -2   -0.45    1.35
 -29   4   2    3.22    6.18
  28  -4  -2   -4.45    3.09
  28   4  -2   -2.36    1.58
 -28   4   2    2.37    6.63
  27  -4  -2   11.86    3.51
  27   4  -2   15.49    1.92
  26   4  -2   -1.16    1.86
 -26   4   2   -1.46    7.14
  25   4  -2   -5.83   11.62
  25   4  -2    2.29    1.99
 -25   4   2    6.54    7.20
  24   4  -2    1.45   13.52
  24   4  -2   -0.63    2.01
 -24   4   2   12.04    7.08
  23   4  -2   -2.87   14.48
 -23   4   2   -4.14    6.82
  22   4  -2   -1.01   15.19
  22   4  -2    1.44    2.14
 -22   4   2   -3.22    6.86
  21   4  -2   21.53   15.68
 -21   4   2    7.99    6.43
  21   4  -2   13.31    2.27
  20   4  -2    1.40    2.05
  20   4  -2    0.77    1.94
  20   4  -2    0.85    2.17
  19   4  -2    5.13    2.03
  19   4  -2   -0.06    2.07
  19   4  -2   -1.11    2.22
  18   4  -2    5.42    2.09
 -18   4   2    1.99    3.69
  18   4  -2    5.94    2.15
 -18   4   2   11.25    5.26
  18   4  -2    2.56   14.11
  18   4  -2    4.89    2.23
  17   4  -2    1.32    2.01
  17   4  -2    0.12    2.12
 -17   4   2    0.36    3.72
 -17   4   2    0.17    5.14
  17   4  -2  -10.48   14.41
  17   4  -2    0.82    2.21
  16   4  -2   -0.48    2.01
  16   4  -2    2.51    2.11
 -16   4   2    1.20    3.86
 -16   4   2   -1.85    4.71
  16   4  -2    9.20   13.84
  16   4  -2    1.38    2.11
  15   4  -2    2.18    2.03
 -15   4   2   12.32    4.20
  15   4  -2    3.41    2.12
  15   4  -2    8.61   14.61
 -15   4   2    3.40    4.52
  15   4  -2    5.57    2.04
  14   4  -2   51.79    2.91
 -14   4   2   47.82    4.76
  14   4  -2   40.68    3.00
 -14   4   2   43.81    4.92
  14   4  -2   46.39   14.44
  14   4  -2   46.15    2.95
  13   4  -2   10.62    2.02
  13   4  -2   12.20    2.20
 -13   4   2   12.33    4.28
  13   4  -2   11.32   13.98
 -13   4   2    8.53    3.98
  13   4  -2   10.09    1.97
  12   4  -2   34.42    2.61
 -12   4   2   38.61    4.55
  12   4  -2   38.50    2.73
 -12   4   2   34.70    4.18
  12   4  -2   36.79    2.46
  11   4  -2   23.99   13.72
  11   4  -2   17.13    2.14
  11   4  -2   16.73    2.24
 -11   4   2   15.26    4.24
 -11   4   2   18.82    3.63
  11   4  -2   19.07    1.95
  10   4  -2   33.81    2.35
 -10   4   2   40.48    4.44
  10   4  -2   30.80   13.27
  10   4  -2   40.06    2.56
 -10   4   2   39.96    3.72
  10   4  -2   36.06    2.31
   9   4  -2   -4.69   12.86
  -9   4   2    1.82    4.00
  -9   4   2   -0.52    3.08
   9   4  -2    0.95    1.54
   8   4  -2   49.60    2.71
   8   4  -2   45.11    3.88
  -8   4   2   53.95    4.60
   8   4  -2   46.03   12.79
   8   4  -2   53.54    2.80
  -8   4   2   51.69    3.75
   7   4  -2    5.58    2.98
   7   4  -2    3.78    1.36
  -7   4   2    0.51    3.88
   7   4  -2    6.33   12.01
   7   4  -2    1.24    1.62
  -7   4   2   -0.43    2.52
  -6   4   2   99.11    5.97
   6   4  -2   89.22   12.58
   6   4  -2   94.23    5.51
   6   4  -2  100.32    4.52
   6   4  -2  104.32    4.68
   6   4  -2  110.03    5.52
  -5   4   2   -2.56    3.74
   5   4  -2   -3.76    3.27
   5   4  -2   -0.33    1.55
   5   4  -2   -3.08    2.92
   5   4  -2   -5.31   10.91
   4   4  -2   13.91   10.76
   4   4  -2   20.01    1.98
  -4   4   2   23.46    3.88
   4   4  -2   22.52    3.50
  -3   4   2   11.08    8.58
   3   4  -2   13.11   10.47
   3   4  -2   12.27    1.82
   3   4  -2   16.30    3.33
   3   4  -2    8.54    3.37
  -3   4   2   12.45    3.63
  -2   4   2  125.26   11.17
   2   4  -2  125.85   11.24
   2   4  -2  132.60    6.38
  -2   4   2  123.07    6.46
   2   4  -2  110.59    6.39
  -2   4   2  118.26    5.17
   1   4  -2    0.71    3.39
   1   4  -2    0.19    9.64
  -1   4   2  -12.21    9.82
  -1   4   2    2.12    2.07
   1   4  -2   -1.36    3.64
   0   4  -2  217.95   10.18
   0   4  -2  216.29   10.06
   0   4   2  219.21   14.31
   0   4   2  223.14    9.47
   0   4  -2  208.27   13.68
  -1   4  -2    6.04    3.48
  -1   4  -2   -7.26    8.82
   1   4   2   -0.80   10.64
   1   4   2   -0.89    1.93
  -1   4  -2   -0.10    3.80
   1   4   2   -1.66    1.28
   2   4   2    8.15    1.18
  -2   4  -2    3.78    3.40
  -2   4  -2    7.42    4.14
   2   4   2    7.54    1.51
   2   4   2   16.28   11.12
   2   4   2    7.46    2.12
  -2   4  -2    4.86    8.04
   3   4   2    1.62    1.93
  -3   4  -2   -0.27    3.35
   3   4   2    0.93    1.47
  -3   4  -2   -2.40    4.23
  -4   4  -2    5.05    3.28
   4   4   2    6.92    1.31
   4   4   2    5.91    2.03
   4   4   2    7.50    1.63
  -4   4  -2    5.57    4.51
   5   4   2   61.38    3.27
  -5   4  -2   51.15    5.68
   5   4   2   50.51    2.97
  -5   4  -2   60.11    4.27
   5   4   2   57.20    2.84
  -6   4  -2    5.36    5.11
   6   4   2    3.43    1.70
   6   4   2    1.25    1.99
  -6   4  -2    2.69    3.11
   6   4   2    3.57    1.46
   7   4   2    7.78    1.79
  -7   4  -2    5.03    5.08
   7   4   2    9.90    2.22
  -7   4  -2   10.83    3.15
   7   4   2   10.01    1.60
   8   4   2    1.10    1.70
  -8   4  -2   -1.35    2.67
   8   4   2    2.04    2.12
   8   4   2    2.00    1.55
  -8   4  -2   -0.44    2.91
   9   4   2   -0.92    2.18
   9   4   2    0.05    1.73
  -9   4  -2   -2.17    2.81
   9   4   2   -2.05    1.99
   9   4   2   -0.48    1.66
  -9   4  -2    2.06    2.76
  10   4   2  154.18    6.79
  10   4   2  145.41    6.61
  10   4   2  144.01    6.66
 -10   4  -2  164.49    7.34
  10   4   2  152.71    6.70
  11   4   2    8.87    2.25
  11   4   2    7.98    1.83
  11   4   2    9.40    1.95
  11   4   2   12.95   14.78
 -11   4  -2   13.91    3.28
  11   4   2    7.18    2.07
  12   4   2   13.71    2.35
  12   4   2   10.07    1.91
  12   4   2    9.02    2.01
 -12   4  -2   13.96    3.57
  12   4   2   10.22    2.07
  13   4   2    0.32    2.32
  13   4   2    1.34    1.92
  13   4   2    1.46    1.93
  13   4   2   -1.98   15.21
 -13   4  -2    6.62    3.66
  13   4   2   -2.66    2.07
  14   4   2    7.80    2.39
  14   4   2   14.27    2.15
  14   4   2   10.38    2.09
 -14   4  -2   11.92    3.94
  14   4   2   10.30    2.08
  15   4   2    0.70    2.08
  15   4   2    2.16    2.10
  15   4   2    3.83   15.65
 -15   4  -2    2.58    4.14
  15   4   2    0.11    2.30
  16   4   2   32.17    2.64
  16   4   2   33.15    2.58
  16   4   2   24.60   16.10
 -16   4  -2   29.55    4.77
  16   4   2   33.58    2.90
  17   4   2    5.05    2.18
  17   4   2    6.11    2.00
 -17   4  -2   10.63    4.71
  17   4   2    5.01    2.44
  18   4   2    5.50    2.40
  18   4   2    6.21    2.17
  19   4   2    2.02    2.13
  19   4   2    4.44    2.45
 -19   4  -2   -0.48    5.08
  20   4   2   40.19    2.93
 -20   4  -2   51.24    5.85
 -20   4  -2   39.64    5.87
  20   4   2   30.06   14.60
 -21   4  -2   14.75    5.75
  21   4   2   14.99    2.28
  21   4   2   13.18   13.58
 -22   4  -2    3.43    4.72
 -22   4  -2    4.31    5.74
  22   4   2   20.60   13.52
  23   4   2   -1.02    2.04
 -23   4  -2   -2.31    3.77
 -23   4  -2    4.18    6.08
  23   4   2   -9.55   12.69
  24   4   2   96.52   12.78
 -24   4  -2  105.70    8.16
  24   4   2  112.13    5.20
 -25   4  -2   -9.98    6.16
 -26   4  -2   26.19    6.27
 -27   4  -2   10.17    5.97
 -28   4  -2   -9.24    5.30
  28  -4   2    0.81    2.53
  29  -4   2   16.95    2.28
  27  -5  -2    7.35    2.33
  26   5  -2   20.29    1.67
  26  -5  -2   16.01    2.83
  25  -5  -2    0.23    2.99
  25   5  -2    3.15    8.71
  25   5  -2   -1.12    1.54
 -25   5   2   -3.20    5.75
  24   5  -2   -6.40   10.37
  24   5  -2    1.58    1.63
 -24   5   2    5.54    6.07
  23   5  -2    0.24   11.38
  23   5  -2    7.93    1.84
 -23   5   2   15.65    6.26
  22   5  -2   -2.46   13.07
  22   5  -2    2.34    1.80
 -22   5   2   -2.78    6.30
  21   5  -2    2.77   13.86
  21   5  -2    6.37    2.01
 -21   5   2    3.98    6.17
  20   5  -2   -1.31   14.94
 -20   5   2    7.76    6.23
  20   5  -2    7.58    2.03
 -19   5   2   10.66    6.08
  19   5  -2   12.30    2.08
  19   5  -2    5.85   15.42
  18   5  -2    1.06    2.02
 -18   5   2    5.85    5.81
  18   5  -2   15.05   15.96
 -17   5   2   23.24    3.74
  17   5  -2   24.70    2.43
  17   5  -2   24.72    2.43
  16   5  -2   38.07    2.90
  16   5  -2   44.47    2.84
 -16   5   2   40.38    4.28
  16   5  -2   42.82    2.84
  15   5  -2   50.18    3.03
  15   5  -2   46.39    2.99
 -15   5   2   44.38    4.53
  15   5  -2   44.70    3.08
  15   5  -2   50.19   15.55
  14   5  -2    1.74    2.17
  14   5  -2    5.16    2.13
  14   5  -2    3.09    1.96
 -14   5   2    6.81    3.80
  13   5  -2   -3.35    2.20
  13   5  -2    0.93    2.02
  13   5  -2   -0.61    1.86
 -13   5   2   -2.62    3.91
  12   5  -2  100.74    4.82
  12   5  -2   99.22    4.71
  12   5  -2   96.05    4.89
 -12   5   2   98.15    6.19
  12   5  -2   91.33   15.71
  11   5  -2   46.31    2.88
  11   5  -2   37.48    2.53
 -11   5   2   40.26    4.56
  11   5  -2   36.51    2.91
  11   5  -2   35.98   14.70
  10   5  -2  227.84    9.50
  10   5  -2  214.86    9.33
 -10   5   2  217.62   10.36
  10   5  -2  212.96    9.50
  10   5  -2  222.67   18.15
   9   5  -2   38.23    2.69
  -9   5   2   31.93    4.49
   9   5  -2   31.14    2.18
   9   5  -2   29.88   14.11
   9   5  -2   29.46    2.63
  -8   5   2   -7.06    4.02
   8   5  -2    8.54   13.41
   8   5  -2    1.08    2.11
   7   5  -2  227.97    9.60
   7   5  -2  219.31   17.40
  -7   5   2  215.74   10.58
   7   5  -2  220.87    9.69
   6   5  -2  174.33    7.65
   6   5  -2  170.36   15.72
   6   5  -2  174.25    7.71
   5   5  -2   37.64    4.02
   5   5  -2   42.04    2.71
   5   5  -2   39.32    2.76
   4   5  -2  210.34    9.73
  -4   5   2  202.14    9.25
   4   5  -2  215.87    9.09
   4   5  -2  231.93   15.89
   4   5  -2  207.20    9.05
   3   5  -2   18.70    3.68
   3   5  -2   19.83    2.20
  -3   5   2   24.23    2.67
   3   5  -2   12.69   11.87
   3   5  -2   20.18    2.11
   2   5  -2   34.77    3.87
   2   5  -2   36.53    2.65
  -2   5   2   32.81    2.94
   2   5  -2   33.83   11.55
   2   5  -2   33.48    2.42
   1   5  -2   25.71    3.57
   1   5  -2   21.73    2.12
   1   5  -2   26.90    2.41
  -1   5   2   24.79    2.68
   0   5   2    8.73   11.59
   0   5  -2   13.43    4.02
   0   5  -2   15.93    3.45
   0   5   2   10.33    2.41
   0   5  -2   11.19    2.26
   0   5   2   11.57    1.50
   0   5  -2   14.18    1.71
   1   5   2   42.03   12.69
  -1   5  -2   42.55    4.74
  -1   5  -2   48.10    4.23
   1   5   2   52.78    3.26
   1   5   2   49.76    2.69
  -1   5  -2   51.49    2.75
  -2   5  -2    4.50    4.27
  -2   5  -2    7.67    3.40
   2   5   2    2.10    1.55
   2   5   2   -1.01    2.27
   3   5   2  140.87   15.16
  -3   5  -2  135.46    6.87
   3   5   2  139.71    6.28
   3   5   2  131.01    5.98
  -3   5  -2  137.32    7.65
   4   5   2   60.34   14.11
  -4   5  -2   56.71    4.18
   4   5   2   59.85    3.55
   4   5   2   54.03    3.05
  -4   5  -2   57.35    5.62
   5   5   2   19.38   14.48
   5   5   2   17.43    2.00
  -5   5  -2   22.52    5.04
   5   5   2   16.12    2.42
  -5   5  -2   20.04    3.27
  -6   5  -2   58.78    4.22
   6   5   2   59.40    3.33
  -6   5  -2   65.53    5.99
  -6   5  -2   67.95    4.11
   6   5   2   63.52    3.74
   7   5   2   19.02    1.88
  -7   5  -2   20.68    3.09
   7   5   2   20.17    2.16
  -7   5  -2   19.58    5.29
   7   5   2   20.32   15.09
  -7   5  -2   24.14    3.20
   7   5   2   19.91    2.69
   8   5   2   27.28    2.79
  -8   5  -2   25.92    3.00
   8   5   2   22.25    2.01
  -8   5  -2   26.03    5.48
   8   5   2   22.34    2.27
   8   5   2   26.61   14.96
  -8   5  -2   25.84    3.45
   8   5   2   24.98    2.57
   9   5   2   28.92    2.81
   9   5   2   23.73    2.11
   9   5   2   23.63    2.35
  -9   5  -2   18.96    5.57
   9   5   2   24.31   15.59
  -9   5  -2   30.60    3.66
   9   5   2   29.40    2.62
  10   5   2   43.17    3.03
  10   5   2   37.65    2.59
  10   5   2   38.06    2.72
 -10   5  -2   37.70    5.87
  10   5   2   32.12   15.93
 -10   5  -2   45.89    4.18
  10   5   2   37.61    2.83
  11   5   2    9.86    2.53
  11   5   2    8.92    1.91
  11   5   2    8.96    2.09
 -11   5  -2    4.36    5.54
  11   5   2    6.14   15.85
 -11   5  -2   10.47    3.79
  11   5   2    8.94    2.16
  12   5   2  204.55    8.74
 -12   5  -2  186.87   10.39
 -12   5  -2  204.76    9.55
  12   5   2  189.36    8.55
  12   5   2  198.04    8.60
  13   5   2    8.20    1.98
 -13   5  -2    5.03    5.48
  13   5   2    9.76    2.12
  13   5   2    9.24    2.52
  14   5   2   51.06    3.36
  14   5   2   52.21    3.05
 -14   5  -2   39.57    5.85
  14   5   2   57.02   17.00
 -14   5  -2   46.85    5.09
  14   5   2   49.09    3.11
  15   5   2    2.66    2.38
  15   5   2   -1.98    1.96
 -15   5  -2   -2.79    5.08
 -15   5  -2   -3.75    4.54
  15   5   2    1.35    1.95
  16   5   2   13.38   15.51
  16   5   2    2.68    2.00
 -16   5  -2    5.85    4.88
 -16   5  -2   -7.47    4.79
 -17   5  -2   13.76    4.94
  17   5   2    3.65   14.91
  18   5   2  101.52   15.34
  18   5   2  113.11    5.44
 -18   5  -2  116.33    7.32
  19   5   2   -0.83    2.02
  19   5   2   -5.41   13.23
 -19   5  -2    0.95    5.22
 -19   5  -2    3.62    4.23
  20   5   2   55.77   13.48
 -20   5  -2   75.73    6.34
 -20   5  -2   66.79    5.08
  21   5   2   17.78   12.35
 -21   5  -2    9.03    5.42
 -21   5  -2   21.23    3.73
  22   5   2   11.09   11.40
 -22   5  -2    8.24    5.34
 -22   5  -2    3.78    2.52
  23   5   2    8.65   10.59
 -23   5  -2    6.89    5.16
 -24   5  -2   22.75    5.13
  26  -5   2    4.61    2.27
  22  -6  -2    0.27    2.28
 -22   6   2    1.63    1.30
 -21   6   2    3.52    1.52
  21   6  -2    5.17    9.68
 -20   6   2   13.70    1.82
  20   6  -2    4.68   10.52
 -19   6   2   13.87    2.01
  19   6  -2    2.31   11.33
  18   6  -2   -5.16   12.50
  18   6  -2   -0.67    1.61
 -18   6   2    3.86    1.96
  18   6  -2    0.38    1.18
  17   6  -2   -4.77   12.77
  17   6  -2    3.62    1.72
 -17   6   2    2.24    2.11
  17   6  -2   -0.28    1.19
  16   6  -2    5.76    1.79
 -16   6   2    2.45    2.20
  16   6  -2    0.25    1.18
  15   6  -2   13.41   14.49
  15   6  -2    6.76    1.94
 -15   6   2   10.39    2.34
  15   6  -2   10.44    1.93
  14   6  -2   13.81   14.75
  14   6  -2    2.67    1.95
 -14   6   2    9.47    2.45
  14   6  -2   10.11    1.98
  13   6  -2    1.68   15.03
  13   6  -2    4.61    2.06
 -13   6   2    6.01    2.53
  13   6  -2   10.03    2.07
 -12   6   2   15.07    2.57
  12   6  -2    9.85    2.16
  11   6  -2   41.36   15.69
  11   6  -2   66.44    3.61
  10   6  -2    4.43   15.38
  10   6  -2   15.16    2.16
   9   6  -2   52.43   15.51
   9   6  -2   56.10    3.27
   8   6  -2   63.02    3.62
  -8   6   2   70.31    4.01
   8   6  -2   71.18    3.76
   7   6  -2   31.43   14.58
   7   6  -2   28.90    2.46
  -7   6   2   29.65    3.02
   7   6  -2   32.24    2.72
   6   6  -2    9.28   14.41
   6   6  -2   14.01    2.10
  -6   6   2   21.05    2.70
   6   6  -2   17.80    2.53
  -5   6   2  239.70   10.20
   5   6  -2  228.12    9.96
   4   6  -2   -3.92   13.70
   4   6  -2    1.13    1.80
   4   6  -2    1.52    2.03
  -4   6   2   -0.51    2.38
   3   6  -2    2.29    1.69
   3   6  -2    3.65    2.13
  -3   6   2    2.57    2.50
   2   6  -2    3.77    1.63
  -2   6   2    4.81    2.37
   2   6  -2    4.92    2.05
   1   6  -2   57.42    3.51
  -1   6   2   60.13    3.67
   0   6  -2   10.58    2.31
   0   6   2   13.88    2.34
  -1   6  -2   35.31    2.96
   1   6   2   35.27    2.93
  -2   6  -2    1.42    2.30
   2   6   2    4.52    2.27
  -3   6  -2   -0.21    2.40
   3   6   2   -2.39    2.46
   3   6   2   -4.37   12.45
  -4   6  -2   26.14    2.88
   4   6   2   24.12    2.71
   4   6   2   19.93   13.05
  -5   6  -2   55.19    3.79
   5   6   2   64.10    3.69
   5   6   2   48.26   13.69
   6   6   2    9.19    2.30
   6   6   2   16.93   13.46
  -6   6  -2   11.07    2.67
   6   6   2    6.57    2.35
  -7   6  -2   15.78    4.62
   7   6   2   16.66    2.43
   7   6   2    9.76   13.77
  -8   6  -2   26.99    4.69
   8   6   2   33.41   14.20
  -9   6  -2    1.06    4.22
   9   6   2   14.18   14.02
  10   6   2    4.55   13.94
  10   6   2   10.98    2.12
  11   6   2   32.42   14.33
  11   6   2   33.08    2.61
  11   6   2   37.97    2.89
  12   6   2    2.99   13.98
  12   6   2    2.57    1.93
 -12   6  -2    3.91    4.28
  12   6   2   -0.42    2.24
  13   6   2   10.87   13.48
  13   6   2    6.83    1.88
  13   6   2    9.10    2.24
 -13   6  -2    7.13    4.16
  14   6   2   -2.57   13.32
  14   6   2    7.27    2.18
 -14   6  -2    7.03    3.90
  15   6   2    3.85   13.03
  15   6   2    8.59    2.21
 -15   6  -2   17.51    3.87
  16   6   2   32.82   12.42
  16   6   2   36.71    2.67
 -16   6  -2   35.04    4.11
  17   6   2    3.77    1.94
  17   6   2    9.41   11.37
  18   6   2   -1.56   11.06
  19   6   2   -8.28   10.59
  20   6   2   -8.35    9.47
 -22   6  -2   13.35    1.39
 -16   7   2    0.38    1.30
  15   7  -2   16.79    1.46
 -15   7   2   12.75    1.69
  14   7  -2    3.39    1.42
 -14   7   2   -0.30    1.65
  13   7  -2    4.68    1.48
 -13   7   2    1.02    1.73
  12   7  -2    8.58    1.65
  12   7  -2    3.54    9.66
 -12   7   2    8.73    1.90
  11   7  -2    4.20    1.70
  11   7  -2    2.87    9.59
 -11   7   2    3.68    1.98
  10   7  -2   12.12    1.85
  10   7  -2   15.59   10.22
 -10   7   2    7.99    2.01
   9   7  -2    3.47    1.86
  -9   7   2    4.16    2.07
   8   7  -2   27.76    2.37
   8   7  -2   36.23   10.09
  -8   7   2   29.92    2.54
  -7   7   2    1.24    2.14
   7   7  -2    1.21    1.96
  -6   7   2   10.44    2.23
   6   7  -2   14.39    2.17
  -5   7   2   -0.11    2.19
   5   7  -2    3.30    2.13
  -4   7   2   16.77    2.32
   4   7  -2   17.88    2.37
   3   7  -2    0.46    1.87
  -3   7   2    1.80    2.14
  -3   7   2    6.66    2.18
   3   7  -2    3.20    2.18
  -2   7   2   19.16    2.35
   2   7  -2   22.19    2.48
   1   7  -2    6.40    2.31
  -1   7   2    8.30    2.18
   0   7   2   20.22    2.34
   1   7   2    6.41    2.17
   1   7   2    8.02    2.16
  -2   7  -2    2.99    2.13
   2   7   2   -0.73    2.09
   2   7   2    1.24    2.11
  -3   7  -2   -0.05    2.07
   3   7   2   -0.61    2.04
   3   7   2   -0.68    2.04
   4   7   2   89.00    4.32
   4   7   2   88.09    4.29
  -4   7  -2   85.18    4.35
   5   7   2   10.31    2.01
  -5   7  -2   11.85    2.14
   5   7   2   12.84    2.12
   6   7   2   41.48    2.76
  -6   7  -2   43.96    2.82
   6   7   2   40.02    2.64
   7   7   2   13.45    2.07
  -7   7  -2   12.21    2.12
   7   7   2   12.79    1.89
   8   7   2    3.45    1.91
   8   7   2   -4.97   10.31
  -8   7  -2    1.31    1.94
   8   7   2    1.29    1.70
   9   7   2    0.99    1.80
   9   7   2    4.56   10.36
  -9   7  -2    2.80    1.93
   9   7   2    1.54    1.63
  10   7   2   13.68    1.91
 -10   7  -2   15.35    2.00
  10   7   2   13.86    1.68
 -11   7  -2    9.61    1.84
  11   7   2    3.88    1.77
 -12   7  -2   14.12    1.84
  12   7   2   16.85    9.85
  12   7   2   13.79    1.83
  13   7   2    2.11    1.59
 -13   7  -2    3.90    1.63
  14   7   2   14.11    1.61
 -14   7  -2   12.02    1.58
 -15   7  -2    0.42    1.32
 -35   0   3   -0.14    3.12
 -34   0   3   -3.43    4.05
  30   0  -3   -2.38    2.82
  29   0  -3   -0.63    2.93
  28   0  -3   -3.73    3.18
 -27   0   3    3.92    9.14
  27   0  -3    2.99    3.23
  26   0  -3    1.82    3.35
 -25   0   3    5.35    9.02
  25   0  -3    3.49    3.56
 -24   0   3   -2.57    8.86
  24   0  -3   -4.49    3.58
  23   0  -3   -1.24    2.44
  23   0  -3   -4.12    3.56
  22   0  -3    1.76    2.40
 -22   0   3   -3.54    8.05
  22   0  -3    2.88    3.50
  21   0  -3   -0.27    2.43
 -21   0   3   -1.17    7.68
  21   0  -3   -1.40    3.45
  20   0  -3    0.72    2.25
 -20   0   3    5.43    7.36
  20   0  -3    0.47    3.24
  19   0  -3    2.40    2.30
 -19   0   3   -5.50    6.90
  19   0  -3    0.88    3.10
  18   0  -3   -0.55    2.36
 -18   0   3    3.06    6.54
  18   0  -3   -1.73    3.09
 -17   0   3    2.96    6.35
  17   0  -3   -0.76    2.89
 -16   0   3    3.30    6.02
  15   0  -3   -3.04    4.13
  15   0  -3    1.92    2.45
  14   0  -3   -1.94    3.71
 -14   0   3   -6.78    5.77
  14   0  -3    6.77    4.13
  13   0  -3    2.56    4.00
  13   0  -3    0.13    3.59
 -13   0   3    2.66    5.64
  13   0  -3   -0.65    0.91
  12   0  -3   -0.06    7.38
  12   0  -3    5.32    3.45
  11   0  -3    2.68    4.06
  11   0  -3   -3.42    3.08
  10   0  -3   -1.64    3.89
  10   0  -3   -2.39    6.38
 -10   0   3   -0.08    5.08
  10   0  -3   -1.00    2.91
   9   0  -3    0.52    5.72
  -9   0   3    2.14    5.19
   9   0  -3    0.57    3.75
   8   0  -3    3.29    4.80
  -8   0   3    2.83    5.19
   8   0  -3   -1.94    3.78
   7   0  -3    2.13    3.60
  -7   0   3   -1.50    5.15
   7   0  -3   -0.34    1.06
   6   0  -3    2.53    3.64
  -6   0   3    4.57    5.05
   5   0  -3    2.14    2.23
   5   0  -3    3.28    3.39
  -5   0   3   -1.33    5.08
   4   0  -3    0.04    2.10
   4   0  -3   -0.79    3.19
  -4   0   3   -0.81    5.04
  -3   0   3    0.27    0.43
   3   0  -3    1.15    2.88
   3   0  -3    0.09    1.96
  -2   0   3   -0.04    2.15
  -2   0   3    3.64    6.00
   2   0  -3    0.61    2.53
  -2   0   3    0.26    0.60
   2   0  -3    2.28    1.63
  -1   0   3    0.42    1.61
  -1   0   3    0.20    0.75
   1   0  -3    0.11    2.11
   1   0  -3    1.10    1.35
   0   0   3    0.15    0.96
   0   0  -3   -0.70    1.19
   1   0   3    3.00    4.31
   1   0   3    0.60    1.13
  -1   0  -3    0.33    1.29
   2   0   3    3.29    5.20
   2   0   3    0.82    1.34
   2   0   3    3.86    4.81
   3   0   3    3.63    5.04
   3   0   3    1.31    4.89
   3   0   3    0.30    1.44
   4   0   3   -0.27    4.99
   4   0   3   -1.02    7.58
   4   0   3   -3.65    4.72
   4   0   3    1.15    4.85
   4   0   3   -0.40    0.98
   5   0   3   -7.10    7.32
   5   0   3   -5.29    4.64
   5   0   3    0.09    1.03
   6   0   3   -2.35    7.42
   6   0   3   -5.94    4.35
   6   0   3   -0.01    1.06
   7   0   3   -1.82    4.01
   7   0   3   -3.17    7.30
   7   0   3   -0.20    1.09
   8   0   3   -5.74    7.28
   8   0   3   -2.78    4.11
  -8   0  -3   -1.15    1.88
   8   0   3   -0.47    1.11
   9   0   3   -0.28    4.01
   9   0   3   -1.85    7.23
  -9   0  -3   -0.37    2.07
   9   0   3    0.21    1.14
  10   0   3   -1.42    7.44
 -10   0  -3    2.00    2.23
  10   0   3   -0.05    1.17
  11   0   3    3.68    7.64
 -11   0  -3    1.08    2.45
  11   0   3   -0.43    1.18
  12   0   3    2.85    7.70
  12   0   3    0.13    1.24
  13   0   3   -3.50    7.48
 -13   0  -3    1.51    2.88
  13   0   3   -0.26    1.28
 -14   0  -3   -2.26    3.11
  14   0   3    0.33    1.24
 -15   0  -3    2.35    3.34
  15   0   3    0.71    1.24
 -16   0  -3    0.75    3.57
  16   0   3   -9.28   19.74
  16   0   3   -4.69    8.26
  16   0   3    0.18    1.24
  17   0   3   -4.10   19.09
  17   0   3    4.74    8.00
 -17   0  -3   -1.80    3.87
  18   0   3    2.88   18.58
  18   0   3   -8.47    7.87
 -18   0  -3   -1.10    4.23
  19   0   3   -1.61   18.00
  19   0   3    0.37    8.07
 -19   0  -3   -5.72    4.72
  20   0   3   11.79   17.65
  20   0   3    4.46    7.82
 -20   0  -3    1.90    5.13
  21   0   3    3.18   17.77
  21   0   3   -8.50    7.75
 -21   0  -3   -1.43    5.72
  22   0   3   11.22   16.75
  22   0   3   -1.92    7.30
 -22   0  -3   -0.80    6.21
  23   0   3  -12.74   14.84
  23   0   3   -4.63    6.97
 -23   0  -3   -2.42    6.64
  24   0   3   -5.91   12.64
  24   0   3   -4.45    6.80
  25   0   3   -3.20    6.60
  25   0   3    6.68   11.50
  26   0   3   -0.50   10.79
  28   0   3   -3.28    8.97
  29   0   3    3.28    7.74
  30   0   3   -4.16    6.84
 -35  -1   3    9.62    3.01
 -35   1   3    7.37    2.60
 -34   1   3    1.91    3.39
 -33   1   3  107.51    6.41
 -32   1   3   -0.96    4.75
  32  -1  -3   -2.68    2.40
 -31   1   3   18.00    5.24
  31  -1  -3    5.44    2.70
  30  -1  -3    4.84    2.96
 -29   1   3   -4.49    9.11
  29  -1  -3    0.57    3.27
 -28   1   3    2.64    9.37
 -27   1   3    3.52    9.23
  27  -1  -3    2.24    3.48
  26   1  -3    8.05    1.97
  26  -1  -3    0.23    3.75
 -25   1   3   24.45    8.79
  25   1  -3   24.12    2.29
  25   1  -3   31.34    3.77
  25  -1  -3   28.40    4.06
 -24   1   3    0.27    8.18
  24   1  -3   -1.04    1.89
  24   1  -3   -4.38    3.37
  24  -1  -3    6.93    3.83
  23   1  -3   54.58    3.18
  23  -1  -3   52.67    4.63
  23   1  -3   61.22    4.38
  22   1  -3   -1.23    1.80
  22   1  -3   -3.72    3.25
  22   1  -3   -4.60    2.73
 -22   1   3    2.35    7.49
  21   1  -3   46.26    3.89
  21  -1  -3   44.35    3.03
  21   1  -3   49.48    3.47
 -21   1   3   36.69    7.48
  20   1  -3   12.60    3.18
  20  -1  -3    9.89    2.22
  20   1  -3    8.37    2.57
 -20   1   3    3.14    6.56
  19   1  -3   41.76    3.53
 -19   1   3   36.22    6.58
 -19  -1   3   34.32    8.07
  19  -1  -3   34.05    2.72
  19   1  -3   38.63    3.10
  18   1  -3   45.73    4.66
  18   1  -3   42.47    3.51
  18   1  -3   42.61    3.25
 -18   1   3   39.62    6.21
 -18  -1   3   41.57    8.12
  18   1  -3   41.57    8.82
  17   1  -3  529.81   22.89
  17   1  -3  531.57   22.02
  17   1  -3  531.37   22.11
  17   1  -3  463.35   24.05
 -17   1   3  522.44   22.99
 -17  -1   3  526.34   23.85
  17   1  -3  534.71   22.49
  16   1  -3   -2.83    4.06
  16   1  -3    0.06    1.28
  16  -1  -3    1.94    2.23
  16   1  -3   -0.18    2.49
 -16  -1   3   -0.55    7.40
 -16   1   3    4.71    5.08
  16   1  -3   -1.52    5.92
  15   1  -3    5.55    4.12
  15   1  -3    9.66    2.76
  15   1  -3    1.95    6.18
 -15   1   3    5.05    4.89
 -15  -1   3   18.27    7.36
  15   1  -3    8.34    1.39
  14   1  -3   77.10    4.20
  14   1  -3   74.12    4.29
  14   1  -3   68.64    7.09
 -14   1   3   72.75    5.87
 -14  -1   3   68.38    8.06
  14   1  -3   76.89    5.35
  13   1  -3  338.96   14.46
  13   1  -3  339.41   14.48
  13   1  -3  344.15   14.14
  13   1  -3  340.52   15.62
 -13   1   3  334.89   15.10
 -13  -1   3  338.24   16.34
  13   1  -3  338.97   14.94
  12   1  -3   36.13    4.19
  12   1  -3   41.08    3.28
  12   1  -3   40.91    2.26
  12   1  -3   42.61    6.08
 -12   1   3   37.38    4.68
  12   1  -3   42.08    3.19
  11   1  -3  103.65    5.41
  11   1  -3   98.19    4.94
  11   1  -3   93.53    6.83
  11   1  -3   93.74    4.23
  11   1  -3  101.63    5.92
  10   1  -3    5.40    1.90
  10   1  -3    2.93    4.74
  10   1  -3    4.71    1.26
  10   1  -3    3.29    2.61
  10   1  -3    9.25    3.23
 -10  -1   3   11.76    6.70
  10   1  -3   -0.93    4.02
   9   1  -3  723.25   29.81
   9   1  -3  717.42   29.66
   9   1  -3  737.87   30.17
   9   1  -3  737.48   29.89
   9   1  -3  736.09   29.83
  -9   1   3  694.95   30.12
   9   1  -3  718.99   30.16
   8   1  -3   51.09    3.43
   8   1  -3   55.85    3.55
   8   1  -3   61.47    4.73
   8   1  -3   57.51    2.52
  -8   1   3   54.35    4.45
   8   1  -3   58.42    2.65
   7   1  -3    1.75    2.45
   7   1  -3    3.95    3.86
   7   1  -3    4.30    0.79
  -7   1   3    2.93    3.47
   7   1  -3    3.60    1.12
   6   1  -3  125.29    5.68
  -6   1   3  116.34    5.68
   6   1  -3  122.18    5.06
   6   1  -3  121.65    6.40
  -6   1   3  122.35    6.22
  -5   1   3  279.50   12.68
  -5   1   3  299.83   12.44
   5   1  -3  302.59   12.28
   5   1  -3  302.68   12.44
   5   1  -3  291.44   12.14
   5   1  -3  304.63   12.74
   5  -1  -3  315.81   12.64
  -4   1   3   -0.71    2.89
  -4   1   3    4.03    3.30
  -4   1   3    5.41    2.13
   4   1  -3    3.00    2.08
   4  -1  -3    1.47    2.78
   4   1  -3    1.85    2.11
   4   1  -3    2.17    0.70
   4   1  -3    3.62    3.17
  -3   1   3    1.96    2.05
  -3   1   3    0.90    1.30
   3  -1  -3    2.28    2.41
   3   1  -3    0.19    1.98
  -3   1   3    2.87    2.88
  -3   1   3    1.74    2.81
  -2   1   3    0.36    1.29
  -2   1   3    3.92    7.27
   2   1  -3    0.56    1.97
  -2   1   3    0.52    4.43
  -2   1   3   -0.25    2.57
  -2   1   3   -1.51    2.88
  -1   1   3 2049.81   84.35
  -1   1   3 2043.01   84.93
   1   1  -3 2058.60   84.40
  -1   1   3 2180.22   84.60
  -1  -1   3 2058.85   84.37
  -1   1   3 2069.77   84.34
  -1   1   3 2010.83   84.46
   0   1   3    3.97    3.66
   0   1   3   -1.88    1.58
   0   1   3   -1.26    1.39
   0   1   3    3.28    7.85
   0   1  -3    1.82    2.16
   0   1   3   -0.86    6.76
   0   1   3    0.63    1.40
   0  -1  -3    0.17    0.99
   1   1   3  100.78    6.06
   1   1   3  109.93    5.60
   1   1   3   96.12    4.05
   1   1   3   95.77    3.94
   1   1   3   93.54    3.89
   1   1   3  103.79    9.43
   1  -1   3   97.45    5.49
   1   1   3   93.26    5.89
   1   1   3  102.89    6.97
   1   1   3   80.42    8.92
   1   1   3   96.44    4.04
  -1  -1  -3   83.84    3.80
   2   1   3   -6.65    4.66
   2   1   3   -3.62    5.36
   2   1   3    0.24    1.41
   2   1   3    2.29    1.39
   2   1   3    1.52    1.14
   2   1   3    1.65    1.50
   2   1   3    0.86    5.80
   2  -1   3   -1.61    3.70
   2   1   3   -3.41    9.04
   2   1   3  -16.14    9.00
   2   1   3   -5.77    5.62
   2   1   3   -1.57    4.46
   3   1   3   60.28    6.40
   3   1   3   62.77    5.20
   3  -1   3   53.94    4.50
   3   1   3   46.60    9.87
   3   1   3   67.85    3.08
   3   1   3   68.43    5.85
   3   1   3   68.26    6.47
   3   1   3   51.77   10.54
   3   1   3   63.08    6.27
   3   1   3   65.55    2.97
   4   1   3    2.71    5.44
   4   1   3    0.32    6.78
   4   1   3    3.14    1.53
   4   1   3    3.43    1.62
   4   1   3    0.46    1.23
   4   1   3   -3.23    9.21
   4   1   3    0.72    5.45
   4   1   3    6.73    4.20
   4   1   3    5.48    5.56
   4   1   3    1.39   10.97
  -4  -1  -3    1.18    0.89
   5   1   3  973.35   39.93
   5   1   3  920.93   40.82
   5   1   3  943.31   40.56
   5   1   3  974.62   39.94
   5   1   3  972.69   39.91
   5   1   3  972.47   40.46
   5   1   3 1035.44   41.38
   5   1   3  965.68   40.30
   5  -1   3  915.92   40.28
   5   1   3 1030.87   42.03
   5   1   3  977.69   40.51
  -5  -1  -3  990.09   39.90
   6   1   3    9.87    1.72
   6   1   3    6.82    5.71
  -6  -1  -3    6.87    0.98
   6   1   3    9.35    1.74
   6   1   3    9.75    1.35
   6   1   3    5.97    9.50
   6   1   3    9.96    4.01
   6   1   3    7.20    0.81
   6   1   3    4.26    5.35
   6   1   3   15.08   11.83
  -6  -1  -3    8.28    1.65
   6  -1   3    8.34    3.98
   7   1   3  246.80   10.47
   7   1   3  244.35   12.25
   7   1   3  246.84   10.47
   7   1   3  254.95   10.40
   7   1   3  249.82   14.33
   7   1   3  248.61   11.22
   7  -1   3  241.75   11.07
   7   1   3  262.52   16.59
   7   1   3  250.83   10.32
   7   1   3  261.21   11.79
  -7  -1  -3  247.06   10.52
   8   1   3    3.44    1.83
   8   1   3    5.37    6.17
   8   1   3    1.17    1.86
   8   1   3    2.41    1.39
   8   1   3    4.78    9.42
   8  -1   3    2.00    3.49
   8   1   3    4.82    4.09
   8   1   3    3.55    1.22
   8   1   3   -4.06   13.23
  -8  -1  -3    2.98    2.27
   9   1   3   46.62    2.89
   9   1   3   54.32    2.87
   9   1   3   50.12    2.61
   9   1   3   44.81   10.13
   9  -1   3   55.25    4.19
   9   1   3   48.19    2.53
   9   1   3   52.83   14.24
  -9  -1  -3   49.91    3.41
  10   1   3    0.68    2.03
  10   1   3   -1.95    7.03
  10   1   3    0.67    1.92
  10   1   3    0.93    1.59
  10   1   3    1.10    1.48
  10  -1   3    5.31    3.60
  10   1   3    2.75    1.45
  10   1   3    4.34   14.79
 -10  -1  -3    3.35    2.80
  11   1   3    6.38    2.06
  11   1   3    9.64    7.30
  11   1   3    4.86    1.53
  11   1   3    3.98    1.53
  11   1   3    5.01    1.90
  11   1   3    4.24    1.56
 -11  -1  -3    5.21    3.07
 -11   1  -3    5.12    2.42
 -12  -1  -3   -1.75    3.22
 -12   1  -3    1.00    2.58
  12   1   3   -1.95    1.51
  12   1   3   -0.65    1.52
  12   1   3  -12.59   15.27
  12   1   3   -2.87    7.45
 -13  -1  -3   31.82    3.76
 -13   1  -3   30.81    3.13
  13   1   3   40.44    9.93
  13   1   3   30.10    2.07
  13   1   3   32.78    2.08
  13   1   3   29.66   14.87
  13   1   3   42.21    7.54
  14   1   3    1.96    1.41
  14   1   3   -9.01    9.20
 -14   1  -3    0.34    2.81
  14   1   3   -8.49    7.26
  15   1   3  479.62   19.86
  15   1   3  502.28   22.27
  15   1   3  484.70   25.51
 -15   1  -3  470.44   20.27
  15   1   3  488.89   21.54
  16   1   3   -0.42    1.54
 -16   1  -3   -0.89    3.27
  16   1   3    3.44    8.85
  16   1   3    6.54   14.37
  16   1   3    1.66    7.02
  16   1   3   11.32   10.62
  17   1   3   84.12    7.95
  17   1   3   84.91   11.36
  17   1   3   70.37    3.46
  17   1   3   86.56   14.44
 -17   1  -3   63.62    4.91
  18   1   3    4.26    7.30
  18   1   3    5.57   11.44
  18   1   3    7.98    1.66
  18   1   3   -1.73   14.49
 -18   1  -3    8.85    3.99
  19   1   3   11.66   11.33
  19   1   3    5.39    7.30
  19   1   3    9.87    1.71
  19   1   3   12.15   13.97
 -19   1  -3    5.13    4.33
  20  -1   3    1.53    8.01
  20   1   3    4.67    7.48
  20   1   3    7.16   11.58
  20   1   3    2.96    1.70
  20  -1   3    4.90   21.36
  20   1   3  -13.49   13.72
 -20   1  -3    0.14    4.70
  21   1   3   45.04    8.01
  21   1   3   54.22   12.66
  21  -1   3   43.75    8.47
  21   1   3   44.84    2.68
  21  -1   3   23.99   20.92
  21   1   3   45.36   13.39
 -21   1  -3   40.86    5.70
  22   1   3    3.19   12.20
  22  -1   3   -0.39    8.01
  22   1   3    7.99    1.80
  22   1   3    7.37   12.24
  22  -1   3  -16.59   19.31
 -22   1  -3    2.88    5.61
  23  -1   3  149.34   10.60
  23   1   3  176.19   14.30
  23   1   3  160.58    7.11
  23  -1   3  146.50   19.75
 -23   1  -3  181.30    9.85
  24   1   3   17.53   11.28
  25   1   3   95.68   11.79
 -25   1  -3  100.96    8.63
  26   1   3   38.60    9.63
 -26   1  -3   29.02    7.70
 -27   1  -3  -13.17    7.93
  28   1   3    4.47    7.89
  28  -1   3   -0.21    9.66
 -28   1  -3    7.36    8.04
  29  -1   3   -0.53    8.39
 -29   1  -3    1.64    7.95
  30  -1   3    7.81    7.18
  31  -1   3    5.69    5.91
 -31   1  -3    6.01    3.57
  32  -1   3   -0.39    4.69
  33  -2  -3   -2.10    2.04
 -33   2   3   -1.81    2.74
  32  -2  -3    2.45    2.42
 -32   2   3    8.81    3.40
  31  -2  -3   13.33    2.85
 -31   2   3   16.70    4.03
  31   2  -3   13.93    1.55
  30  -2  -3    0.96    3.12
 -30   2   3    8.19    4.37
 -30   2   3   -0.25    8.27
  30   2  -3    3.99    1.62
  29  -2  -3    4.33    3.51
 -29   2   3    2.29    4.94
  29   2  -3    3.84    1.74
  28  -2  -3   -0.34    3.77
 -28   2   3   -5.71    8.71
  28   2  -3    1.92    1.90
  27  -2  -3   79.75    5.36
 -27   2   3   68.83    9.76
 -27   2   3   66.95    6.67
  26  -2  -3    0.74    3.96
 -26   2   3    4.47    5.83
  26   2  -3   -1.41    2.08
 -26   2   3    4.13    8.53
  25   2  -3    7.53    2.15
  25  -2  -3   10.62    4.10
 -24   2   3  -10.22    7.84
  24   2  -3    1.74    2.13
 -23   2   3   20.40    7.47
  23   2  -3    4.81    2.15
 -22   2   3    7.98    7.04
  22   2  -3   -0.83    2.09
  21   2  -3  248.31   15.67
 -21   2   3  235.47   12.54
  21   2  -3  229.41    9.97
 -20   2   3    4.99    6.17
  20   2  -3    0.79   10.78
  20   2  -3    4.76    2.79
  20   2  -3    1.00    1.51
  19   2  -3   52.01   11.58
  19   2  -3   50.11    3.61
  19   2  -3   53.78    2.83
  19   2  -3   48.18    3.63
 -19   2   3   47.30    6.50
  19   2  -3   54.63    4.42
  18   2  -3    9.32    3.63
  18   2  -3   13.27    2.69
  18   2  -3    8.20    1.66
  18   2  -3    9.54    2.64
 -18   2   3   16.06    5.48
  18   2  -3    9.16   10.73
  17   2  -3   89.04    3.97
  17   2  -3   89.85   11.80
  17   2  -3   84.01    4.48
  17   2  -3   79.90    3.97
  17   2  -3   80.64    4.55
 -17   2   3   82.09    6.58
  17   2  -3   95.03    5.44
  16   2  -3    0.58    3.55
  16   2  -3   -0.84    2.49
 -16   2   3    0.76    4.70
  16   2  -3   -0.06    2.40
  16   2  -3    2.20    1.55
  16   2  -3    2.09    1.56
  16   2  -3   -9.12   10.92
  15   2  -3  135.35    6.35
 -15   2   3  140.55    7.63
  15   2  -3  135.56    7.06
  14   2  -3   -2.52    2.30
  14   2  -3    1.82    2.45
 -14   2   3   -2.65    4.15
  14   2  -3   -0.79    3.61
  13   2  -3   74.16    3.90
  13   2  -3   65.55    3.25
  13   2  -3   72.69    4.86
  12   2  -3   80.15    4.33
  12   2  -3   85.13    3.83
  12   2  -3   77.87    4.37
 -12   2   3   82.66    5.32
  12   2  -3   84.60    5.34
  11   2  -3  140.76    6.68
  11   2  -3  144.04    6.68
  11   2  -3  145.67    6.32
  11   2  -3  146.74    6.72
 -11   2   3  145.38    7.30
  11   2  -3  151.49    6.23
  10   2  -3   14.13    2.38
 -10   2   3    7.24    4.55
  10   2  -3   10.10    2.53
  10   2  -3   13.63    1.63
  10   2  -3   11.72    2.47
 -10   2   3   11.34    3.33
  10   2  -3   12.08    1.28
   9   2  -3  166.79    7.49
   9   2  -3  170.45    6.97
   9   2  -3  158.42    7.28
  -9   2   3  157.71    8.29
   9   2  -3  163.98    7.24
   9   2  -3  160.80    6.87
   8   2  -3    4.34    2.98
  -8   2   3    5.45    3.30
  -8   2   3    5.40    4.08
   8   2  -3    5.26    2.14
   8   2  -3    3.54    2.30
   8   2  -3    5.68    3.69
  -8   2   3    3.35    3.06
  -7   2   3  488.13   20.85
   7   2  -3  500.30   20.92
  -7   2   3  513.72   20.95
  -7   2   3  510.28   21.07
   7   2  -3  504.10   20.67
   7   2  -3  488.42   20.71
   7   2  -3  496.27   20.50
   7   2  -3  505.44   21.03
  -6   2   3   13.51    1.71
  -6   2   3   16.38    2.79
  -6   2   3   15.91    3.55
   6   2  -3   15.66    2.03
  -6   2   3   16.86    3.25
   6   2  -3   16.74    2.46
   6   2  -3   16.36    2.36
   6   2  -3   14.36    1.32
   6   2  -3   15.06    3.58
  -5   2   3  597.24   24.40
  -5   2   3  614.98   24.56
   5   2  -3  596.13   24.28
  -5   2   3  593.98   24.52
   5   2  -3  585.54   24.41
  -5   2   3  584.33   24.22
  -5   2   3  631.29   25.28
   5   2  -3  588.76   24.38
   5   2  -3  572.07   24.18
   5   2  -3  604.45   24.57
   4   2  -3   44.67    3.09
   4   2  -3   42.66    2.52
   4   2  -3   50.15    3.59
  -4   2   3   41.43    3.62
  -4   2   3   45.07    3.73
  -4   2   3   45.43    3.06
  -4   2   3   47.82    2.75
  -4   2   3   39.99    7.28
   3   2  -3 4125.60  167.13
  -3   2   3 4107.86  167.05
  -3   2   3 4042.96  167.49
  -3   2   3 4092.67  166.98
   3   2  -3 4038.67  167.22
   3   2  -3 4074.48  167.03
  -3   2   3 4027.49  167.16
  -3   2   3 4086.20  167.09
  -2   2   3    7.72    2.88
  -2   2   3    5.50    8.14
  -2   2   3    8.42    2.43
  -2   2   3    7.68    1.05
   2   2  -3    6.99    1.35
  -2   2   3    7.16    1.92
   2   2  -3    4.85    2.57
  -1   2   3   -1.38    8.86
  -1   2   3    0.21    2.62
  -1   2   3    4.70    5.22
  -1   2   3   -0.37    1.04
   1   2  -3    0.90    1.09
  -1   2   3   -1.74    1.71
   0   2  -3   13.26    1.05
   0   2   3   11.63    1.29
   0   2   3   12.41    1.31
   0   2   3   14.33    8.71
   0   2   3   11.80    5.08
   0   2   3   14.01    2.90
   0   2   3   16.00    5.62
   0   2   3   14.88    1.87
   0   2   3   14.45    1.67
   1   2   3 1413.15   58.28
   1   2   3 1367.76   58.68
   1   2   3 1439.74   58.47
   1   2   3 1436.35   59.52
   1   2   3 1385.33   58.77
   1   2   3 1429.19   58.34
   1   2   3 1441.87   58.28
   2   2   3   23.72    1.66
   2   2   3   20.13    9.64
   2   2   3   16.87    5.02
   2   2   3   23.47    3.43
   2   2   3   29.24    6.43
   2   2   3   26.09    2.12
   2   2   3   25.74    1.67
   3   2   3    2.79    1.32
   3   2   3    2.61    1.92
   3   2   3    1.88    1.30
   3   2   3    3.73    9.86
   3   2   3    5.01    3.37
   3   2   3    0.05    4.96
   3   2   3    2.95    6.84
   3   2   3   -0.07    5.54
   3   2   3    0.83    1.84
   4   2   3   24.34    2.24
   4   2   3   26.70    1.75
   4   2   3   27.30    3.82
   4   2   3   26.95    5.11
   4   2   3   20.60    7.31
   4   2   3   24.22    5.83
   4   2   3   27.71    2.17
   4   2   3   27.89    1.79
  -4   2  -3   22.51    1.76
   5   2   3  200.41    8.58
  -5   2  -3  194.64    8.70
   5   2   3  207.21    8.56
   5   2   3  200.53    8.72
   5  -2   3  201.72    9.17
   5   2   3  226.58   11.93
   5   2   3  202.91   10.48
   5   2   3  216.15    8.68
   6   2   3    3.75    1.92
   6   2   3    2.73    6.81
   6   2   3    0.60    1.43
   6   2   3    0.76    1.86
   6   2   3    0.18    1.40
   6   2   3    1.91    8.88
   6   2   3    3.87    5.60
   6  -2   3    2.30    2.94
   7   2   3   -4.07    7.12
   7   2   3    3.36    1.94
   7   2   3    5.58    1.52
   7   2   3    6.98    1.91
   7   2   3    6.22    1.47
   7  -2   3    5.46    2.66
   7   2   3   11.05    9.18
   7   2   3    6.40    5.83
   7   2   3    2.82    1.91
   8   2   3    2.31    1.53
   8   2   3    3.95    1.53
   8   2   3    1.88    1.83
   8   2   3   -0.40    7.70
   8   2   3    0.90    1.91
   8  -2   3    1.77    2.50
   8   2   3    2.44    5.72
   8   2   3   -5.61    9.89
   8   2   3    1.26    1.92
   9   2   3   20.67    1.78
   9   2   3   20.68    1.85
   9   2   3   19.96    2.08
   9   2   3   17.25    2.22
   9   2   3   20.14    7.65
   9   2   3   18.58   12.09
   9   2   3   25.47   10.19
   9   2   3   21.87    2.12
  10   2   3   -0.15    1.82
  10   2   3   -0.03    1.59
  10   2   3    2.48    9.84
  10   2   3    1.15    1.51
  11   2   3  401.05   20.64
 -11   2  -3  408.52   16.21
  11   2   3  373.55   15.98
  11   2   3  377.43   15.99
  12   2   3   -0.37    1.83
  12   2   3    0.62    1.83
  12   2   3   -2.16   11.70
 -12   2  -3   -1.00    2.62
  12   2   3   -2.01    2.00
  12   2   3    0.95    7.72
  13   2   3    5.68    7.62
  13   2   3    9.61    2.08
  13   2   3    4.57    1.62
  13   2   3    8.81    1.89
  13   2   3    4.15   11.58
  13   2   3    4.35    9.67
 -13   2  -3    7.48    2.90
  14   2   3    2.19    7.97
  14   2   3    2.74    2.21
  14   2   3   -0.04    1.67
  14   2   3    3.77    1.89
  14   2   3    0.88   11.75
  14   2   3   -1.35    9.58
 -14   2  -3   -3.67    3.06
 -15   2  -3   28.82    3.78
  15   2   3   46.00   12.05
  15   2   3   37.68    2.40
  15   2   3   41.52   10.17
  15   2   3   34.86    2.81
  15   2   3   40.17    8.65
 -16   2  -3   24.27    3.77
  16   2   3   25.50   11.95
  16   2   3   25.98    2.15
  16   2   3   29.47    9.97
  16   2   3   19.70    8.89
 -17   2  -3   20.29    3.98
  17   2   3   19.37    2.07
  17   2   3   36.48   11.60
  17   2   3   25.02    9.85
  17   2   3   10.32    9.19
  18   2   3   -1.43    1.90
  18   2   3   -1.46   11.73
  18   2   3    5.74    9.97
 -18   2  -3    0.25    4.19
  18   2   3   -0.20    9.17
  19   2   3   73.91    3.81
  19   2   3   64.08   12.57
  19   2   3   66.01   10.50
  19   2   3   67.14   10.18
 -19   2  -3   75.08    5.72
  20   2   3    0.84    9.71
  20   2   3    6.42   10.04
  20   2   3    1.26    1.96
 -20   2  -3    6.73    4.65
  21   2   3  430.96   22.54
  21   2   3  491.16   20.07
 -21   2  -3  454.86   21.11
  21   2   3  521.96   23.57
  22   2   3   -0.23    1.94
 -22   2  -3   -0.17    5.32
  22  -2   3   -6.80    7.90
  22   2   3   12.55   10.47
  23  -2   3   48.00   21.11
  23   2   3   62.52    3.46
  23   2   3   81.57   11.03
  24   2   3   23.16    2.29
 -24   2  -3   33.94    6.58
  24  -2   3   14.56   19.10
  25   2   3   77.19    3.89
 -25   2  -3   62.36    7.59
 -26   2  -3   14.38    6.96
  27  -2   3   56.51    4.12
 -27   2  -3   42.93    7.53
 -28   2  -3    7.86    7.09
  29  -2   3   15.50    8.74
 -29   2  -3   40.13    7.45
  30  -2   3   -0.80    6.98
 -30   2  -3   16.27    6.67
  31  -2   3    7.55    5.19
  32  -3  -3    2.62    2.14
  31   3  -3    9.01    1.40
  31  -3  -3   10.00    2.64
  30   3  -3    0.37    1.50
 -30   3   3   -1.43    7.38
 -30   3   3    2.07    2.85
  30  -3  -3    5.40    3.03
  29   3  -3    0.31    1.68
 -29   3   3   -0.90    7.72
 -29   3   3    0.94    3.39
  29  -3  -3    4.12    3.47
  28   3  -3   -1.15    1.90
 -28   3   3    3.35    8.00
 -28   3   3    2.18    3.74
  28  -3  -3   -0.52    3.71
  27   3  -3   10.14    2.09
 -27   3   3    9.21    8.08
 -27   3   3    4.39    4.04
  27  -3  -3    2.59    3.90
 -26   3   3    2.49    4.38
 -26   3   3    1.78    8.11
  25   3  -3   11.26    2.22
 -25   3   3    5.80    4.57
 -25   3   3    5.77    7.99
  24   3  -3   -0.65    2.20
 -24   3   3    1.56    4.61
 -24   3   3    0.25    7.68
 -23   3   3   29.40    5.22
  23   3  -3   28.73    2.69
  22   3  -3    2.27    2.22
  22   3  -3    1.89    1.72
 -22   3   3   -4.93    4.96
  22   3  -3   -1.65   12.97
  21   3  -3   13.80    2.38
  21   3  -3   11.50    1.90
 -21   3   3   20.96    5.28
 -21   3   3    8.94    6.47
  20   3  -3   -1.17    2.17
  20   3  -3  -11.79   13.52
 -20   3   3    4.73    6.08
  20   3  -3   -2.95    1.82
 -20   3   3   -0.74    5.02
  19   3  -3   19.89    2.09
  19   3  -3   18.83    2.40
 -19   3   3    4.54    5.79
  19   3  -3    9.30   13.20
  19   3  -3   17.87    2.10
 -19   3   3   22.14    5.12
  18   3  -3   32.77    2.31
  18   3  -3   28.88    2.54
 -18   3   3   27.01    5.52
  18   3  -3   25.39   13.01
 -18   3   3   22.40    5.20
  18   3  -3   23.73    2.32
 -17   3   3   49.46    5.89
 -17   3   3   61.91    5.74
  17   3  -3   64.94    3.40
  17   3  -3   62.48    3.30
  17   3  -3   75.12   13.44
 -16   3   3   -1.11    4.66
  16   3  -3   -1.46    1.86
 -16   3   3   -1.69    3.23
 -16   3   3   -0.51    4.62
  16   3  -3  -12.06   12.33
  16   3  -3   -2.23    1.75
 -15   3   3   62.41    5.64
 -15   3   3   72.69    4.82
 -15   3   3   72.06    5.72
  15   3  -3   72.82    3.73
  15   3  -3   67.93   13.28
  15   3  -3   72.21    3.55
 -14   3   3    6.78    3.29
 -14   3   3    9.22    4.25
 -14   3   3    9.04    4.07
  14   3  -3   10.49    3.26
  14   3  -3   11.72    1.67
  14   3  -3   10.63   12.50
 -13   3   3    0.65    3.48
 -13   3   3    4.27    4.05
 -13   3   3    0.63    3.79
  13   3  -3    6.02    3.31
  13   3  -3    4.87    1.64
 -12   3   3   43.08    4.53
 -12   3   3   45.82    4.25
  12   3  -3   45.83    4.00
  12   3  -3   47.30    2.57
  11   3  -3   29.91    2.97
  11   3  -3   32.51    2.17
 -11   3   3   29.04    3.69
  11   3  -3   34.49    3.74
  10   3  -3    6.57    1.65
  10   3  -3    5.81    2.47
 -10   3   3   10.39    3.18
  10   3  -3    7.89    3.38
   9   3  -3  134.11    6.43
  -9   3   3  135.61    7.04
   9   3  -3  145.53    6.16
  -9   3   3  131.46    6.69
   9   3  -3  132.16    6.98
  -8   3   3   12.70    3.55
  -8   3   3   20.26    3.56
   8   3  -3   12.18    2.63
   8   3  -3   13.07    1.45
   8   3  -3   15.26    3.51
  -8   3   3   10.57    2.83
  -7   3   3  146.03    7.00
   7   3  -3  140.67    6.97
  -7   3   3  158.69    7.44
   7   3  -3  154.33    6.46
   7   3  -3  153.54    7.41
   6   3  -3    0.15    3.42
  -6   3   3   -0.82    3.25
  -6   3   3    1.24    7.19
   6   3  -3   -0.03    1.40
   6   3  -3    2.03    3.29
  -5   3   3  142.54    6.96
   5   3  -3  171.45    7.64
   5   3  -3  148.64    7.30
  -5   3   3  155.58    7.52
  -5   3   3  158.17   10.26
   5   3  -3  161.19    6.64
   5   3  -3  145.80    7.41
  -4   3   3   60.74    8.85
  -4   3   3   53.24    2.46
   4   3  -3   58.03    4.05
  -4   3   3   52.27    4.14
   4   3  -3   57.38    4.51
  -4   3   3   55.71    3.22
  -3   3   3   12.77    4.49
  -3   3   3   12.29    1.12
   3   3  -3   14.71    3.53
  -3   3   3    8.59    3.39
  -3   3   3   10.28    1.99
  -2   3   3   21.54    4.38
  -2   3   3   18.24    3.35
  -2   3   3   16.66    1.31
   2   3  -3   14.06    3.71
   1   3  -3  544.29   22.90
  -1   3   3  542.85   22.24
  -1   3   3  526.76   22.75
   0   3   3  397.30   18.80
   0   3   3  374.24   15.81
   0   3   3  380.41   15.32
   0   3   3  359.31   15.16
   0   3  -3  350.17   15.98
   1   3   3  627.04   28.08
   1   3   3  613.76   25.75
   1   3   3  617.46   25.29
   1   3   3  611.24   25.41
   1   3   3  613.88   25.30
   2   3   3   24.13   11.25
   2   3   3   19.60    1.55
   2   3   3   22.52    6.19
   2   3   3   19.56    1.69
   3   3   3   52.26   11.81
   3   3   3   49.37    2.55
   3   3   3   53.83    6.03
   3   3   3   50.93    2.64
   4   3   3    4.32   11.66
   4   3   3   10.52    5.71
   4   3   3    7.03    1.54
   4   3   3    7.43    1.42
   5   3   3   -3.74    5.37
   5   3   3    1.81    1.54
   5   3   3    2.39    1.39
   6   3   3    3.18    1.50
   6   3   3    1.23    5.20
   6   3   3    4.21    1.91
   7   3   3   29.77    5.30
   7   3   3   32.81    2.44
   8   3   3    3.06    1.94
   8   3   3    3.26    1.59
   8   3   3   -4.72   12.53
   8   3   3   -0.85    6.88
   8   3   3    1.25    4.64
   8   3   3   -0.08    1.86
   9   3   3  225.33    9.55
   9   3   3  220.66    9.55
   9   3   3  222.32   16.36
   9   3   3  213.35   11.89
   9   3   3  227.60    9.62
   9   3   3  230.48    9.63
  10   3   3    1.02    1.62
  10   3   3    0.59    1.55
  10   3   3    0.24   13.09
  10   3   3   -4.14    7.25
  10   3   3    3.21    1.80
  10   3   3    2.67    2.03
  11   3   3    6.57    2.05
  11   3   3    6.02    1.65
  11   3   3    8.55    1.69
  11   3   3   -1.99   12.89
  11   3   3    1.63    7.39
 -11   3  -3    4.52    2.86
  11   3   3    6.94    1.95
  12   3   3    0.14    2.16
  12   3   3    2.22    1.66
  12   3   3    0.98    1.68
  12   3   3   -7.01   13.12
  12   3   3   -0.23    7.34
  12   3   3    0.65    1.84
 -12   3  -3   -5.44    2.96
  13   3   3    4.30    1.99
  13   3   3    8.32    1.85
  13   3   3   13.27   13.82
  13   3   3   13.31    7.61
  13   3   3    4.26    2.19
 -13   3  -3    1.23    3.16
  14   3   3   -0.05    2.07
  14   3   3   -0.85    1.88
  14   3   3   -2.26   13.67
  14   3   3    8.37    7.66
  14   3   3    1.79    2.22
 -14   3  -3    2.86    3.32
  15   3   3   27.91    2.48
  15   3   3   27.91    2.38
  15   3   3   33.25   14.00
  15   3   3   18.26    7.96
  15   3   3   30.03    2.69
 -15   3  -3   27.58    3.90
  16   3   3   16.38    2.24
  16   3   3   14.29    2.21
  16   3   3    5.41   14.10
  16   3   3    7.70    8.19
 -16   3  -3   16.72    4.02
  16   3   3   22.28    2.59
  17   3   3   15.37    2.23
  17   3   3   25.81   14.05
  17   3   3   18.36    8.22
 -17   3  -3   24.45    4.39
  17   3   3   17.25    2.71
  18   3   3   93.76    9.93
  18   3   3  121.66   15.08
  18   3   3  120.51    5.57
 -18   3  -3  117.30    7.02
  19   3   3    5.06    8.24
  19   3   3   13.07   13.37
  19   3   3    4.88    2.11
 -19   3  -3    9.87    4.66
  20   3   3   24.37    8.15
  20   3   3   13.69   13.38
 -20   3  -3   27.64    5.21
  20   3   3   28.80    2.55
  21   3   3    0.19    2.09
  21   3   3    3.91    7.60
  22   3   3   56.74    3.38
 -22   3  -3   62.17    6.54
  22   3   3   55.22   13.37
 -23   3  -3   40.29    6.27
  23   3   3   41.84    2.84
 -24   3  -3    6.98    6.02
  24  -3   3   -2.58   20.13
 -25   3  -3   14.49    6.29
  25   3   3   20.59    2.25
 -26   3  -3    9.49    6.36
 -27   3  -3    3.56    6.44
 -28   3  -3    6.06    6.32
  28  -3   3    5.85    2.79
 -29   3  -3   15.67    5.97
  29  -3   3    7.84    7.09
  29  -3   3    6.15    2.46
  30  -3   3    6.94    5.32
  30   4  -3   -0.33    1.15
  30  -4  -3   -0.11    2.19
  29  -4  -3    9.48    2.77
  29   4  -3    8.67    1.44
 -29   4   3    6.05    5.97
  28  -4  -3    1.20    3.08
  28   4  -3    4.61    1.58
  27  -4  -3   32.19    3.68
  27   4  -3   30.30    2.25
 -27   4   3   29.05    7.45
  26  -4  -3    6.43    3.60
 -26   4   3    5.16    7.32
  26   4  -3    8.84    1.95
 -25   4   3   10.65    7.45
  25   4  -3    1.91    1.97
  25   4  -3    7.13   12.05
 -24   4   3   -3.41    7.31
  24   4  -3    0.51    2.02
  24   4  -3    2.63   13.64
 -23   4   3   12.13    7.56
  23   4  -3   -6.99   14.47
  22   4  -3   11.67    1.90
  22   4  -3   10.56    2.27
 -22   4   3    5.38    6.97
  21   4  -3   74.04    3.92
  21   4  -3   76.99    4.10
 -21   4   3   88.85    7.86
  21   4  -3   89.02   15.29
  20   4  -3  110.22    5.17
 -20   4   3   98.82    8.31
  20   4  -3  114.49   16.00
  20   4  -3  106.50    5.26
  19   4  -3   58.22    3.21
  19   4  -3   52.52    3.32
  19   4  -3   63.04    3.49
  18   4  -3    8.96    2.03
  18   4  -3   14.14    2.29
 -18   4   3   10.74    5.63
  18   4  -3   13.21    2.30
  17   4  -3   40.43    2.79
 -17   4   3   42.41    4.01
  17   4  -3   48.13    3.01
  17   4  -3   48.98   14.54
 -17   4   3   30.37    5.79
  17   4  -3   47.19    3.03
  16   4  -3  252.83   10.13
 -16   4   3  211.87   10.78
  16   4  -3  224.63   10.24
 -16   4   3  248.68   11.76
  16   4  -3  216.02   18.24
  16   4  -3  239.29   10.24
  15   4  -3   90.25    4.41
 -15   4   3   83.04    5.47
  15   4  -3   91.14    4.57
  15   4  -3   73.37   14.59
 -15   4   3  107.52    6.65
  15   4  -3   92.25    4.52
  14   4  -3    7.18    1.94
  14   4  -3    8.45   14.11
 -14   4   3    3.83    3.65
  14   4  -3   12.12    2.21
 -14   4   3    9.72    4.39
  14   4  -3    7.48    2.01
  13   4  -3  196.38   17.64
  13   4  -3  235.19    9.77
 -13   4   3  220.58   10.51
  13   4  -3  236.44    9.93
 -13   4   3  217.52   10.84
  13   4  -3  224.17    9.83
  12   4  -3   10.50   13.84
  12   4  -3    3.33    1.91
 -12   4   3    3.94    3.66
 -12   4   3    1.67    3.87
  12   4  -3   -0.10    1.80
  11   4  -3   42.18    2.59
  11   4  -3   46.69   14.11
 -11   4   3   36.98    4.18
 -11   4   3   39.77    4.25
  11   4  -3   38.77    2.50
  10   4  -3   -4.74   13.32
  10   4  -3   -0.25    1.91
 -10   4   3   -0.10    3.58
 -10   4   3    0.70    3.37
  10   4  -3    4.32    3.07
  10   4  -3   -1.23    1.62
   9   4  -3    2.94    1.53
   9   4  -3    2.64    3.07
  -9   4   3    5.42    3.51
   9   4  -3   -2.56   12.69
  -9   4   3    4.60    3.09
   9   4  -3    4.50    3.45
   8   4  -3    5.73   12.78
   8   4  -3    5.45    3.12
   8   4  -3    0.93    1.43
  -8   4   3    7.51    3.55
   8   4  -3    5.11    1.43
   8   4  -3    2.13    3.43
   7   4  -3    1.31   11.94
   7   4  -3    4.42    1.38
  -7   4   3    4.42    3.45
   7   4  -3    4.63    3.21
   7   4  -3    3.48    1.52
   7   4  -3    4.90    3.40
   6   4  -3    9.25   11.36
   6   4  -3    4.62    3.39
   6   4  -3    5.31    1.27
  -6   4   3    3.11    3.55
   6   4  -3    3.14    1.45
   6   4  -3    1.98    3.35
  -5   4   3   89.47    5.22
   5   4  -3   80.64   12.21
   5   4  -3   83.24    3.99
   5   4  -3   89.06    5.13
   5   4  -3   85.63    5.27
   4   4  -3  169.04    7.81
   4   4  -3  158.56    6.81
   3   4  -3  343.11   14.43
  -3   4   3  287.94   16.58
   3   4  -3  326.61   13.73
   3   4  -3  330.93   14.27
   2   4  -3    7.08    3.52
   2   4  -3   -3.57   10.33
  -2   4   3   -6.31    9.34
  -2   4   3    4.33    2.19
   2   4  -3    4.39    3.51
   1   4  -3   48.51    4.31
   1   4  -3   47.93   10.19
  -1   4   3   40.85   10.05
  -1   4   3   46.13    3.03
   1   4  -3   46.82    4.30
   0   4  -3   21.32    3.86
   0   4  -3   22.77    9.65
   0   4   3   13.41   10.57
   0   4   3   21.20    2.35
   0   4   3   16.28    1.48
   0   4  -3   18.32    4.00
  -1   4  -3    1.71    3.74
  -1   4  -3   -2.21    9.01
   1   4   3    4.38   11.05
   1   4   3   -2.07    2.00
  -1   4  -3    0.96    4.05
   1   4   3    0.13    1.38
  -2   4  -3   74.72    5.07
  -2   4  -3   75.02    9.32
   2   4   3   66.56   12.10
   2   4   3   75.61    3.82
   2   4   3   72.23    3.45
  -2   4  -3   64.25    5.70
   3   4   3  143.87   13.65
   3   4   3  144.13    6.22
   3   4   3  149.57    6.54
   3   4   3  141.40    6.27
  -3   4  -3  143.74    8.05
   4   4   3   10.38   12.04
   4   4   3    0.64    1.35
  -4   4  -3   -1.42    5.00
   4   4   3    1.64    1.45
   4   4   3    0.52    2.09
   5   4   3  388.77   16.38
   5   4   3  365.35   21.46
   5   4   3  422.70   16.55
   5   4   3  384.22   16.42
  -5   4  -3  381.29   17.56
   6   4   3    1.84    1.65
   6   4   3    4.11    2.15
   6   4   3    2.05    1.50
   7   4   3   -4.85   13.45
   7   4   3    1.52    1.70
   7   4   3    1.19    2.14
   7   4   3    0.37    1.52
   8   4   3   -0.82    1.61
   8   4   3   -0.51    1.77
   8   4   3   -0.70    2.13
   8   4   3   -2.70    2.22
   9   4   3   12.33    2.35
   9   4   3   11.61    1.78
   9   4   3   11.40    1.87
   9   4   3   17.29   14.81
  -9   4  -3   10.62    2.98
   9   4   3   12.74    2.20
  10   4   3   84.91    4.18
  10   4   3   77.82    3.90
  10   4   3   74.88    3.92
 -10   4  -3   84.50    4.73
  10   4   3   77.08    4.04
  11   4   3   85.34    4.18
  11   4   3   70.82    3.83
  11   4   3   72.55    3.89
 -11   4  -3   80.47    4.89
  11   4   3   81.95    3.99
  12   4   3    1.46    1.85
  12   4   3    1.41    2.09
  12   4   3   -8.19   15.65
 -12   4  -3    1.34    3.29
  12   4   3    0.38    2.39
  13   4   3    6.93    1.97
  13   4   3   11.44    2.21
  13   4   3   14.55   16.06
 -13   4  -3   15.19    3.71
  13   4   3    9.49    2.50
  14   4   3    5.05    1.98
  14   4   3    6.32    2.22
  14   4   3    9.25   15.66
 -14   4  -3    6.91    3.80
  14   4   3    7.49    2.53
  15   4   3   -0.06    2.09
  15   4   3    1.22    2.23
 -15   4  -3    0.77    4.04
  15   4   3   -1.16    2.55
  16   4   3    1.21    2.05
  16   4   3    2.75    2.14
 -16   4  -3    5.60    4.23
  16   4   3   -0.36    2.52
  17   4   3    3.52    2.53
  17   4   3    0.74    2.12
  18   4   3    6.98    2.56
  18   4   3    7.45    2.17
 -19   4  -3   32.24    5.52
  19   4   3   51.06    3.10
  19   4   3   33.02   14.47
 -20   4  -3   23.57    5.44
  20   4   3   11.82    2.24
  20   4   3   18.99   14.27
  21   4   3  112.02   14.56
 -21   4  -3  102.53    7.51
 -22   4  -3   39.83    6.11
 -22   4  -3   34.90    5.26
  23   4   3   18.15   12.36
 -23   4  -3   20.16    5.84
 -23   4  -3   15.66    4.45
  24   4   3    1.57   11.59
 -24   4  -3    1.47    3.19
 -24   4  -3    5.50    5.70
 -25   4  -3    7.20    5.88
 -26   4  -3   44.05    6.28
 -27   4  -3   21.62    5.74
  28  -4   3    2.11    2.30
  27  -5  -3    3.89    2.32
  27   5  -3    4.01    1.23
  26  -5  -3    3.06    2.60
  26   5  -3    3.73    1.41
  25  -5  -3    1.94    2.91
  25   5  -3    3.69    9.10
  25   5  -3    3.28    1.53
  24  -5  -3   -1.17    3.13
 -24   5   3    3.39    6.12
  24   5  -3    2.12    1.68
  24   5  -3   -0.62   10.25
 -23   5   3   -0.72    6.20
  23   5  -3    3.63    1.80
  23   5  -3   11.26   11.97
 -22   5   3   -1.52    6.44
  22   5  -3    3.66    1.87
  22   5  -3   -7.84   13.21
 -21   5   3   11.88    6.50
  21   5  -3    2.71    1.93
  21   5  -3   -3.33   13.84
  20   5  -3   20.08    2.21
  20   5  -3   16.54    2.09
 -20   5   3   23.54    6.62
 -19   5   3    9.30    6.16
  19   5  -3    8.18    1.91
  19   5  -3   13.00   15.40
  18   5  -3   12.92    2.15
  18   5  -3   14.67    2.02
  17   5  -3   78.70    4.24
  17   5  -3   88.20    4.22
  16   5  -3    3.93    1.87
  16   5  -3   -1.96    2.13
  16   5  -3   -1.06    1.98
  15   5  -3   49.70    3.05
  15   5  -3   49.73    3.25
  15   5  -3   52.26    3.09
  15   5  -3   45.46   15.46
  14   5  -3   10.95    2.08
  14   5  -3    9.96    2.30
  14   5  -3    8.75    2.08
  13   5  -3  237.80    9.98
  13   5  -3  222.98   10.08
  13   5  -3  233.27    9.97
  12   5  -3    3.98    2.03
  12   5  -3    5.95    2.24
  12   5  -3    4.60    1.85
  11   5  -3   12.67    2.12
  11   5  -3   10.69    2.28
  11   5  -3   12.38    1.84
  10   5  -3    8.16    2.22
  10   5  -3    6.81    2.31
  10   5  -3    8.55    1.70
   9   5  -3    0.93    2.06
   9   5  -3    2.72    2.17
   9   5  -3   -0.68   14.25
   8   5  -3   59.57    3.48
   8   5  -3   49.66   14.37
   7   5  -3    5.41    2.15
   7   5  -3    7.68   13.51
   7   5  -3    8.24    3.50
  -6   5   3   36.57    3.02
   6   5  -3   32.16    2.36
   6   5  -3   42.77   13.48
   6   5  -3   25.72    3.90
   5   5  -3   -1.86    1.78
  -5   5   3    4.21    2.49
   5   5  -3   -7.18   12.86
   5   5  -3    1.26    3.51
   4   5  -3  218.57    9.23
  -4   5   3  206.63    9.44
   4   5  -3  226.62   15.64
   4   5  -3  211.16    9.98
   3   5  -3   71.06    4.90
   3   5  -3   68.89    3.64
  -3   5   3   66.57    3.97
   3   5  -3   69.11    4.83
   3   5  -3   63.62   12.23
  -2   5   3   -0.47    2.46
   2   5  -3    1.93    1.95
   2   5  -3   -0.43    3.55
   2   5  -3   10.98   11.56
   1   5  -3  201.20    9.42
   1   5  -3  185.09    9.55
   1   5  -3  202.73    8.67
  -1   5   3  198.18    8.82
   1   5  -3  196.66   14.64
   0   5   3    4.07   11.48
   0   5   3    2.10    2.38
   0   5  -3    2.08    3.61
   0   5  -3   -1.62    3.88
  -1   5  -3    5.55    4.20
  -1   5  -3    0.88    3.71
   1   5   3   -0.07    2.41
   1   5   3    5.29   12.09
   2   5   3    3.95   12.38
  -2   5  -3    4.57    4.35
  -2   5  -3    6.08    3.63
   2   5   3    0.97    2.35
   3   5   3   -0.83   12.73
  -3   5  -3    6.66    4.62
   3   5   3    3.14    2.33
  -3   5  -3    3.87    3.62
  -4   5  -3    1.42    3.55
  -4   5  -3   -2.09    4.83
   4   5   3  -11.81   13.55
  -4   5  -3   -1.36    2.58
   4   5   3    1.96    2.43
  -5   5  -3   29.18    3.95
  -5   5  -3   33.59    5.33
   5   5   3   25.52   14.08
  -5   5  -3   33.10    3.19
   5   5   3   29.22    2.91
  -6   5  -3   -1.37    3.46
  -6   5  -3   -6.18    5.18
   6   5   3    6.83   14.57
  -6   5  -3    0.09    2.81
   6   5   3   -1.52    2.48
   7   5   3   28.11    2.82
  -7   5  -3   25.33    3.56
  -7   5  -3   25.20    5.64
   7   5   3   34.55   14.75
  -7   5  -3   24.52    3.33
   7   5   3   30.48    2.79
   8   5   3    6.58    2.53
  -8   5  -3    6.12    3.06
   8   5   3    9.55   14.98
  -8   5  -3   11.64    5.38
  -8   5  -3   10.73    3.25
   8   5   3    7.11    2.37
   9   5   3    3.93    2.46
  -9   5  -3    2.82    5.65
   9   5   3   -6.66   15.09
  -9   5  -3    1.05    3.32
   9   5   3    2.66    2.27
  10   5   3    3.22    2.45
  10   5   3   -0.21    1.79
 -10   5  -3   -1.53    5.61
  10   5   3   -9.21   15.37
 -10   5  -3   -2.34    3.48
  10   5   3   -2.33    2.32
  11   5   3   15.58    2.66
  11   5   3   13.59    2.05
 -11   5  -3   20.62    5.89
  11   5   3   16.02   15.05
 -11   5  -3   25.40    3.78
  11   5   3   13.14    2.32
  12   5   3    7.90    1.95
  12   5   3    7.58    2.52
  12   5   3   10.44    2.24
 -12   5  -3    3.75    5.65
  13   5   3    6.28    1.99
 -13   5  -3    3.71    5.59
  13   5   3    5.41    2.23
  13   5   3    4.43    2.38
  14   5   3   -3.62    2.41
  14   5   3   -2.95    1.96
 -14   5  -3   -0.33    5.31
  14   5   3   -5.46   15.35
 -14   5  -3    1.63    4.27
  14   5   3   -0.79    2.17
 -15   5  -3   -0.97    5.36
  15   5   3   -0.34   15.32
  15   5   3   10.83    2.05
  15   5   3    5.55    2.46
 -15   5  -3    8.72    4.46
  16   5   3   -6.24   15.15
  16   5   3    0.52    1.98
 -16   5  -3    7.35    5.35
 -16   5  -3    2.72    4.58
 -17   5  -3   12.28    4.86
  17   5   3    8.31    2.50
  18   5   3   35.26   14.28
 -18   5  -3   39.16    5.24
 -18   5  -3   30.15    5.23
  18   5   3   34.98    2.91
  19   5   3   22.46   13.09
 -19   5  -3   13.74    5.13
 -19   5  -3   11.02    4.51
  20   5   3   10.18   12.50
 -20   5  -3   14.06    5.25
 -20   5  -3    9.72    4.11
  21   5   3   21.36   11.96
 -21   5  -3   18.23    5.12
 -21   5  -3   23.58    3.81
  22   5   3   17.30   11.32
 -22   5  -3    0.14    4.88
 -22   5  -3    9.09    3.12
 -23   5  -3   11.68    4.96
 -24   5  -3   40.18    5.15
  26  -5   3   -4.94    2.08
  22  -6  -3    2.17    2.12
  21  -6  -3   12.46    2.51
  21   6  -3   20.35    9.68
 -21   6   3   16.09    1.59
  20  -6  -3    0.13    2.56
 -20   6   3    2.86    1.69
  20   6  -3    2.29   10.66
 -19   6   3   44.63    2.70
  19   6  -3   21.26   11.66
 -18   6   3   -1.69    1.90
  18   6  -3   -5.03   12.41
  18   6  -3   -1.89    1.49
 -17   6   3    1.94    2.05
  17   6  -3   -2.30   13.57
  17   6  -3    4.46    1.61
  16   6  -3    1.21   13.98
  16   6  -3   -2.63    1.70
 -16   6   3    4.21    2.17
  16   6  -3    1.35    1.80
  15   6  -3   20.51   14.46
  15   6  -3   14.81    1.91
 -15   6   3   14.88    2.39
  15   6  -3   13.53    2.05
  14   6  -3    9.79   14.87
  14   6  -3    1.91    1.83
 -14   6   3    1.31    2.28
  14   6  -3    3.55    1.96
  13   6  -3   37.10   15.54
  13   6  -3   52.70    2.93
 -13   6   3   47.19    3.27
  13   6  -3   45.57    3.00
 -12   6   3    0.47    2.45
  12   6  -3   -5.43   15.27
  12   6  -3   -0.87    1.99
  11   6  -3    8.87   15.39
  11   6  -3    7.33    2.02
  10   6  -3   41.86    2.89
   9   6  -3   17.23    2.25
  -8   6   3   55.92    3.63
   8   6  -3   48.99    3.14
  -7   6   3    3.18    2.56
   7   6  -3    3.12    1.97
   7   6  -3    2.29    2.12
   6   6  -3   -1.51    1.91
  -6   6   3    2.49    2.51
   5   6  -3  148.25    6.71
  -5   6   3  152.97    6.96
   4   6  -3   31.12    2.42
  -4   6   3   30.73    2.89
   3   6  -3   52.34    3.02
   3   6  -3   58.31    3.20
  -3   6   3   48.59    3.53
   2   6  -3   24.40    2.43
  -2   6   3   22.23    2.76
   2   6  -3   27.57    2.10
  -1   6   3   41.66    3.18
   1   6  -3   40.04    2.93
   0   6   3    0.99    2.41
   0   6  -3    0.98    2.25
   1   6   3   13.37    2.44
  -1   6  -3   11.12    2.45
  -2   6  -3   10.64    2.44
   2   6   3    8.35    2.45
  -3   6  -3   46.01    3.33
   3   6   3   48.08    3.19
  -4   6  -3   17.73    2.69
   4   6   3   17.74    2.60
   4   6   3   23.66   13.29
   5   6   3   50.04    3.44
   5   6   3   55.00   13.70
  -5   6  -3   60.52    3.61
   5   6   3   51.84    3.40
   6   6   3   -2.60   13.17
   6   6   3    0.46    2.35
  -6   6  -3   -3.10    4.45
  -7   6  -3   17.15    4.65
   7   6   3   26.37   13.85
  -8   6  -3   -1.62    4.42
   8   6   3    5.02   13.66
   9   6   3   18.71   13.67
   9   6   3   14.23    2.30
  10   6   3   -4.17   14.08
  10   6   3   -0.88    2.31
  10   6   3    2.65    2.10
  11   6   3  108.02    5.22
  11   6   3  116.03    5.37
  12   6   3   12.17   13.69
  12   6   3    7.90    2.33
  12   6   3   10.03    2.06
 -12   6  -3   -4.02    4.26
  13   6   3   89.83    4.41
  13   6   3   76.38   14.50
 -13   6  -3   93.97    5.87
  13   6   3   82.34    4.21
 -14   6  -3    1.65    4.04
  14   6   3   -0.67    2.18
  14   6   3    0.91    1.78
 -14   6  -3    7.78    3.97
  15   6   3   27.53    2.48
 -15   6  -3   26.60    4.26
 -15   6  -3   26.70    4.07
  16   6   3   10.95   12.14
  16   6   3   -0.04    2.04
 -16   6  -3    4.41    4.00
 -16   6  -3    3.75    3.62
 -17   6  -3   -2.17    3.97
  17   6   3   -3.02   11.31
 -17   6  -3    1.68    3.35
  18   6   3  -13.58   10.45
 -18   6  -3   -2.30    3.80
  19   6   3   45.17   10.48
 -16   7   3    4.25    1.35
 -15   7   3   25.40    1.92
  14   7  -3    1.04    1.28
 -14   7   3    0.18    1.60
  13   7  -3    7.44    1.44
 -13   7   3    5.24    1.73
 -12   7   3   33.00    2.40
  12   7  -3   36.95    2.20
  12   7  -3   33.29    9.77
  11   7  -3    1.27    1.60
 -11   7   3    3.07    1.87
  10   7  -3   -2.23    1.72
 -10   7   3   -1.33    1.92
   9   7  -3    9.37    1.82
  -9   7   3   11.61    2.11
   8   7  -3   34.02    2.35
   8   7  -3   23.78   10.03
  -8   7   3   28.28    2.58
  -7   7   3   10.33    1.94
   7   7  -3    9.46    1.97
  -7   7   3   10.32    2.21
  -6   7   3   40.43    2.94
  -6   7   3   40.92    2.74
   6   7  -3   46.22    2.80
  -5   7   3    5.30    1.98
   5   7  -3    0.99    2.07
  -5   7   3    2.91    2.21
  -4   7   3   -0.04    1.97
   4   7  -3   -0.47    2.14
  -4   7   3    1.21    2.13
  -3   7   3   -1.64    2.02
   3   7  -3    0.14    2.13
   2   7  -3    0.74    2.17
  -2   7   3   -2.25    2.05
  -1   7   3   21.24    2.35
   0   7   3   17.25    2.27
   0   7   3   19.34    2.33
   1   7   3    3.51    2.03
  -1   7  -3    4.16    1.95
   1   7   3    7.47    2.10
   2   7   3   10.67    2.20
  -2   7  -3   10.53    2.06
   3   7   3    3.62    2.01
  -3   7  -3    3.32    1.97
   3   7   3    1.62    2.00
  -4   7  -3   49.71    3.02
   4   7   3   52.97    3.03
   4   7   3   46.83    3.00
   5   7   3   12.86    2.09
   5   7   3   11.55    2.01
  -5   7  -3   11.11    2.06
  -6   7  -3   12.31    2.06
   6   7   3    9.91    2.01
   6   7   3    9.10    1.93
  -7   7  -3   29.40    2.36
   7   7   3   26.32    2.34
   7   7   3   29.62    2.25
  -8   7  -3    0.45    1.86
   8   7   3   -0.53    1.84
   8   7   3    0.04    1.70
  -9   7  -3   12.94    1.89
   9   7   3    8.00    1.84
   9   7   3    8.35    1.71
 -10   7  -3    5.96    1.73
  10   7   3    8.69    1.78
  10   7   3    3.83    1.58
 -11   7  -3    2.55    1.62
  11   7   3    0.70    1.68
  11   7   3    0.88    1.42
  12   7   3    8.40    1.67
 -12   7  -3    3.66    1.57
  13   7   3   19.95    1.80
 -13   7  -3   19.09    1.69
 -14   7  -3    2.31    1.34
 -15   7  -3   21.65    1.58
 -35   0   4    6.41    3.16
 -34   0   4   52.51    4.81
 -33   0   4    7.78    4.83
  31   0  -4   11.90    2.69
  30   0  -4   35.63    3.42
  29   0  -4    2.59    3.08
  28   0  -4    9.63    3.31
  27   0  -4    5.02    3.40
  26   0  -4    3.23    3.44
 -25   0   4   19.45    9.56
  25   0  -4   26.35    3.87
  24   0  -4   45.35    3.42
  24   0  -4   46.74    4.23
 -23   0   4    1.42    8.78
  23   0  -4    1.14    2.57
  23   0  -4   -1.72    3.51
  22   0  -4  102.71    5.31
  22   0  -4  109.02    5.97
 -21   0   4   -8.98    8.10
  21   0  -4    2.58    2.58
  21   0  -4   -4.58    3.52
 -20   0   4  521.45   24.48
  20   0  -4  527.68   22.43
  20   0  -4  549.87   22.68
 -19   0   4   -3.02    7.60
  19   0  -4    3.70    2.56
  19   0  -4    3.54    3.38
 -18   0   4  364.88   17.78
  18   0  -4  359.92   15.69
  18   0  -4  384.63   15.91
 -17   0   4   25.04    7.26
  17   0  -4   23.81    2.80
  17   0  -4   28.52    3.45
 -16   0   4 2023.31   84.05
  16   0  -4 2027.16   83.49
 -15   0   4   12.30    6.74
  15   0  -4   13.53    4.37
  14   0  -4  736.30   30.44
 -14   0   4  740.04   31.11
  14   0  -4  712.42   30.13
  13   0  -4    5.28    4.26
  13   0  -4    2.71    3.06
 -12   0   4  392.85   17.96
  12   0  -4  400.66   16.87
  11   0  -4    8.24    3.00
  10   0  -4  340.43   14.73
 -10   0   4  346.70   15.53
  10   0  -4  333.33   14.34
   9   0  -4    0.48    0.83
   9   0  -4    3.82    3.94
  -9   0   4    4.35    5.76
   9   0  -4    3.24    2.78
   8   0  -4 3367.55  139.19
   8   0  -4 3439.72  139.36
   8   0  -4 3477.07  139.47
  -8   0   4 3490.77  139.74
   7   0  -4   -0.72    2.68
   7   0  -4   -0.05    3.79
   7   0  -4    0.32    2.65
  -7   0   4   -1.19    6.00
   6   0  -4  701.41   28.26
   6   0  -4  671.90   28.45
  -6   0   4  647.50   29.03
  -5   0   4    1.69    1.49
   5   0  -4    1.86    2.58
   5   0  -4    0.33    3.55
  -5   0   4    1.44    0.40
  -5   0   4    4.25    6.19
  -4   0   4 7323.95  297.35
   4   0  -4 7008.67  297.56
   4   0  -4 7016.88  297.47
  -3   0   4   12.88    2.91
  -3   0   4   11.30    5.57
   3   0  -4   16.22    3.42
  -3   0   4   14.25    0.90
   3   0  -4   12.00    2.17
  -2   0   4    3.82    2.34
   2   0  -4    4.41    1.84
  -2   0   4    2.96    0.86
   2   0  -4    3.16    2.94
  -2   0   4   10.63    8.16
  -1   0   4    1.22    1.03
   1   0  -4    2.40    2.50
   1   0  -4    0.36    1.64
   0   0  -4 1530.74   62.20
   0   0   4 1514.75   62.16
   0   0   4 1499.10   62.56
  -1   0  -4    4.52    1.59
   1   0   4    8.54    5.34
   1   0   4    5.84    1.39
   2   0   4 9967.09  406.68
   2   0   4 9999.00  406.45
   2   0   4 9684.13  406.68
   3   0   4   35.54    5.65
   3   0   4   33.01    2.15
   3   0   4   34.03    6.09
   4   0   4 2609.61  108.38
   4   0   4 2671.18  108.37
   5   0   4    5.09    5.62
   5   0   4    2.54    5.01
   5   0   4   -0.28    5.43
   6   0   4    2.47    4.76
   6   0   4    3.56    1.20
   7   0   4   23.55    4.51
   7   0   4   21.91    1.55
   8   0   4 1881.75   79.61
   8   0   4 1947.07   79.22
  -9   0  -4    3.83    1.99
   9   0   4    3.00    1.24
 -10   0  -4   15.65    2.24
  10   0   4   12.28    1.35
  11   0   4   13.53    4.64
  11   0   4   10.17    1.34
 -12   0  -4  455.16   19.25
  12   0   4  462.29   18.99
 -13   0  -4    1.32    2.68
  13   0   4    2.25    1.30
 -14   0  -4  153.09    7.25
  14   0   4  153.04    6.53
  15   0   4    1.90   19.82
 -15   0  -4    0.73    3.16
  15   0   4    1.18    1.24
  16   0   4  109.92    9.95
 -16   0  -4   98.86    5.75
  17   0   4   14.26   19.83
  17   0   4   12.31    8.86
 -17   0  -4    2.25    3.77
  18   0   4  166.49   21.56
  18   0   4  171.62   12.06
 -18   0  -4  177.77    8.89
  19   0   4   29.17   18.91
  19   0   4   14.99    8.82
 -19   0  -4   25.45    4.81
  20   0   4  211.23   12.54
 -20   0  -4  195.94   10.24
  21   0   4   21.51   18.81
  21   0   4   10.23    8.38
 -21   0  -4    7.93    5.47
  22   0   4  214.08   12.51
  22   0   4  190.48   20.35
  23   0   4   35.10   12.73
  23   0   4    5.94    7.40
  23   0   4   14.24   15.84
  24   0   4  110.58   13.68
  24   0   4   63.19   14.32
  25   0   4   -0.17    6.94
  25   0   4    3.25   11.80
  26   0   4  170.61   13.58
  27   0   4   -6.31    9.85
  28   0   4  110.48   10.51
  29   0   4   16.11    7.83
  30   0   4  104.86    8.39
 -35   1   4   -0.62    2.53
 -35  -1   4    2.32    3.05
 -34   1   4   25.14    3.67
 -33   1   4    4.78    4.06
  33  -1  -4    3.32    2.12
 -32   1   4    3.39    4.81
  32  -1  -4   -1.82    2.45
 -31   1   4    4.51    5.38
  31  -1  -4    1.85    2.82
  30  -1  -4    5.83    3.05
 -29   1   4    3.42    9.11
  29  -1  -4   -1.06    3.25
 -28   1   4    9.60    9.40
  28  -1  -4    4.74    3.33
 -27   1   4    0.31    9.63
  27   1  -4   -0.71    1.80
  27  -1  -4    6.61    3.53
  27   1  -4    5.74    3.18
  26   1  -4   -0.89    1.89
  26   1  -4    3.88    3.31
  26  -1  -4    6.15    3.80
 -25   1   4    9.55    9.09
  25   1  -4    1.22    1.87
  25   1  -4    0.96    3.39
  25  -1  -4    2.16    3.91
 -24   1   4   72.54    9.68
  24   1  -4   70.22    3.89
  24   1  -4   86.47    5.11
  24  -1  -4   80.71    5.30
  23  -1  -4   23.11    4.02
  23   1  -4   17.49    3.63
  23   1  -4   26.30    3.10
  22   1  -4   30.34    3.81
  22  -1  -4   31.33    4.18
  22  -1  -4   34.03    2.80
  22   1  -4   29.62    3.23
  21   1  -4   15.90    3.39
  21   1  -4   12.20    2.85
  21  -1  -4   13.91    2.46
 -21   1   4   15.24    7.52
  20   1  -4    3.02    3.07
 -20   1   4    1.50    7.10
  20  -1  -4    0.93    2.30
  20   1  -4    0.98    2.64
  19   1  -4   33.57    3.39
  19   1  -4   26.62    3.03
  19  -1  -4   29.88    2.81
 -19   1   4   36.32    7.05
  19   1  -4   35.54    4.71
  18  -1  -4  140.53    6.93
  18   1  -4  151.75    7.02
 -18   1   4  160.13    9.59
  18   1  -4  165.41    8.06
  18   1  -4  154.41    7.20
  17   1  -4  188.78    8.65
  17   1  -4  192.38    8.74
 -17   1   4  194.67   10.58
 -17  -1   4  193.43   11.94
  17   1  -4  200.73    9.57
 -16   1   4    2.02    5.72
 -16  -1   4    7.84    7.76
  16   1  -4    2.56    4.30
  16   1  -4    1.20    2.62
  15   1  -4   29.23    5.28
 -15   1   4   25.44    5.62
 -15  -1   4   28.82    7.71
  15   1  -4   21.88    4.48
  14   1  -4   -3.19    5.04
  14   1  -4    1.74    2.80
  14   1  -4    0.40    2.65
 -14   1   4    5.07    5.27
 -14  -1   4   11.34    7.53
  14   1  -4    2.49    4.36
  13   1  -4  137.77    7.21
 -13   1   4  130.92    7.75
  13   1  -4  129.93    7.53
  13   1  -4  128.47    6.29
  12   1  -4   76.01    5.40
  12   1  -4   82.02    4.42
 -12   1   4   77.27    6.09
  12   1  -4   76.92    3.52
  12   1  -4   81.76    6.04
  11   1  -4    0.42    2.76
  11   1  -4   -0.78    1.80
 -11   1   4   -2.16    4.40
  11   1  -4    0.96    1.24
  10   1  -4    0.82    2.07
  10   1  -4   -0.44    2.72
 -10   1   4    0.09    2.06
  10   1  -4    2.79    1.15
  10  -1  -4    0.88    1.56
   9   1  -4   -0.04    1.06
  -9   1   4   -1.35    2.02
   9   1  -4   -3.48    2.41
   9  -1  -4   -0.46    3.89
   9   1  -4    2.53    2.66
  -9   1   4   -4.05    4.49
   9   1  -4    4.51    4.11
  -8   1   4  621.18   25.43
   8   1  -4  618.73   25.30
   8   1  -4  602.18   25.58
  -8   1   4  597.51   25.96
   8  -1  -4  629.31   25.81
   8   1  -4  619.42   25.90
  -7   1   4    3.44    1.79
   7  -1  -4   -1.06    3.56
   7   1  -4    2.08    2.58
   7   1  -4    2.88    1.00
  -7   1   4    5.28    4.35
   7   1  -4    2.42    3.82
  -6   1   4 1070.75   40.87
  -6   1   4 1115.31   40.51
   6   1  -4 1091.89   40.64
   6  -1  -4 1110.71   40.77
   6   1  -4 1048.94   40.82
   6   1  -4  959.49   40.36
  -6   1   4 1077.71   40.91
  -5   1   4   19.24    4.18
  -5   1   4   10.50    3.73
   5   1  -4   13.21    1.85
   5  -1  -4   11.02    3.29
   5   1  -4   14.27    2.49
   5   1  -4   11.55    0.68
   5   1  -4   14.21    3.66
  -4   1   4  185.20    8.49
  -4   1   4  187.44    7.74
   4   1  -4  180.96    8.02
   4   1  -4  183.65    8.46
   4  -1  -4  180.78    8.31
  -4   1   4  185.27    8.80
  -3   1   4    0.27    3.02
  -3   1   4    1.45    1.35
   3  -1  -4    2.03    2.67
   3   1  -4    1.90    2.17
  -3   1   4   -0.37    4.10
  -3  -1   4    1.71    3.09
  -3   1   4    4.51    4.27
  -2   1   4  102.41    6.29
  -2  -1   4  108.72    4.60
  -2   1   4  105.14    4.63
  -2   1   4  114.65    6.82
   2   1  -4  106.79    4.97
  -2  -1   4  101.03    5.47
  -2   1   4  104.74    4.62
   2  -1  -4  107.10    5.07
  -1   1   4   -0.69    1.41
   1  -1  -4   -1.47    2.02
  -1   1   4   -1.70    8.40
   1  -1  -4   -2.17    1.57
   1   1  -4    0.54    2.16
  -1   1   4    2.09    6.31
  -1   1   4   -0.18    1.38
  -1  -1   4    0.28    3.25
  -1   1   4   -0.50    3.34
   0  -1  -4  879.92   35.94
   0   1  -4  863.38   36.06
   0   1   4  853.31   36.99
   0  -1  -4  873.77   35.91
   0   1   4  898.30   35.95
   0  -1   4  860.81   36.15
   0   1   4  932.71   37.24
   0   1   4  903.33   36.27
   0   1   4  865.66   35.91
   1   1   4   -1.72    4.60
   1   1   4    3.13    4.73
   1   1   4    1.95    1.32
   1   1   4    2.65    9.09
   1   1   4   -1.91    6.56
   1  -1   4    2.66    4.81
   1   1   4    1.47    1.46
   1   1   4   10.35    8.84
  -1  -1  -4    1.44    1.89
  -2  -1  -4   18.53    2.35
   2   1   4   22.23    5.23
   2   1   4   18.99    6.36
   2   1   4   33.92    9.32
   2  -1   4   23.24    4.70
   2   1   4   30.64    9.82
   2   1   4   27.13    6.21
   2   1   4   24.61    5.21
   2   1   4   24.78    5.63
   2   1   4   24.62    1.68
   3   1   4    1.11    6.14
   3   1   4    1.70    1.48
   3   1   4   -5.44    5.52
   3   1   4    1.44    1.75
   3   1   4    1.43    1.27
   3   1   4  -15.34    9.20
   3  -1   4    4.01    4.45
   3   1   4    2.01    6.12
   3   1   4   -0.54   10.59
   3   1   4    0.89    6.06
   3   1   4    4.24    4.92
   4   1   4  736.31   29.73
   4   1   4  726.05   30.48
   4   1   4  693.94   30.78
   4   1   4  723.27   29.76
   4   1   4  723.39   29.72
   4   1   4  739.79   30.51
   4   1   4  721.59   31.45
   4  -1   4  729.66   30.13
   4   1   4  732.40   30.31
   4   1   4  693.70   32.43
   4   1   4  756.92   30.60
  -4  -1  -4  717.98   29.65
   5   1   4   11.71    7.24
   5   1   4    8.91    1.70
   5   1   4    7.91    5.89
   5   1   4   10.32    1.82
   5   1   4   10.53    1.42
   5   1   4    3.34    9.27
   5   1   4    4.03    5.90
   5   1   4    5.76    5.87
   5   1   4   13.38   12.44
   5   1   4    2.32    4.33
  -5  -1  -4    9.10    1.08
   6   1   4  321.65   13.34
   6   1   4  313.06   14.84
   6   1   4  327.02   13.36
   6   1   4  324.04   13.29
   6   1   4  304.04   14.66
   6   1   4  328.78   14.16
   6   1   4  319.95   16.40
   6  -1   4  315.27   14.26
   6   1   4  311.23   18.84
   6   1   4  317.28   14.71
  -6  -1  -4  316.76   13.27
   7   1   4    0.39    1.77
   7   1   4    0.44    1.39
  -7  -1  -4   -1.74    0.80
   7   1   4   -1.62    1.93
   7   1   4    1.30    9.68
   7   1   4   -6.28    5.94
   7   1   4    1.11   13.55
  -7  -1  -4    1.45    1.52
   7  -1   4   -1.82    4.48
   8   1   4   26.95    2.22
   8   1   4   23.27    1.80
   8   1   4   21.96    2.29
   8   1   4   23.30   14.60
   8   1   4   34.83    6.19
   8  -1   4   32.15    4.57
  -8  -1  -4   25.91    2.20
   9   1   4    2.12    2.01
   9   1   4   -0.43    7.34
   9   1   4   -0.05    1.42
   9   1   4    0.51    1.98
   9  -1   4    1.44    4.23
   9   1   4    0.78    4.46
   9   1   4    3.61   15.32
  -9  -1  -4    1.37    2.16
  10   1   4  103.88    4.77
  10   1   4  103.21    8.77
  10   1   4  100.62    4.49
  10   1   4   95.88    4.72
  10   1   4  111.41    6.61
  10  -1   4  103.28    6.03
  10   1   4   87.14   16.65
 -10  -1  -4   96.56    4.95
 -11   1  -4   -1.74    2.37
 -11  -1  -4    3.75    2.67
  11   1   4    1.35    9.71
  11   1   4    0.99    1.49
  11   1   4  -14.60   15.98
  11   1   4   -0.25    7.91
  12   1   4    4.67    9.51
  12   1   4    9.67    1.75
  12   1   4    7.03    1.53
 -12   1  -4    4.21    2.42
  12   1   4    8.45    7.78
  13   1   4   10.61    9.49
  13   1   4    9.02    1.72
 -13   1  -4   11.73    2.68
  13   1   4   14.80    7.77
 -14   1  -4    0.69    2.81
  14   1   4   -8.18    9.11
  14   1   4   -0.87    1.57
  14   1   4   -4.53   15.76
  14   1   4   -3.75    7.87
 -15   1  -4   52.19    3.98
  15   1   4   54.54    9.60
  15   1   4   52.86    2.78
  15   1   4   52.18   15.38
  15   1   4   55.99   10.49
  15   1   4   60.06    8.35
 -16   1  -4   39.69    3.95
  16   1   4   51.38    9.38
  16   1   4   31.54   15.55
  16   1   4   44.61    2.53
  16   1   4   44.08    2.50
  16   1   4   47.63    8.26
  16   1   4   48.34   10.94
  17   1   4   12.71    1.75
  17   1   4   22.02   15.95
  17   1   4   20.51   11.76
  17   1   4    1.25    8.00
 -17   1  -4   13.24    3.63
  18   1   4    0.84    1.63
 -18   1  -4    2.54    3.83
  18   1   4    2.19   15.67
  18   1   4   10.16   11.26
  18   1   4    5.88    7.79
  19   1   4  195.98    8.50
 -19   1  -4  190.92    9.70
  19   1   4  243.40   17.93
  19   1   4  222.97   15.69
  19   1   4  218.47   12.14
 -20   1  -4   15.52    4.77
  20  -1   4   37.46   22.25
  20   1   4   27.04   14.99
  20  -1   4   13.38    8.80
  20   1   4   21.88   12.90
  20   1   4   17.82    8.09
  20   1   4   15.37    1.89
 -21   1  -4    1.60    4.92
  21   1   4   -1.57   14.27
  21  -1   4  -32.63   21.75
  21  -1   4    2.53    8.75
  21   1   4  -14.47   12.72
  21   1   4    3.86    8.15
  21   1   4    1.69    1.72
 -22   1  -4  136.01    8.33
  22   1   4  110.92   15.10
  22  -1   4   90.47   21.57
  22   1   4  122.91   13.75
  22  -1   4  112.41   10.41
  22   1   4  128.62    5.77
  23  -1   4   54.11   18.81
  23   1   4   41.38   12.84
  23   1   4   48.66   12.07
  23  -1   4   48.94    8.47
 -23   1  -4   50.67    6.71
  24  -1   4   68.88   17.56
  24   1   4   31.98   11.77
  25   1   4   23.94   10.47
  25  -1   4   24.49    7.04
 -25   1  -4   10.27    6.82
  26  -1   4    9.14    6.41
 -26   1  -4   -6.16    7.53
  27   1   4   25.03    9.09
  27  -1   4   21.00   10.67
 -27   1  -4   34.44    7.97
  28   1   4   62.64    8.73
  28  -1   4   48.22   10.18
  29  -1   4   15.22    8.46
  30  -1   4   12.00    7.23
  31  -1   4   19.75    5.92
  32  -1   4   -8.91    4.31
 -34   2   4   -0.47    2.12
 -33   2   4   -5.28    2.97
  33  -2  -4    0.85    2.11
 -32   2   4   96.27    5.68
  32  -2  -4  101.31    5.07
  31   2  -4   -1.34    1.42
 -31   2   4   -5.50    4.12
  31  -2  -4   -1.21    2.88
  30   2  -4    8.02    1.66
 -30   2   4   14.13    8.52
 -30   2   4    8.63    4.56
  30  -2  -4    3.01    3.21
  29   2  -4    6.18    1.83
 -29   2   4    3.49    8.74
 -29   2   4   11.95    5.04
  29  -2  -4   10.68    3.55
 -28   2   4   27.58    9.15
  28   2  -4   24.45    2.31
  28  -2  -4   27.36    4.08
 -27   2   4    7.46    9.00
 -27   2   4   -1.82    5.40
  27  -2  -4    4.72    4.03
  26   2  -4   22.01    2.39
 -26   2   4   19.91    9.07
 -26   2   4   17.44    5.94
  26  -2  -4   23.13    4.27
  25   2  -4    2.23    2.08
 -25   2   4    3.77    6.05
  25  -2  -4   -1.41    4.05
  24   2  -4  121.30    5.65
 -24   2   4  118.91   10.31
 -24   2   4  116.91    8.42
  24  -2  -4  115.04    6.86
 -23   2   4    4.71    7.83
  23   2  -4   -2.22    2.17
  22   2  -4   99.08    5.44
 -22   2   4   92.37    8.99
  21   2  -4    2.40    2.98
 -21   2   4    4.58    7.25
  21   2  -4    0.27   11.59
  21   2  -4    6.57    2.86
  20   2  -4   39.68    4.47
  20   2  -4   37.02    3.32
  20   2  -4   31.80    3.42
 -20   2   4   36.19    7.02
  20   2  -4   38.70   11.62
  19   2  -4   51.73    4.91
  19   2  -4   55.55    3.70
  19   2  -4   52.77    2.87
  19   2  -4   55.75    3.82
 -19   2   4   57.90    7.03
  18   2  -4   14.06    4.12
  18   2  -4   11.09    1.70
  18   2  -4    7.75    2.63
  18   2  -4   10.08    2.82
 -18   2   4   18.03    6.06
  17   2  -4   15.84    2.83
  17   2  -4   12.76    1.74
  17   2  -4   13.73    2.64
 -17   2   4    6.03    5.56
  17   2  -4    5.55    4.04
  16   2  -4  222.98    9.97
 -16   2   4  219.42   11.26
  16   2  -4  237.77   10.69
  16   2  -4  229.58   10.03
  15   2  -4    2.17    2.39
  15   2  -4    4.23    2.50
 -15   2   4    0.64    4.87
  15   2  -4   -0.60    3.96
  14   2  -4    1.66    2.46
  14   2  -4   -0.58    1.40
 -14   2   4   -4.28    4.53
  14   2  -4   -0.37    3.82
 -13   2   4    4.70    2.54
  13   2  -4    3.80    1.38
  13   2  -4    4.68    2.58
 -13   2   4    7.01    4.39
  13   2  -4    0.54    3.81
  12   2  -4  843.32   35.86
 -12   2   4  857.13   35.90
  12   2  -4  887.62   35.83
  12   2  -4  881.16   35.63
  12   2  -4  857.92   35.88
 -12   2   4  844.60   36.23
  12   2  -4  868.50   36.18
 -11   2   4   16.62    2.83
 -11   2   4   14.09    4.72
  11   2  -4   15.24    2.60
  11   2  -4   17.28    2.61
  11   2  -4   17.67    1.58
  11   2  -4   16.95    2.71
 -11   2   4   12.37    4.03
  11   2  -4   14.57    4.06
 -10   2   4   67.60    3.98
 -10   2   4   63.50    5.32
  10   2  -4   73.35    3.75
  10   2  -4   62.76    3.99
  10   2  -4   60.61    3.04
  10   2  -4   66.46    3.82
 -10   2   4   52.38    4.72
  10   2  -4   60.19    4.91
   9   2  -4  385.63   16.32
   9   2  -4  400.78   15.90
   9   2  -4  371.19   16.19
  -9   2   4  380.72   16.67
   9   2  -4  384.02   16.14
  -9   2   4  370.12   16.23
   9   2  -4  381.82   15.82
   8   2  -4  267.44   11.74
  -8   2   4  285.51   12.31
   8   2  -4  276.73   11.67
  -8   2   4  273.01   11.77
   8   2  -4  276.18   11.97
   7   2  -4   21.73    2.67
  -7   2   4   21.02    2.87
  -7   2   4   18.63    4.03
   7   2  -4   22.30    2.43
   7   2  -4   21.43    1.35
  -7   2   4   20.60    3.47
  -6   2   4  238.95    9.82
   6   2  -4  212.61    9.54
  -6   2   4  225.47    9.97
  -6   2   4  226.44    9.60
   6   2  -4  218.83    9.47
   6   2  -4  217.73    9.13
   6   2  -4  218.24   10.03
  -5   2   4  125.26    6.05
  -5   2   4  119.05    5.61
   5   2  -4  100.34    5.61
   5   2  -4  117.68    5.51
  -5   2   4  112.86    5.86
   5   2  -4  122.71    6.05
  -4   2   4   17.59    2.74
  -4   2   4   15.58    7.79
   4   2  -4   19.39    2.65
   4   2  -4   19.62    3.27
  -4   2   4   21.29    3.02
  -4   2   4   17.12    3.39
  -3   2   4   63.61    4.42
   3   2  -4   65.58    3.83
  -3   2   4   63.56    3.91
  -2   2   4   31.75    8.40
  -2   2   4   23.57    2.94
  -2   2   4   33.39    3.66
   2   2  -4   27.86    2.96
  -1  -2   4   36.57    3.25
  -1   2   4   30.17    9.09
  -1   2   4   36.20    2.31
  -1   2   4   38.76    3.04
  -1   2   4   34.20    3.90
  -1   2   4   35.32    5.80
   0   2   4  123.62    7.75
   0   2   4  114.88    4.93
   0  -2   4  100.19    5.01
   0   2   4  116.10   10.30
   0   2   4  103.25    7.55
   0   2   4  113.46    5.92
   1   2   4  114.12    5.16
   1   2   4  124.25   10.84
   1   2   4  104.41    7.56
   1   2   4  108.67    6.13
   1   2   4  110.83    8.11
   1   2   4  113.29    5.06
  -1   2  -4  112.59    4.73
   2   2   4  183.64   10.79
   2   2   4  175.75    9.87
   2   2   4  191.43    8.98
   2   2   4  197.52   10.39
   2   2   4  197.59    8.17
   2   2   4  188.64    8.04
   2   2   4  191.86    8.22
   3   2   4   45.87    2.46
   3   2   4   45.58    2.88
   3   2   4   50.21    4.46
   3   2   4   52.17    6.01
   3   2   4   40.86    7.93
   3   2   4   50.58    2.84
   3   2   4   51.17    6.81
   3   2   4   49.91    2.75
   4   2   4  136.79    5.93
   4   2   4  131.14    5.70
   4   2   4  135.52    6.92
   4   2   4  120.94    8.09
   4   2   4  120.32   10.17
   4   2   4  124.26    8.69
   4   2   4  133.73    5.85
   5   2   4    3.80    1.94
   5   2   4    4.02    1.41
   5   2   4   14.01   11.53
   5   2   4    2.44    9.28
   5   2   4    2.82    6.44
   5   2   4    4.02    1.88
   6   2   4   35.11    2.50
   6   2   4   34.76    7.33
   6   2   4   36.71    2.54
   6   2   4   37.41    2.18
   6   2   4   36.30    2.59
   6   2   4   37.81   11.78
   6   2   4   33.80    9.91
   6   2   4   31.24    6.64
   6  -2   4   35.65    4.45
   7   2   4   -0.89    7.56
   7   2   4   -0.11    1.96
   7   2   4   -1.48    1.90
   7   2   4    0.13    1.53
   7   2   4   -0.18    2.02
   7   2   4   -5.71   11.79
   7   2   4    5.60   10.37
   7   2   4   -1.11    6.45
   7  -2   4   -4.07    3.74
   8   2   4  159.20    7.26
   8   2   4  165.94    7.12
   8   2   4  164.02    7.25
   8   2   4  174.72   14.49
   8  -2   4  168.61    7.76
   8   2   4  169.81    9.55
   8   2   4  161.14   12.99
   8   2   4  175.54    7.25
   8   2   4  159.12   10.78
   9   2   4    1.43   12.40
   9   2   4   13.17   10.61
   9   2   4    5.88    1.58
   9   2   4    3.74    1.87
  10   2   4   87.12    4.38
  10   2   4  102.51   12.86
  10   2   4   96.52    4.40
  11   2   4   14.99   11.93
  11   2   4   25.04    2.24
  11   2   4   23.05    2.30
  11   2   4   14.64    7.87
  12   2   4   28.58    8.10
  12   2   4   22.34    2.27
  12   2   4   20.87    1.91
  12   2   4   21.27    2.21
  12   2   4   13.72   11.49
  12   2   4   26.14   10.22
 -12   2  -4   22.77    2.89
  13   2   4   -0.62    2.15
  13   2   4   -0.48    8.14
  13   2   4    3.15    1.63
  13   2   4    1.64    1.82
  13   2   4    1.32    1.98
  13   2   4    4.46   11.45
  13   2   4   -1.65   10.35
 -13   2  -4   -1.21    2.67
  14   2   4   41.72    3.06
  14   2   4   34.91    8.90
  14   2   4   42.06    2.71
  14   2   4   45.26    2.60
  14   2   4   41.64    2.83
  14   2   4   42.94   11.74
  14   2   4   44.02   10.80
 -14   2  -4   45.79    3.67
 -15   2  -4    2.23    3.20
  15   2   4   -0.32    1.88
  15   2   4    0.59    1.71
  15   2   4   -4.49   11.21
  15   2   4   -1.10   10.83
  15   2   4   -0.54    8.47
  16   2   4  524.04   21.54
  16   2   4  493.27   25.20
  16   2   4  468.02   24.83
 -16   2  -4  519.22   22.02
  16   2   4  524.76   24.00
 -17   2  -4    7.04    3.73
  17   2   4   -4.57   11.81
  17   2   4    2.97    1.84
  17   2   4   -1.56   11.23
  17   2   4    2.25    9.49
 -18   2  -4    9.38    4.04
  18   2   4    7.93    1.96
  18   2   4   -3.98   11.93
  18   2   4    2.59   11.23
  18   2   4   -5.79   10.03
  19   2   4    8.81    2.00
  19   2   4   16.90   11.84
  19   2   4   -1.40   11.59
  19   2   4   11.12   10.60
 -19   2  -4    5.70    4.32
  20   2   4   -0.19   11.13
  20   2   4    6.97   10.55
  20   2   4    6.49    1.99
 -20   2  -4   13.21    4.78
  21   2   4  101.17   11.50
  21   2   4  108.66    5.14
 -21   2  -4  104.46    7.18
  22   2   4    8.96    9.42
  22   2   4    8.64   10.65
  22  -2   4    6.84   22.47
  22   2   4    4.98    1.95
  23   2   4    3.20    1.94
  23  -2   4    4.33    8.42
  23   2   4   -6.16   10.60
  23  -2   4   22.47   21.87
 -23   2  -4    2.94    5.85
  23   2   4    6.06    8.81
 -24   2  -4  149.71    9.07
  24  -2   4   81.13   20.82
 -25   2  -4   -3.78    6.41
 -26   2  -4    5.99    6.77
 -27   2  -4   13.10    6.90
 -28   2  -4    5.26    6.86
  28  -2   4   -4.17    9.71
 -29   2  -4    6.26    6.83
  29  -2   4   -2.84    8.59
  30  -2   4   -1.91    6.88
  31  -2   4   -0.27    5.00
  32   3  -4   -2.52    1.08
  32  -3  -4    0.61    2.08
  31   3  -4    1.33    1.32
  31  -3  -4   -2.94    2.63
  30   3  -4    2.24    1.52
 -30   3   4   -6.94    7.18
 -30   3   4   -2.87    3.04
  30  -3  -4   -2.49    3.01
  29   3  -4    3.96    1.74
 -29   3   4    5.91    7.90
 -29   3   4    3.92    3.50
  29  -3  -4    6.34    3.43
  28   3  -4  100.55    4.69
 -28   3   4   91.09    9.63
 -28   3   4   86.84    5.95
  28  -3  -4  103.02    5.93
  27   3  -4    1.82    2.03
 -27   3   4    4.08    8.31
 -27   3   4    1.05    4.17
  27  -3  -4   -6.58    3.92
 -26   3   4   21.24    8.46
  25   3  -4    3.03    2.15
 -25   3   4    0.26    8.24
 -25   3   4   -1.94    4.66
  25  -3  -4    5.61    4.08
  24   3  -4   72.72    3.96
 -24   3   4   73.90    6.09
 -24   3   4   81.28    9.29
  23   3  -4    3.29    2.24
 -23   3   4    2.09    5.06
  23   3  -4   11.87   13.03
  22   3  -4    6.81    1.75
 -22   3   4   10.17    5.20
  22   3  -4    2.18    2.22
  21   3  -4    0.06    2.18
  21   3  -4    2.43    1.78
 -21   3   4   -7.14    5.19
  21   3  -4   -4.97   13.49
 -21   3   4   -0.23    7.04
  20   3  -4   44.08    3.07
 -20   3   4   56.56    5.75
  20   3  -4   44.31    2.84
 -20   3   4   57.03    7.17
  20   3  -4   46.79   13.83
  19   3  -4    5.99    1.97
 -19   3   4    2.79    5.01
 -19   3   4    6.44    6.19
  18   3  -4  408.24   17.14
 -18   3   4  430.47   18.25
  18   3  -4  365.17   22.72
 -18   3   4  397.57   18.66
  17   3  -4   21.01    2.00
 -17   3   4   18.61    5.44
 -17   3   4   21.14    5.03
  17   3  -4   21.78    2.22
 -16   3   4  670.93   26.43
  16   3  -4  595.79   25.78
  16   3  -4  632.67   25.48
  16   3  -4  569.55   29.87
 -16   3   4  587.33   26.51
  16   3  -4  587.99   26.08
 -15   3   4    3.33    4.46
  15   3  -4    3.14    2.43
  15   3  -4    3.10    2.64
  15   3  -4    1.33    1.60
 -15   3   4    6.15    4.81
  15   3  -4    3.60    3.57
  14   3  -4   29.56    2.73
 -14   3   4   28.34    3.12
 -14   3   4   35.83    4.68
  14   3  -4   29.48    3.05
  14   3  -4   30.00    2.09
 -14   3   4   29.88    4.78
  14   3  -4   23.79    3.92
 -13   3   4    1.36    2.85
 -13   3   4   -0.66    4.11
  13   3  -4   -0.35    2.11
  13   3  -4   -0.96    1.46
  13   3  -4    1.93    2.55
 -13   3   4   -1.41    4.26
  13   3  -4   -0.71    3.69
 -12   3   4  373.14   16.74
  12   3  -4  377.13   16.15
  12   3  -4  397.77   16.32
  12   3  -4  402.79   15.95
  12   3  -4  367.17   16.28
 -12   3   4  350.85   16.72
  12   3  -4  374.27   16.71
 -11   3   4   59.34    4.75
  11   3  -4   58.34    3.22
  11   3  -4   51.52    2.87
 -11   3   4   54.73    4.58
  11   3  -4   61.18    3.86
  11   3  -4   57.52    4.64
  10   3  -4   34.48    3.34
 -10   3   4   34.00    4.15
  10   3  -4   33.69    4.23
 -10   3   4   38.23    3.94
  -9   3   4   44.30    3.68
   9   3  -4   47.10    2.83
  -9   3   4   42.98    4.03
   9   3  -4   49.90    4.48
   8   3  -4   29.22    3.06
  -8   3   4   28.47    3.36
   8   3  -4   29.81    2.24
   8   3  -4   31.31    4.05
  -8   3   4   32.66    3.54
  -7   3   4   18.30    3.26
   7   3  -4   18.90    1.85
   7   3  -4   18.19    2.92
   7   3  -4   20.65    1.53
   7   3  -4   23.24    3.89
   6   3  -4  862.10   36.08
   6   3  -4  884.22   35.90
  -6   3   4  863.74   36.17
   6   3  -4  891.46   35.84
   6   3  -4  858.61   36.28
   6   3  -4  828.57   36.11
  -5   3   4   24.60    2.80
  -5   3   4   23.70    3.35
   5   3  -4   22.89    3.17
   5   3  -4   25.53    1.81
   5   3  -4   24.47    1.75
   5   3  -4   27.59    3.62
  -4   3   4  194.49   10.23
   4   3  -4  200.30    8.43
   4   3  -4  203.51    9.12
  -3   3   4   91.43    6.60
   3   3  -4   74.42    5.09
  -2   3   4 1309.63   53.75
  -2   3   4 1228.48   54.56
   2   3  -4 1315.69   53.64
  -1   3   4   33.98    5.26
  -1   3   4   38.79    9.99
   1   3  -4   30.20    4.51
   0   3   4  233.89   10.87
   0   3   4  227.21   14.51
   0   3   4  228.23    9.56
   1   3   4   89.05   11.49
   1   3   4   80.57    6.08
   1   3   4   80.26    3.67
   2   3   4   76.68   11.94
   2   3   4   64.52    3.09
   2   3   4   60.85    7.34
   2   3   4   65.12    3.11
   3   3   4   -4.38   11.84
   3   3   4    3.37    1.40
   3   3   4   -0.20    6.50
   3   3   4    2.79    1.43
   4   3   4  726.69   30.70
   4   3   4  669.11   27.41
   4   3   4  647.42   28.49
   4   3   4  653.36   27.50
   4   3   4  670.48   27.42
   5   3   4    0.97   12.03
   5   3   4   -6.81    6.10
   5   3   4    3.76    1.86
   6   3   4   28.81   12.43
   6   3   4   30.24    7.77
   6   3   4   35.05    6.04
   6   3   4   33.52    2.47
   7   3   4   13.48    2.06
   7   3   4   16.79    1.69
   7   3   4   12.98    1.62
   7   3   4   11.85   12.78
   7   3   4   15.08    7.68
   7   3   4   17.61    5.62
   7   3   4   13.08    2.14
   8   3   4   23.60    2.28
   8   3   4   27.33    1.98
   8   3   4   22.57    1.93
   8   3   4   27.01   13.10
   8   3   4   24.13    7.80
   8   3   4   30.06    5.43
   8   3   4   24.92    2.35
   9   3   4   13.10    1.70
   9   3   4   10.97   13.47
   9   3   4   16.02    7.83
   9   3   4   14.52    2.10
   9   3   4   11.77    2.11
  10   3   4  123.67    5.53
  10   3   4  128.54   14.78
  10   3   4  105.29    9.41
  10   3   4  127.90    5.69
  10   3   4  120.60    5.64
  11   3   4   -0.22    1.62
  11   3   4   -1.46    2.18
  11   3   4   -2.36    2.01
  12   3   4  170.59    7.44
  12   3   4  163.14    7.32
  12   3   4  184.25   15.80
  12   3   4  164.16   10.96
  12   3   4  163.67    7.47
 -12   3  -4  180.82    7.94
  13   3   4    1.90    2.18
  13   3   4   -0.49    1.81
  13   3   4   -0.55   13.69
  13   3   4    2.88    8.11
  13   3   4    0.35    2.29
 -13   3  -4   -2.24    3.22
  14   3   4   63.36    3.60
  14   3   4   59.34    3.40
  14   3   4   53.51   13.79
  14   3   4   51.19    8.90
  14   3   4   67.87    3.72
 -14   3  -4   62.90    4.54
  15   3   4    2.97    2.21
  15   3   4    1.72    1.98
  15   3   4    3.90    8.65
 -15   3  -4    6.95    3.66
  15   3   4    3.37    2.49
  16   3   4    2.35    1.99
  16   3   4   10.42   13.55
  16   3   4    2.89    8.80
 -16   3  -4   -3.49    3.93
  16   3   4    3.36    2.54
  17   3   4   12.19    2.18
  17   3   4   25.42   13.84
  17   3   4    9.83    9.21
 -17   3  -4   11.56    4.07
  17   3   4   10.22    2.68
  18   3   4  114.04   10.81
  18   3   4  113.73   15.21
  18   3   4  123.44    5.75
 -18   3  -4  125.18    7.22
  19   3   4   20.26    9.11
  19   3   4   28.95   13.74
 -19   3  -4   36.80    4.95
  19   3   4   28.43    2.56
  20   3   4  449.66   18.54
  20   3   4  396.50   20.83
  21   3   4    5.48    8.28
  21   3   4   18.72   13.27
  21   3   4   12.36    2.20
 -21   3  -4   11.30    5.21
  22   3   4  110.09    9.68
 -22   3  -4  125.89    8.08
  22   3   4  126.44    5.83
 -23   3  -4    0.18    5.68
 -24   3  -4   18.22    6.03
  24  -3   4   16.37   20.68
 -25   3  -4   -0.55    6.15
  25  -3   4   11.95   17.73
 -26   3  -4    9.92    6.21
 -27   3  -4   -5.84    6.05
 -28   3  -4   73.65    7.04
 -29   3  -4   -9.51    5.51
  29  -3   4   -3.26    7.00
  30   4  -4    7.34    1.26
  30  -4  -4    6.70    2.13
  29   4  -4    0.03    1.36
  29  -4  -4    0.07    2.63
  28  -4  -4   -2.23    3.05
  28   4  -4    3.23    1.57
  27  -4  -4    5.97    3.35
 -27   4   4    3.86    7.18
  27   4  -4    4.01    1.75
  26  -4  -4    9.44    3.55
  26   4  -4   11.46    1.94
  25  -4  -4   -5.34    3.76
 -25   4   4    4.95    7.51
  25   4  -4    2.88    1.92
  25   4  -4   -4.67   12.35
 -24   4   4    7.90    7.70
  24   4  -4    4.71    2.08
  24   4  -4   -6.67   13.42
 -23   4   4   -1.17    7.40
  22   4  -4   -0.25    2.12
 -22   4   4    2.55    7.22
  22   4  -4    0.34   13.91
  21   4  -4   20.78    2.25
  21   4  -4   22.28    2.45
 -21   4   4   27.49    7.23
  20   4  -4   61.90    3.51
  20   4  -4   63.13    3.64
  20   4  -4   65.36   15.19
 -20   4   4   68.35    7.68
  19   4  -4   11.26    2.26
  19   4  -4    5.89    2.12
  18   4  -4   32.93    2.62
 -18   4   4   18.56    6.20
  18   4  -4   13.75   14.33
  18   4  -4   31.84    2.66
  17   4  -4   39.83    2.47
  17   4  -4   31.47    2.77
 -17   4   4   41.89    6.07
  17   4  -4   31.42    2.72
  16   4  -4  111.27    4.78
  16   4  -4   70.50   15.30
  16   4  -4   92.02    4.98
 -16   4   4   84.75    7.24
  16   4  -4  103.74    4.95
  15   4  -4   50.88    2.68
  15   4  -4   21.04   14.46
  15   4  -4   32.52    2.94
 -15   4   4   53.67    5.70
 -15   4   4   32.86    3.67
  15   4  -4   41.36    2.88
  14   4  -4   74.45   14.98
  14   4  -4   84.77    3.97
  14   4  -4   72.37    4.17
 -14   4   4   77.82    4.90
  14   4  -4   86.27    4.12
 -14   4   4   72.15    6.18
  13   4  -4   48.44    2.73
  13   4  -4   40.93   14.42
 -13   4   4   44.07    3.95
  13   4  -4   38.46    2.81
 -13   4   4   48.89    5.14
  12   4  -4   21.84   14.08
  12   4  -4   24.40    2.21
 -12   4   4   24.48    4.50
 -12   4   4   22.30    3.45
  12   4  -4   28.13    2.19
  11   4  -4    9.64    3.81
  11   4  -4    2.53   13.64
  11   4  -4    8.58    1.90
 -11   4   4    7.90    3.23
  11   4  -4    8.22    3.09
  10   4  -4   -3.23    3.81
  10   4  -4    3.50    1.78
 -10   4   4    3.89    3.38
  10   4  -4    5.60    3.08
   9   4  -4   24.59    3.93
  -9   4   4   21.82    3.55
   9   4  -4   26.17    3.47
  -8   4   4   76.49    5.08
   8   4  -4   86.82    5.43
   8   4  -4   83.49    5.07
   7   4  -4    8.37    3.83
   7   4  -4   14.32    3.43
   6   4  -4   10.56    3.77
   6   4  -4   11.80    3.65
   5   4  -4    1.01    3.57
   5   4  -4   -0.78    3.55
   5   4  -4    1.39    1.45
   4   4  -4    4.15    3.10
   4   4  -4    7.26    3.71
   4   4  -4    7.76    1.58
  -4   4   4    7.28    2.14
   4   4  -4    3.14    3.55
  -3   4   4   51.95    9.25
   3   4  -4   48.31    4.49
  -3   4   4   49.32    3.17
   3   4  -4   52.24    4.11
   2   4  -4    9.30    3.88
   2   4  -4    9.53    3.61
  -1   4   4    2.39    9.71
   1   4  -4    1.08    4.09
  -1   4   4    0.81    2.18
   1   4  -4    3.06    3.71
   0   4   4   99.71    4.74
   0   4  -4   87.61    6.06
   0   4   4   96.58   11.24
   1   4   4    4.36    2.18
   1   4   4   11.62   10.45
  -1   4  -4   12.59    4.46
   2   4   4   26.21   11.32
   2   4   4   22.91    2.39
  -2   4  -4   17.08    4.85
   3   4   4    6.01   11.99
   3   4   4    4.02    2.06
  -3   4  -4    1.57    4.91
   3   4   4    1.13    1.48
   4   4   4   33.04   12.16
   4   4   4   31.36    2.12
  -4   4  -4   28.05    5.18
   4   4   4   30.72    2.61
   5   4   4   19.20   12.87
   5   4   4   23.26    2.48
   5   4   4   27.49    2.05
   5   4   4   28.13    2.00
   6   4   4    3.05    1.61
   6   4   4    4.68    2.20
   6   4   4    1.60   13.55
   7   4   4   -1.33    2.23
   7   4   4   -1.13    1.59
   7   4   4    0.58    2.19
   8   4   4   15.12   14.37
   8   4   4   29.52    2.56
   8   4   4   26.15    2.12
   8   4   4   23.61    2.62
   9   4   4    7.56   14.63
   9   4   4    3.75    2.26
   9   4   4    0.80    1.70
   9   4   4   -0.64    2.18
  10   4   4   30.32    2.40
  10   4   4   34.44    2.90
 -10   4  -4   41.14    3.65
  10   4   4   33.22    2.77
  11   4   4   13.83    1.98
  11   4   4   15.22    2.57
 -11   4  -4   22.16    3.45
  11   4   4   17.37    2.38
  12   4   4    9.16    1.99
  12   4   4   12.81    2.52
  12   4   4   11.01   15.33
 -12   4  -4   11.83    3.46
  12   4   4    8.39    2.31
  13   4   4    3.56    1.99
  13   4   4   -0.58    2.45
 -13   4  -4    3.38    3.65
  13   4   4    2.46    2.32
  14   4   4    2.82    2.02
  14   4   4    1.60    2.52
  14   4   4    2.31   15.10
 -14   4  -4    3.95    3.86
  14   4   4    1.40    2.34
  15   4   4   14.18    2.25
  15   4   4   16.41    2.71
 -15   4  -4   11.92    4.22
  15   4   4    8.77    2.40
  16   4   4   11.32    2.24
  16   4   4   11.15    2.69
  16   4   4   20.99   14.72
 -16   4  -4   18.01    4.27
  16   4   4   11.99    2.38
  17   4   4   -1.13    2.55
  17   4   4    0.68    2.15
 -18   4  -4   52.13    5.46
  18   4   4   50.31    3.16
 -19   4  -4    5.76    5.11
  19   4   4   15.68   14.31
  19   4   4   11.92    2.24
 -20   4  -4    2.39    5.08
  20   4   4  -11.42   14.03
  20   4   4   -0.06    2.08
 -21   4  -4   -2.12    5.40
  21   4   4   -8.53   13.25
 -22   4  -4   61.67    5.72
 -22   4  -4   62.95    6.39
  22   4   4   62.11   13.17
 -23   4  -4    1.31    5.51
 -23   4  -4   -2.08    4.43
 -24   4  -4    3.00    3.55
  24  -4   4   15.20   18.09
 -24   4  -4   25.98    5.70
  25  -4   4    2.36   14.99
 -25   4  -4   10.15    5.44
 -26   4  -4    9.21    5.55
 -27   4  -4    3.25    4.98
  27   5  -4    5.53    1.21
  27  -5  -4    5.21    2.21
  26   5  -4   36.15    2.11
  26  -5  -4   36.30    3.15
  25   5  -4    4.31    1.55
  25   5  -4   -4.39    8.76
  25  -5  -4   -4.73    2.82
  24   5  -4    7.55    1.68
  24   5  -4    4.02   10.76
  24  -5  -4    2.80    3.07
  23  -5  -4    9.43    3.29
  23   5  -4   14.97    1.92
 -23   5   4    7.14    6.26
  22   5  -4   -4.12   13.37
  22   5  -4    7.31    1.87
 -22   5   4   -1.50    1.49
 -22   5   4   10.88    6.50
  21   5  -4   -0.52    1.73
  21   5  -4   -1.91    1.94
  20   5  -4   49.88    3.02
  20   5  -4   55.57    3.16
  19   5  -4   46.88   14.81
  18   5  -4  110.05   16.05
  17   5  -4    6.37    2.16
  17   5  -4    6.66    2.08
  16   5  -4   10.97    1.96
  16   5  -4   14.51    2.25
  16   5  -4   12.50    2.12
  15   5  -4    1.05    1.85
  15   5  -4    0.83    2.13
  15   5  -4    1.94    1.95
  15   5  -4   -6.33   15.15
  14   5  -4   21.71    2.24
  14   5  -4   19.31    2.42
  14   5  -4   19.51    2.15
  13   5  -4   49.96    3.02
  13   5  -4   55.42    2.99
  12   5  -4   93.28    4.46
  12   5  -4   87.35    4.70
  12   5  -4   96.56    4.47
  11   5  -4    2.16    1.96
  11   5  -4   -0.07    2.27
  11   5  -4    0.36    1.69
  11   5  -4    9.80   14.57
  10   5  -4  107.29    5.44
  10   5  -4  109.57   15.87
  10   5  -4  117.33    5.28
   9   5  -4   -6.60   14.30
   9   5  -4    1.00    2.05
  -9   5   4    1.73    2.56
   8   5  -4   88.00   14.70
   8   5  -4  101.74    5.92
  -8   5   4  106.58    5.25
   7   5  -4  150.03   15.82
   7   5  -4  145.83    7.74
  -7   5   4  161.05    7.21
   6   5  -4   -7.60   13.13
  -6   5   4    0.35    2.51
   6   5  -4    1.72    3.57
   5   5  -4   14.98   12.96
  -5   5   4    6.65    2.46
   5   5  -4    3.84    3.64
   5   5  -4    3.49    3.89
   4   5  -4  569.47   24.42
   4   5  -4  562.90   24.49
  -4   5   4  582.34   24.05
   4   5  -4  576.21   23.85
   4   5  -4  585.19   28.04
   3   5  -4    5.98    1.89
  -3   5   4    7.19    2.51
   3   5  -4   14.50    4.03
   3   5  -4    3.57    3.92
   2   5  -4   80.76    5.46
   2   5  -4   73.77    5.41
  -2   5   4   82.35    4.42
   2   5  -4   81.28    4.09
   2   5  -4   81.33    5.55
  -1   5   4  -15.70   11.78
   1   5  -4   -9.91   11.29
   1   5  -4    1.80    1.95
  -1   5   4    1.35    2.49
   1   5  -4    1.95    3.91
   1   5  -4    0.83    3.93
   0   5   4   13.33    2.58
   0   5  -4   11.64    4.29
   0   5  -4   10.42    4.06
   0   5   4   12.91   11.75
  -1   5  -4    1.57    4.03
  -1   5  -4    0.25    4.20
   1   5   4    6.55    2.47
  -2   5  -4   20.45    4.24
   2   5   4   28.06   12.47
  -2   5  -4   22.40    4.79
   2   5   4   20.70    2.74
  -3   5  -4    4.72    3.93
   3   5   4    1.88    2.43
  -3   5  -4    3.36    4.87
   3   5   4   -0.61    2.44
   4   5   4   71.85   14.02
   4   5   4   82.73    4.34
  -4   5  -4   81.21    5.55
  -4   5  -4   78.75    6.58
   5   5   4    5.49   13.65
   5   5   4    0.82    2.41
  -5   5  -4   -0.83    3.79
  -5   5  -4   -2.78    5.35
  -6   5  -4   88.78    7.01
  -6   5  -4   86.67    5.56
   6   5   4   89.61    4.61
  -6   5  -4   86.86    4.99
   6   5   4   85.62    4.62
  -7   5  -4   26.18    5.88
  -7   5  -4   28.12    3.90
   7   5   4   28.63    2.78
   7   5   4   29.00   14.16
  -7   5  -4   29.39    3.42
   7   5   4   25.68    2.87
  -8   5  -4   66.16    6.81
  -8   5  -4   61.75    4.69
   8   5   4   67.37    3.93
   8   5   4   66.11   14.82
  -8   5  -4   71.84    4.59
   8   5   4   66.96    3.90
  -9   5  -4   15.37    5.87
  -9   5  -4   23.32    3.41
   9   5   4   20.80    2.72
   9   5   4   19.30    2.64
  -9   5  -4   18.40    3.49
  10   5   4    0.33   14.75
 -10   5  -4    1.06    5.75
 -10   5  -4    2.99    3.41
  10   5   4   -3.94    2.50
  10   5   4   -3.02    2.41
  11   5   4   14.00    2.61
  11   5   4    9.87    2.45
 -11   5  -4   10.31    5.88
  12   5   4  105.76    5.08
 -12   5  -4   89.92    7.66
  12   5   4   96.22    4.95
  13   5   4   26.43   15.45
 -13   5  -4   11.72    5.80
  13   5   4   24.42    2.75
 -13   5  -4   24.87    4.17
  13   5   4   20.64    2.57
  14   5   4   83.17   15.92
 -14   5  -4   54.54    6.67
  14   5   4   84.00    4.19
 -14   5  -4   70.86    5.57
  14   5   4   70.40    4.05
 -15   5  -4   24.56    4.65
  15   5   4   35.79   15.62
 -15   5  -4   25.48    5.86
  16   5   4   14.45    2.27
 -16   5  -4   12.83    4.68
  16   5   4   18.15   14.86
 -17   5  -4   16.42    4.72
  17   5   4   12.62    2.56
  17   5   4   13.84   14.35
 -18   5  -4   23.66    5.10
 -18   5  -4   40.88    5.20
  18   5   4   32.76   14.01
 -19   5  -4    1.11    4.42
 -19   5  -4    3.82    4.84
  19   5   4   -5.50   13.14
 -20   5  -4   19.76    4.17
 -20   5  -4   24.20    4.97
 -21   5  -4   10.99    3.64
 -21   5  -4    8.11    4.76
  21   5   4    8.85   11.77
 -22   5  -4    5.59    4.65
 -22   5  -4    0.86    3.08
 -23   5  -4   -3.69    2.15
  23  -5   4    2.44   14.87
 -23   5  -4   11.88    4.62
  21   6  -4   -4.74    9.84
  21  -6  -4    5.68    2.23
 -20   6   4    3.08    1.55
  20   6  -4    4.08   11.19
  20  -6  -4    6.03    2.38
 -19   6   4    9.33    1.77
  19   6  -4    1.71   12.06
  19  -6  -4    4.42    2.68
  18   6  -4   -6.07   12.80
 -18   6   4    5.28    1.86
 -17   6   4   22.19    2.23
  17   6  -4   17.70    2.02
  16   6  -4   13.42   14.12
  16   6  -4    8.17    1.91
 -16   6   4    8.51    2.17
  16   6  -4    8.59    1.60
  15   6  -4   -1.13    1.90
 -15   6   4    3.23    2.18
  15   6  -4    2.18    1.64
  14   6  -4   18.09   14.93
 -14   6   4   25.12    2.61
  14   6  -4   26.78    2.08
  14   6  -4   21.83    2.27
 -13   6   4   45.83    3.14
  13   6  -4   45.82    2.64
  13   6  -4   37.80    2.85
 -12   6   4    9.66    2.47
  12   6  -4    6.92    1.89
 -11   6   4   10.98    2.56
  11   6  -4    8.91    1.95
  10   6  -4    1.35    1.95
  10   6  -4   -7.82   13.83
   9   6  -4    6.07   13.84
   9   6  -4   -1.56    2.02
   8   6  -4   49.53   14.00
   8   6  -4   40.02    2.78
  -7   6   4   14.16    2.63
   7   6  -4   14.66   13.46
   7   6  -4   10.85    2.16
  -6   6   4   15.22    2.58
   6   6  -4   16.52   13.06
   6   6  -4   20.20    2.22
  -5   6   4   -0.87    2.53
   5   6  -4    8.62   12.66
   5   6  -4    0.11    1.90
   4   6  -4   37.72    2.65
  -4   6   4   39.56    3.21
   3   6  -4    3.49    1.81
  -3   6   4    5.62    2.43
   2   6  -4   27.43    2.17
  -2   6   4   31.60    2.91
   1   6  -4   34.60    4.01
   1   6  -4   30.67    2.55
  -1   6   4   31.40    2.85
   0   6  -4   23.73    3.69
   0   6  -4   25.89    2.53
   0   6   4   24.92    2.74
   0   6   4   25.30    2.69
  -1   6  -4    7.71    3.47
  -1   6  -4   18.32    2.51
  -1   6  -4   17.84    4.47
   1   6   4   17.02    2.53
  -2   6  -4    2.18    3.22
   2   6   4    3.81    2.35
  -2   6  -4    0.61    2.32
  -2   6  -4   -0.85    4.44
   3   6   4   16.19   12.70
   3   6   4    5.24    2.39
  -3   6  -4    9.87    2.40
  -3   6  -4    4.86    3.25
   4   6   4   -1.38   12.81
   4   6   4    8.48    2.38
  -4   6  -4    6.16    4.36
  -4   6  -4    5.69    3.19
   4   6   4    7.04    2.42
  -5   6  -4    1.63    4.44
  -5   6  -4    5.01    2.96
   5   6   4   -6.99   13.40
  -6   6  -4    2.04    4.57
   6   6   4    3.68   13.53
  -7   6  -4   10.89    4.55
   7   6   4   -6.27   13.21
   8   6   4   11.46   13.80
   8   6   4    8.12    2.34
   9   6   4   18.96   13.47
   9   6   4   13.78    2.42
   9   6   4    9.80    2.32
  10   6   4   -3.73   13.88
  10   6   4    5.78    2.20
  10   6   4    9.32    2.38
  11   6   4   30.06   13.87
  11   6   4   31.54    2.75
  11   6   4   27.65    2.57
 -11   6  -4   30.19    4.67
 -12   6  -4   13.70    4.43
  12   6   4   14.11    2.39
  12   6   4    1.68   13.40
  12   6   4   12.36    2.16
 -12   6  -4    8.45    3.75
 -13   6  -4    7.76    4.18
  13   6   4    3.45    2.27
  13   6   4   14.75   13.09
  13   6   4    4.30    1.94
 -13   6  -4    7.49    3.68
 -14   6  -4    0.11    3.99
  14   6   4    1.71    2.19
  14   6   4   12.38   12.65
  14   6   4    1.63    1.85
 -14   6  -4    3.24    3.74
  15   6   4   12.31   12.57
  15   6   4    8.25    2.17
 -15   6  -4    5.41    3.80
 -15   6  -4    1.70    3.83
 -16   6  -4    3.89    3.76
 -16   6  -4    0.18    3.52
 -17   6  -4    3.37    3.79
 -17   6  -4    0.57    3.20
 -18   6  -4    6.96    2.98
 -16   7   4   -0.10    1.20
 -15   7   4   10.47    1.53
 -14   7   4   35.07    2.19
  13   7  -4    0.86    1.25
 -13   7   4    1.36    1.67
 -12   7   4   44.52    2.75
  12   7  -4   47.82    2.44
  11   7  -4    1.91    1.46
  11   7  -4   -0.90    9.25
 -11   7   4    5.11    1.85
  10   7  -4   10.06    1.65
  10   7  -4    8.85    9.71
 -10   7   4   10.71    1.97
  -9   7   4   30.04    2.17
   9   7  -4   29.22    1.84
   9   7  -4   20.79    9.71
  -8   7   4    0.20    1.54
   8   7  -4    0.68    1.72
  -8   7   4    0.75    2.03
   8   7  -4    0.58    1.40
  -7   7   4   14.77    1.80
   7   7  -4   14.08    1.88
  -7   7   4   14.02    2.11
  -6   7   4   73.73    3.95
  -6   7   4   71.69    3.72
   6   7  -4   79.89    3.79
   5   7  -4    0.98    1.96
  -5   7   4   -0.55    1.83
   4   7  -4  103.36    4.86
  -4   7   4  100.03    4.74
   3   7  -4    2.79    2.08
  -3   7   4    1.99    1.91
   2   7  -4    5.61    2.20
  -2   7   4    5.44    1.92
  -1   7   4   16.74    2.13
  -1   7   4   18.43    2.36
   0   7   4   30.47    2.46
   0   7   4   35.34    2.65
   1   7   4    5.59    1.93
   1   7   4    5.59    2.14
   2   7   4   18.72    2.15
  -2   7  -4   20.21    2.00
   2   7   4   16.96    2.23
   3   7   4    6.45    1.99
   3   7   4    5.79    2.02
  -3   7  -4    5.43    1.81
   4   7   4    8.19    1.98
   4   7   4    5.88    1.97
  -4   7  -4    4.58    1.78
   5   7   4    2.96    1.92
  -5   7  -4    1.37    1.76
   5   7   4    1.00    1.92
  -6   7  -4    9.16    1.82
   6   7   4    8.66    1.92
   6   7   4    8.21    1.87
  -7   7  -4    5.37    1.77
   7   7   4    8.77    1.87
   7   7   4    8.06    1.83
  -8   7  -4    0.97    1.67
   8   7   4    1.85    1.77
   8   7   4   -1.39    1.74
  -9   7  -4    6.82    1.70
   9   7   4    5.46    1.76
   9   7   4    4.50    1.64
 -10   7  -4   14.67    1.70
  10   7   4   11.99    1.81
  10   7   4   12.45    1.66
 -11   7  -4    3.25    1.52
  11   7   4    0.57    1.63
  11   7   4    2.20    1.38
  12   7   4   15.96    1.76
 -12   7  -4   16.49    1.67
 -13   7  -4   -0.90    1.28
 -35   0   5   -0.82    2.99
 -34   0   5   -0.27    3.90
 -33   0   5    1.90    4.55
  32   0  -5   -2.26    2.29
  31   0  -5   -3.38    2.65
  30   0  -5   -0.93    2.88
  29   0  -5    2.34    3.07
  28   0  -5    7.31    3.23
  27   0  -5   -1.80    3.40
  26   0  -5   -0.97    3.44
  25   0  -5    1.94    2.62
  25   0  -5   -1.42    3.54
 -24   0   5   -8.65    9.53
  24   0  -5    0.32    2.67
  24   0  -5   -2.72    3.53
 -23   0   5    6.86    9.14
  23   0  -5   -1.30    2.72
  23   0  -5   -4.63    3.55
 -22   0   5   -4.56    9.14
  22   0  -5    1.62    2.84
  22   0  -5    4.82    3.54
 -21   0   5   -5.94    8.84
  21   0  -5   -1.20    2.84
  21   0  -5    7.22    3.50
  20   0  -5   -0.70    2.88
  20   0  -5   -4.50    3.42
 -19   0   5    5.68    7.94
  19   0  -5   -2.73    2.86
  19   0  -5    1.49    3.37
 -18   0   5    4.37    7.90
  18   0  -5    2.86    2.81
  18   0  -5   -1.78    3.30
  17   0  -5   -0.50    3.22
  17   0  -5   -1.89    4.49
 -17   0   5    4.41    7.60
  16   0  -5   -0.77    3.03
  16   0  -5    1.27    4.63
  15   0  -5    8.67    4.44
 -15   0   5   -5.44    6.96
  14   0  -5    1.06    3.16
  14   0  -5    4.58    4.50
 -14   0   5   -0.63    6.90
  13   0  -5   -0.18    3.06
  13   0  -5    3.78    4.43
 -13   0   5   -3.32    6.60
  12   0  -5   -1.70    3.01
 -12   0   5    5.40    6.70
  12   0  -5    6.14    4.37
  11   0  -5    0.79    3.73
 -11   0   5   -3.22    6.31
  11   0  -5   -1.16    3.03
  10   0  -5   -0.29    2.95
  10   0  -5    1.71    2.91
   9   0  -5    1.77    2.84
   9   0  -5   -0.88    4.12
   9   0  -5    1.59    2.08
  -9   0   5   -3.92    6.60
   8   0  -5   -0.38    2.84
  -8   0   5   -2.05    6.61
   8   0  -5    1.35    4.19
   7   0  -5   -1.49    2.71
   7   0  -5    0.60    3.85
  -7   0   5    1.95    6.46
   6   0  -5    3.82    2.58
  -6   0   5   -0.51    1.37
   6   0  -5    2.08    3.82
  -5   0   5   -0.17    0.46
   5   0  -5   -2.93    3.80
   5   0  -5   -0.16    2.46
  -4   0   5   -1.41    3.22
  -4   0   5    2.50    4.40
   4   0  -5    0.22    3.71
  -4   0   5    0.38    0.65
   4   0  -5   -0.48    2.34
  -3   0   5   -1.84    2.68
  -3   0   5   -1.95    6.86
   3   0  -5   -2.77    3.37
  -3   0   5    0.21    0.83
   3   0  -5    0.23    2.12
  -2   0   5   -1.59    2.30
   2   0  -5   -1.12    1.98
   2   0  -5   -1.26    3.18
  -2   0   5   -0.46    1.00
  -2   0   5    4.31    9.36
   1   0  -5    0.44    2.81
  -1   0   5   -0.06    1.15
   1   0  -5   -0.04    1.80
   0   0  -5    1.81    1.73
   0   0  -5    2.04    2.58
   0   0   5   -0.01    1.32
   0   0   5    0.50    5.86
  -1   0  -5   -0.74    1.80
   1   0   5    2.06    5.75
   1   0   5   -0.73    1.47
   2   0   5   -2.89    5.95
   2   0   5   -0.55    6.64
   2   0   5    1.49    1.58
   3   0   5   -1.62    5.85
   3   0   5   -6.35    6.41
   4   0   5    2.12    5.74
   4   0   5   -1.18    6.18
   5   0   5    0.34    5.67
   5   0   5   -1.11    5.39
   5   0   5   -0.57    5.96
   6   0   5   -0.07    5.77
   6   0   5   -5.15    5.29
   6   0   5   -0.91    5.69
   9   0   5    0.55    4.85
  10   0   5   -6.42    4.86
  11   0   5    3.31    4.75
 -12   0  -5    0.52    2.38
  12   0   5   -1.55    4.70
  13   0   5   18.51   20.40
 -13   0  -5    2.27    2.55
  14   0   5   -8.66   19.97
 -14   0  -5   -0.14    2.77
  15   0   5    7.69   20.30
 -15   0  -5    0.90    3.08
  16   0   5   15.01   20.63
  16   0   5   -0.62    9.19
 -16   0  -5    5.82    3.45
  17   0   5   -3.91   20.60
  17   0   5   -0.43    9.07
 -17   0  -5    1.18    3.67
  18   0   5   -7.16   19.73
  18   0   5   -6.15    9.51
 -18   0  -5   -0.12    4.04
  19   0   5    1.09   20.07
  19   0   5  -10.91    9.42
 -19   0  -5    1.40    4.53
  20   0   5    0.22    9.31
  20   0   5    9.65   19.45
  21   0   5  -12.69    9.18
  21   0   5    2.45   19.01
  22   0   5    1.66    8.40
  22   0   5    6.98   17.56
  23   0   5   -3.49   12.61
  23   0   5   -3.10   16.26
  24   0   5   -1.28    7.53
  24   0   5   -2.53   12.36
  24   0   5   -5.25   14.24
  25   0   5   -2.42    7.21
  25   0   5  -18.06   11.65
  25   0   5    7.75   12.60
  27   0   5    4.47    9.88
  28   0   5  -11.01    8.79
  29   0   5   16.54    7.65
  30   0   5   -1.25    6.47
 -35   1   5   -3.86    2.51
 -35  -1   5    3.46    2.88
 -34  -1   5   -2.42    3.64
 -34   1   5   -2.39    3.34
 -33   1   5   68.13    5.10
  33  -1  -5   61.75    3.60
 -32   1   5   12.77    4.86
  32  -1  -5   13.99    2.69
 -31   1   5   32.76    5.49
  31  -1  -5   26.75    3.21
 -30   1   5    3.78    5.80
  30  -1  -5   -2.39    3.03
  29  -1  -5   13.24    3.43
 -28   1   5   13.06    9.48
  27   1  -5   10.17    1.88
  27   1  -5    4.21    3.39
  27  -1  -5    8.35    3.63
  26   1  -5    0.77    1.86
  26   1  -5    2.03    3.44
  26  -1  -5    0.59    3.70
  25   1  -5  125.36    5.99
  25  -1  -5  139.55    7.19
  25   1  -5  142.90    6.99
  25   1  -5  132.14    6.53
 -25   1   5  117.42   11.69
  24  -1  -5    5.35    4.06
  24   1  -5    0.97    3.52
  24   1  -5    0.60    2.84
  23   1  -5  132.81    6.74
  23  -1  -5  127.09    6.96
  23  -1  -5  125.24    6.08
  23   1  -5  125.26    6.31
 -23   1   5  107.72   10.79
  22  -1  -5   66.97    5.26
  22   1  -5   85.07    5.00
  22   1  -5   72.37    4.52
  22  -1  -5   73.40    4.31
 -22   1   5   83.12    9.49
  21   1  -5  160.09    7.54
  21  -1  -5  151.15    7.72
 -21   1   5  144.50   11.07
  21   1  -5  144.32    7.23
  21  -1  -5  155.82    7.13
  20  -1  -5   16.54    3.76
  20   1  -5   16.14    3.30
  20   1  -5   25.61    4.80
 -20   1   5    9.34    7.78
  20   1  -5   17.60    3.06
  20  -1  -5   14.32    2.69
  19   1  -5    2.67    3.10
  19   1  -5   -3.15    4.81
 -19   1   5   -2.80    7.50
  19   1  -5    5.26    2.82
  19  -1  -5    3.03    2.52
  18   1  -5   25.62    3.28
  18   1  -5   40.04    4.85
 -18   1   5   23.77    7.30
  18   1  -5   26.59    3.17
  17   1  -5  439.53   19.25
 -17   1   5  457.49   20.83
  17   1  -5  479.36   19.86
  17   1  -5  461.62   19.30
  16   1  -5  104.33    5.52
  16   1  -5  107.60    5.62
  16   1  -5  119.56    6.73
 -16   1   5  107.75    8.40
  15   1  -5  138.50    7.51
 -15   1   5  136.24    8.83
  14   1  -5    5.77    4.29
 -14   1   5    4.71    5.91
  13   1  -5    5.53    2.84
 -13   1   5    5.75    5.49
  13   1  -5    8.70    4.35
  12   1  -5    1.26    2.84
  12   1  -5    3.86    1.75
 -12   1   5    1.15    5.56
  12   1  -5    0.99    4.32
  11   1  -5  246.42   11.64
  11  -1  -5  270.97   11.60
  11   1  -5  259.07   10.80
 -11   1   5  248.79   12.24
  11   1  -5  253.23   10.53
  11   1  -5  252.38   11.07
  10   1  -5   14.13    2.98
  10   1  -5   11.70    1.12
 -10   1   5   10.22    1.39
  10   1  -5    7.51    2.43
   9   1  -5 1203.85   50.08
   9   1  -5 1219.06   49.80
   8  -1  -5    5.07    3.84
   8   1  -5    8.60    4.11
   8   1  -5   11.58    2.84
  -8   1   5    5.35    5.06
   8   1  -5   10.04    0.95
   7   1  -5   28.23    1.47
  -7   1   5   27.75    4.46
   7  -1  -5   26.66    4.04
   7   1  -5   31.37    2.96
  -7   1   5   27.68    5.37
   7   1  -5   26.67    4.39
  -6   1   5   38.85    4.32
   6   1  -5   33.95    2.05
  -6   1   5   38.88    2.03
   6  -1  -5   46.69    4.09
   6   1  -5   39.56    3.14
  -6   1   5   43.85    5.63
   6   1  -5   41.58    4.38
  -5   1   5  907.08   37.89
  -5   1   5  917.95   37.55
   5   1  -5  933.69   37.72
   5   1  -5  872.94   37.92
   5  -1  -5  954.59   37.85
  -5   1   5  863.75   38.20
  -4   1   5   20.16    5.55
  -4   1   5   20.95    3.48
  -4   1   5   25.57    1.68
   4  -1  -5   20.75    3.33
   4   1  -5   22.96    2.55
  -4   1   5   25.33    3.84
  -4   1   5   22.43    1.63
   4   1  -5   26.65    3.75
  -3  -1   5  282.71   11.49
  -3   1   5  258.79   11.90
  -3   1   5  277.98   11.43
   3  -1  -5  267.95   11.59
  -3   1   5  275.48   12.32
   3   1  -5  276.29   11.65
  -3  -1   5  258.73   12.04
  -3   1   5  276.44   11.41
   3  -1  -5  279.82   11.79
   3   1  -5  275.87   11.99
  -2   1   5   11.52    1.49
  -2   1   5   11.62    1.55
  -2   1   5   12.08    5.76
   2  -1  -5   13.70    2.03
   2   1  -5   12.82    2.37
  -2   1   5   12.81    1.11
  -2   1   5   14.60    3.09
  -2  -1   5   12.45    3.91
   2  -1  -5    8.92    2.55
   1  -1  -5  354.35   14.23
  -1  -1   5  327.63   14.66
  -1   1   5  346.64   14.09
  -1   1   5  366.48   14.58
  -1   1   5  336.67   14.01
  -1   1   5  305.65   15.81
   1   1  -5  338.02   14.29
   1  -1  -5  333.91   14.09
   0  -1  -5    8.19    1.89
   0  -1  -5    5.48    1.25
   0   1  -5    5.48    2.48
   0   1   5    6.61    8.20
   0  -1   5   14.48    4.14
   0   1   5    9.67    4.11
   0   1   5    6.27    1.20
   0   1   5    6.78    4.22
   1  -1   5  712.87   30.55
   1   1   5  653.26   30.95
   1   1   5  780.15   31.72
  -1  -1  -5  742.64   29.91
   1   1   5  696.81   31.70
  -1  -1  -5  732.17   29.86
   1  -1   5  749.28   30.34
   1   1   5  694.87   30.42
   1   1   5  718.63   30.49
   1   1   5  721.94   29.89
   2   1   5    7.61    1.41
   2   1   5   12.77    5.50
   2   1   5   10.17    5.10
   2  -1   5    8.05    5.16
   2   1   5    7.27    6.79
  -2  -1  -5    7.41    1.07
   2   1   5    1.42    9.51
   2   1   5    7.99    1.70
   2   1   5    8.63   10.42
   2   1   5   10.95    6.40
   2   1   5    6.22    5.54
   3   1   5  157.63    8.96
   3  -1   5  175.65    8.67
   3   1   5  154.29    9.80
   3   1   5  177.55   12.14
   3   1   5  174.60    7.16
   3   1   5  162.13   13.56
   3   1   5  166.57    9.64
   3   1   5  162.96    7.08
   3   1   5  172.32    9.40
   3   1   5  163.02    9.08
   4   1   5   -1.69    7.01
   4   1   5    2.79    1.56
   4   1   5   -7.31    5.99
   4   1   5    4.44    1.80
   4   1   5   -2.47    6.48
   4  -1   5    0.35    4.84
   4   1   5   -7.01    9.39
   4   1   5    1.51    6.43
   4   1   5    0.36   12.52
   4   1   5    7.73    5.34
   5   1   5  274.72   11.23
   5   1   5  271.25   11.15
   5   1   5  265.91   12.93
   5   1   5  252.11   12.40
   5   1   5  273.86   15.04
   5   1   5  266.45   17.61
   5   1   5  275.89   13.00
   5   1   5  243.05   13.01
   5   1   5  228.10   13.66
   5   1   5  265.30   11.17
   6   1   5    0.52    1.78
   6   1   5   -0.61    1.91
   6   1   5   -1.37    1.45
   6   1   5   10.12   14.25
   6   1   5   -3.46    6.51
  -6  -1  -5    0.08    1.17
   6  -1   5   -3.38    5.31
   7   1   5  789.15   32.52
   7   1   5  783.62   32.55
   7   1   5  781.59   32.49
   7  -1   5  805.18   33.19
   7   1   5  771.31   36.62
   7   1   5  803.07   33.48
  -7  -1  -5  801.57   32.48
   8   1   5   17.77    2.16
   8   1   5   16.51    7.48
   8   1   5   14.29    1.62
   8   1   5   17.64    2.15
   8   1   5   15.57    4.87
   8   1   5   12.30    6.88
   8   1   5   11.98   15.56
  -8  -1  -5   14.18    1.81
   8  -1   5   20.99    5.09
   9   1   5   31.93    7.95
   9   1   5   30.55    2.35
   9   1   5   25.96    1.92
   9   1   5   25.81    2.35
   9   1   5   30.06    5.17
   9   1   5   31.66   10.67
   9   1   5   36.27   16.47
  -9  -1  -5   23.84    2.26
  10   1   5   -1.26   10.33
  10   1   5    0.59    4.84
  10   1   5    2.92    1.47
  10   1   5  -10.42    8.04
  11   1   5   -1.14    7.99
  11   1   5   10.32    4.72
  11   1   5   15.91   10.07
  11  -1   5   10.00    4.32
  11   1   5   12.24    1.59
 -12   1  -5    2.83    2.46
  12   1   5   -2.47    8.18
  12  -1   5    1.24    4.17
  12   1   5   -0.93    9.93
 -13   1  -5   16.92    2.73
  13   1   5   18.77    9.67
  13   1   5   12.99   15.57
  13   1   5    7.62    8.28
 -14   1  -5   28.62    3.22
  14   1   5   27.95    1.99
  14   1   5   44.42    9.78
  14   1   5   36.02   15.81
  14   1   5   32.90    8.58
  15   1   5  796.53   33.50
  15   1   5  836.58   33.58
  15   1   5  818.67   35.66
  15   1   5  808.75   38.18
 -15   1  -5  813.14   33.84
  15   1   5  719.44   36.02
  15   1   5  870.73   35.36
  16   1   5    6.42    1.76
  16   1   5    6.73    1.59
 -16   1  -5    5.27    3.26
  16   1   5   13.15   10.10
  16   1   5   22.57   16.51
  16   1   5    3.47    8.45
  16   1   5    6.65   11.22
 -17   1  -5  118.39    6.48
  17   1   5  118.48   17.79
  17   1   5  119.49   13.19
  17   1   5  130.90   10.36
  17   1   5  118.99    5.31
  17   1   5  116.10    5.39
 -18   1  -5   47.86    4.61
  18   1   5   55.27   16.86
  18   1   5   41.95   12.34
  18   1   5   40.13    9.07
  18   1   5   45.62    2.69
 -19   1  -5  147.40    7.83
  19   1   5  141.20   17.79
  19   1   5  161.38   11.26
  19   1   5  151.75   14.38
  19   1   5  142.57    6.39
  20  -1   5   30.18   23.18
  20   1   5   35.65   16.08
  20  -1   5   21.40    9.52
  20   1   5   46.78   12.85
  20   1   5   14.08    8.70
 -20   1  -5   34.61    4.90
  21   1   5   79.21   15.75
  21  -1   5   49.24   22.49
  21  -1   5   67.39   10.17
  21   1   5   65.28   13.21
  21   1   5   89.27    9.70
 -21   1  -5   84.35    6.55
  22   1   5   -6.63   14.17
  22  -1   5   16.17   20.37
  22   1   5   19.88   12.38
  22   1   5    6.80    8.21
  22  -1   5    1.55    8.91
 -22   1  -5   -1.45    5.45
  23   1   5   37.12   13.13
  23  -1   5    4.70   18.79
  23   1   5   27.37   11.61
  24  -1   5    8.01   17.57
  24   1   5   16.83   11.31
  24   1   5    4.27   11.10
  24  -1   5    6.06    7.89
 -24   1  -5   27.38    6.74
  25   1   5   81.29   10.88
  25  -1   5   64.97    8.27
 -25   1  -5   86.90    8.09
  26  -1   5   11.47   13.55
  26  -1   5   -5.60    6.64
 -26   1  -5   -4.16    7.31
  27   1   5   50.62    9.27
  27  -1   5   46.06   11.04
  27  -1   5   35.17    6.44
  28  -1   5   17.20    9.55
  29  -1   5  108.85    9.83
  30  -1   5   -1.31    6.85
  31  -1   5   43.84    5.80
 -34   2   5   -1.98    2.34
 -34  -2   5    4.12    2.69
 -33   2   5    2.04    3.01
  33  -2  -5    3.91    2.07
  32   2  -5   -0.58    1.17
 -32   2   5    2.99    3.54
  32  -2  -5   -3.30    2.56
  31   2  -5    3.30    1.42
 -31   2   5    5.39    4.13
  31  -2  -5    0.38    2.88
  30   2  -5   -0.71    1.61
 -30   2   5    1.33    4.61
  30  -2  -5    2.30    3.25
  29   2  -5   10.03    1.89
 -29   2   5    7.86    8.92
 -29   2   5    5.23    5.12
  29  -2  -5   14.85    3.62
 -28   2   5    0.29    9.28
  28   2  -5    1.74    1.94
  28  -2  -5    0.89    3.81
 -27   2   5   17.87    9.51
 -27   2   5   11.93    5.75
  26   2  -5    0.30    2.02
 -26   2   5    2.26    5.82
  26  -2  -5    2.29    4.06
  25   2  -5   -1.67    2.10
 -25   2   5    3.25    8.95
 -25   2   5    4.66    6.04
  25  -2  -5    1.17    4.08
  24   2  -5    4.36    2.15
 -24   2   5   -2.71    6.05
  24   2  -5    0.39    3.15
  24  -2  -5    3.78    4.14
  23  -2  -5   13.08    4.15
  23   2  -5   11.96    3.29
 -23   2   5   15.05    6.25
 -23   2   5   10.93    8.47
  22   2  -5    7.24    3.20
 -22   2   5    2.10    8.06
  22   2  -5    2.82    2.95
 -22   2   5    9.84    6.00
  21   2  -5   -5.28    4.29
  21   2  -5    0.41    2.82
 -21   2   5    0.17    6.02
  21   2  -5    0.09    3.08
 -21   2   5   -0.24    7.55
  21   2  -5   17.22   12.12
  20   2  -5    3.71    4.47
  20   2  -5    0.98    2.95
 -20   2   5   -0.16    5.68
  20   2  -5    5.21    2.86
 -20   2   5   -1.14    7.38
  20   2  -5   -6.19   12.15
  19   2  -5   91.10    4.90
  19   2  -5   89.88    4.20
  19   2  -5   86.09    5.03
 -19   2   5   95.99    8.34
  19   2  -5   83.59    6.09
  18   2  -5   15.37    3.01
  18   2  -5   25.66    4.57
 -18   2   5   12.47    6.33
  18   2  -5   17.16    1.87
  18   2  -5   17.79    2.85
  17   2  -5    3.46    2.62
 -17   2   5    2.83    5.31
 -17   2   5    2.25    5.96
  17   2  -5   -8.33    4.26
  17   2  -5    0.92    2.73
  16   2  -5    1.25    2.62
 -16   2   5    2.94    5.10
 -16   2   5   11.07    5.61
  16   2  -5   -2.00    4.22
  16   2  -5   -1.31    2.69
  15   2  -5  107.45    5.55
 -15   2   5  130.40    7.28
 -15   2   5  109.06    7.41
  15   2  -5  115.31    6.62
  15   2  -5  110.04    5.61
 -14   2   5   53.96    5.52
  14   2  -5   53.14    3.57
  14   2  -5   56.39    3.69
 -14   2   5   57.88    5.92
  14   2  -5   59.17    5.08
 -13   2   5    5.73    4.63
  13   2  -5    8.20    2.24
 -13   2   5   10.36    4.95
  13   2  -5    1.35    4.19
  13   2  -5    8.69    1.35
  12   2  -5   73.20    4.12
  12   2  -5   75.47    3.42
 -12   2   5   83.42    5.90
  12   2  -5   71.51    5.51
  11   2  -5  437.49   18.20
 -11   2   5  432.55   18.09
  11   2  -5  432.90   18.24
  11   2  -5  434.49   17.87
  11   2  -5  435.53   18.24
 -11   2   5  427.64   18.84
  11   2  -5  420.64   18.68
 -10   2   5    2.94    2.15
 -10   2   5    0.94    4.42
  10   2  -5    3.85    2.51
  10   2  -5    1.31    2.86
  10   2  -5    3.82    1.28
  10   2  -5    4.39    2.68
 -10   2   5    2.82    4.37
  10   2  -5    3.44    4.24
   9   2  -5  601.75   25.09
  -9   2   5  613.76   25.42
  -9   2   5  605.84   25.00
   9   2  -5  606.85   25.23
   9   2  -5  583.18   25.44
   8   2  -5   23.39    2.91
  -8   2   5   13.54    4.15
   8   2  -5   25.58    4.15
  -8   2   5   19.62    2.42
  -7   2   5  522.30   22.40
   7   2  -5  532.91   22.00
   7   2  -5  541.29   21.84
  -7   2   5  552.04   21.93
  -7   2   5  543.81   22.28
   7   2  -5  519.39   21.65
   7   2  -5  506.09   22.31
   6   2  -5   12.07    2.40
  -6   2   5   15.14    3.70
   6   2  -5   13.52    1.07
   6   2  -5   14.04    2.68
  -6   2   5   14.70    3.92
   5   2  -5  111.76    5.45
  -5   2   5  104.59    6.07
  -5   2   5  116.30    5.87
   5   2  -5  106.26    5.44
   4   2  -5   24.40    2.95
  -4   2   5   24.14    3.83
   3   2  -5  491.56   21.09
  -3   2   5  525.52   21.50
  -3   2   5  536.15   23.25
  -3   2   5  505.07   20.87
  -3   2   5  503.70   21.27
   2   2  -5   -0.68    2.77
  -2   2   5    3.97    5.70
  -2   2   5    0.83    1.74
  -2   2   5    0.37    4.41
  -2   2   5   -3.60    3.32
  -1   2   5  231.98   11.38
  -1   2   5  238.78   10.64
  -1  -2   5  218.35   10.22
  -1   2   5  214.89   13.83
  -1   2   5  224.26    9.59
  -1   2   5  229.45    9.64
   0   2   5    5.86    1.99
   0   2   5    3.13    6.59
   0  -2   5    6.73    3.47
   0  -2  -5    4.41    1.33
   0   2   5    4.81    6.59
   0   2   5    3.57    1.82
   0   2   5    5.04    4.50
   1   2   5   27.77    2.30
   1   2   5   22.38    6.65
   1  -2   5   31.39    3.38
   1   2   5   28.43    7.23
   1   2   5   26.34    2.21
   1   2   5   23.17    4.69
   2   2   5    4.41    1.94
   2   2   5    5.15    1.97
   2   2   5    5.58    4.60
   2   2   5    9.19    6.63
   2   2   5    1.54    7.83
   2   2   5    2.71    7.13
   2   2   5    6.07    1.72
   3   2   5  389.24   16.75
   3   2   5  413.44   20.15
   3   2   5  427.34   19.03
   3   2   5  394.99   18.58
   3   2   5  410.92   16.68
   4   2   5   -1.26    1.45
   4   2   5   -0.24    1.94
   4   2   5    9.89   10.52
   4   2   5    1.14    9.04
   4   2   5    0.67    7.34
   4   2   5    1.49    1.74
   5   2   5    2.21    1.44
   5   2   5    1.61    1.94
   5   2   5    2.85    2.09
   5   2   5    6.80    4.64
   5   2   5    0.71    6.04
   5   2   5   11.24   11.17
   5   2   5    1.36    7.17
   5   2   5    8.52    9.82
   5   2   5   -2.04    6.93
   5   2   5    1.52    1.78
   6   2   5   10.52    1.99
   6   2   5    7.29    6.97
   6   2   5   11.18    1.57
   6   2   5   10.00    2.02
   6   2   5   13.17    2.06
   6   2   5   16.19    4.80
   6   2   5    8.00   11.19
   6   2   5   10.76    6.94
   6   2   5   15.68   10.64
   6  -2   5   11.44    4.90
   7  -2   5   91.96    5.96
   7   2   5   83.01    6.11
   7   2   5   89.19   12.41
   7   2   5   78.89    8.69
   7   2   5   99.77    7.50
   7   2   5   93.73    8.00
   7   2   5   71.08   11.61
   7   2   5   86.32    4.28
   7   2   5   88.90    4.04
   8   2   5    8.06    1.62
   8   2   5    7.99    1.99
   8   2   5    7.29    4.80
   8   2   5   18.83   11.70
   8  -2   5    7.18    4.04
   8   2   5   11.99    6.67
   8   2   5    5.66    6.19
   9   2   5   23.28    2.24
   9   2   5   34.93   11.67
   9   2   5   18.45    6.51
   9   2   5   20.88    6.62
   9   2   5   20.74    2.25
  10   2   5   -1.12    1.49
  10   2   5    2.63    2.07
  10   2   5   -4.70   11.38
  10   2   5    6.56   10.81
  10   2   5    1.40    1.98
  10   2   5   11.15    7.46
  10   2   5   -0.96    6.37
  11   2   5   20.35    2.22
  11   2   5   22.31    1.90
  11   2   5   23.53    2.37
  11   2   5   30.37   11.15
  11   2   5   15.71   11.01
  11   2   5   17.39    7.66
  11   2   5   19.21    6.66
  11   2   5   19.62    2.37
  12   2   5   -1.02    1.91
  12   2   5   -0.24    1.61
  12   2   5    2.16    2.08
  12   2   5   -3.90   11.12
  12   2   5   -0.53   11.05
  12   2   5    2.04    2.19
  12   2   5   -1.26    7.97
  12   2   5   -0.69    6.71
  13   2   5   84.37    4.34
  13   2   5   82.41    9.51
  13   2   5   90.65    8.24
  13   2   5   77.43    4.16
  13   2   5   84.55    3.98
  13   2   5   83.87    4.18
  13   2   5   93.72   12.05
  13   2   5   82.69   12.03
 -13   2  -5   81.43    4.71
 -14   2  -5    7.64    2.96
  14   2   5   -2.02   11.76
  14   2   5    5.47    1.76
  14   2   5    4.36    2.06
  14   2   5   11.07   11.44
  14   2   5    8.82    2.40
 -15   2  -5   20.16    3.32
  15   2   5   26.88   11.95
  15   2   5   16.07    1.97
  15   2   5   14.69    2.28
  15   2   5   13.65   12.07
  15   2   5   -4.06    9.28
 -16   2  -5   45.56    4.02
  16   2   5   35.36   11.94
  16   2   5   35.68    2.77
  16   2   5   37.19    2.57
  16   2   5   52.05   12.55
  16   2   5   32.40   10.02
 -17   2  -5   16.01    3.80
  17   2   5   15.64   12.14
  17   2   5   15.36    2.05
  17   2   5    1.10   12.56
  17   2   5   17.07   10.21
 -18   2  -5    0.37    3.97
  18   2   5   -0.87    1.91
  18   2   5   -8.96   12.37
  18   2   5    7.62   12.83
  18   2   5    0.45   10.38
  19   2   5    1.45    1.96
  19   2   5   -1.05   12.54
  19   2   5   -0.44   12.30
 -19   2  -5    1.10    4.25
  19   2   5   14.20   10.89
  20   2   5   23.94   12.27
 -20   2  -5   22.57    4.92
  20   2   5   17.57    2.22
  20   2   5   16.50   11.05
  21   2   5  197.91   14.76
 -21   2  -5  205.45   10.67
  21   2   5  210.09    9.15
  22  -2   5   18.18   23.56
  22   2   5   -7.24   11.00
  22   2   5    5.20   10.43
 -23   2  -5    9.00    5.81
  23  -2   5   22.29   21.38
  23  -2   5   10.33    8.84
  23   2   5   11.92    9.38
  24  -2   5    7.92    8.04
 -24   2  -5   -2.48    6.07
 -25   2  -5    2.53    6.31
  25  -2   5    2.83    7.37
  25  -2   5    6.04   17.19
 -26   2  -5    2.99    6.66
  26  -2   5   -2.42   15.21
 -27   2  -5    2.59    6.72
 -28   2  -5   -9.58    6.81
  28  -2   5    8.20    9.55
 -29   2  -5   -4.36    6.60
  29  -2   5    6.99    8.07
  30  -2   5   10.98    6.39
  31  -2   5   -2.25    4.66
  32  -3  -5   -2.39    2.22
  32   3  -5    1.23    1.00
  31  -3  -5   27.62    2.89
  31   3  -5   23.59    1.73
  30  -3  -5    4.28    2.98
  30   3  -5    1.33    1.52
  29  -3  -5   -0.98    3.31
  29   3  -5    1.69    1.70
 -29   3   5    6.53    7.93
 -29   3   5   -1.09    3.58
  28  -3  -5   35.81    4.18
  28   3  -5   41.98    2.64
 -28   3   5   34.72    8.72
 -28   3   5   32.04    4.50
  27  -3  -5    2.47    3.86
  27   3  -5    0.22    2.00
 -27   3   5   -9.09    8.71
 -27   3   5    3.56    4.29
 -26   3   5    0.27    8.53
 -26   3   5    3.37    4.57
 -25   3   5    3.24    8.39
  25  -3  -5    5.15    4.05
  25   3  -5    0.98    2.04
  24  -3  -5    5.84    4.09
 -24   3   5  -13.54    8.56
  24   3  -5   -3.33   12.39
 -24   3   5   -3.08    4.89
  24   3  -5   -2.07    2.15
 -23   3   5  -11.04    8.35
  23   3  -5   10.17   12.79
 -23   3   5    3.93    5.03
  23   3  -5    2.59    2.10
  22   3  -5    2.70    1.67
 -22   3   5   -1.07    5.13
  22   3  -5    0.13    2.15
 -21   3   5    3.42    7.56
  21   3  -5   17.63   13.56
  21   3  -5    1.55    1.81
 -21   3   5    2.90    5.11
  21   3  -5    2.96    2.09
  20   3  -5    2.61    1.82
 -20   3   5    4.23    5.09
 -20   3   5   11.84    7.11
  20   3  -5    9.34   13.83
  19   3  -5    1.05    1.93
 -19   3   5   -2.22    5.10
  19   3  -5    0.71    2.98
 -19   3   5    1.07    6.70
  19   3  -5    2.99   13.40
  18   3  -5   45.08    4.49
  18   3  -5   41.90    3.58
  18   3  -5   48.67   14.06
 -18   3   5   39.70    6.71
 -18   3   5   42.76    5.54
  18   3  -5   37.86    2.72
  17   3  -5    5.43    2.59
 -17   3   5    6.77    5.00
 -17   3   5    2.18    5.84
  17   3  -5    2.05    3.94
  17   3  -5   -1.18    2.84
  16   3  -5  190.28    8.18
 -16   3   5  170.57    9.31
 -16   3   5  184.97   10.02
  16   3  -5  181.99    8.95
  16   3  -5  171.24    8.30
  15   3  -5    0.14    2.46
 -15   3   5   -0.88    4.56
 -15   3   5    2.81    5.13
  15   3  -5    5.04    3.97
  15   3  -5   -0.24    2.75
  14   3  -5    5.30    2.37
 -14   3   5   10.93    4.39
  14   3  -5    9.05    2.79
 -14   3   5   12.78    4.90
  14   3  -5    6.10    4.08
  13   3  -5   98.78    4.60
 -13   3   5  112.91    6.15
  13   3  -5  100.78    4.84
  13   3  -5   83.55    4.12
  13   3  -5   86.44    4.90
 -13   3   5   87.64    6.38
  13   3  -5   83.51    5.90
 -12   3   5  303.50   13.50
  12   3  -5  288.52   12.79
  12   3  -5  288.82   12.97
  12   3  -5  314.22   12.52
  12   3  -5  287.79   12.96
 -12   3   5  292.78   13.68
  12   3  -5  301.79   13.55
  11   3  -5   19.80    2.39
 -11   3   5   21.48    4.05
  11   3  -5   21.33    3.10
  11   3  -5   23.83    1.80
  11   3  -5   18.92    3.02
 -11   3   5   23.47    4.46
  11   3  -5   22.70    4.24
 -10   3   5   89.12    5.54
 -10   3   5   89.58    5.84
  10   3  -5   88.98    5.92
  10   3  -5   85.06    4.86
  10   3  -5   93.85    5.10
  -9   3   5  550.14   22.67
   9   3  -5  531.93   22.72
   9   3  -5  520.08   22.48
   8   3  -5   42.42    2.62
  -8   3   5   41.49    4.08
   8   3  -5   40.99    4.45
  -8   3   5   39.36    3.32
   7   3  -5    6.97    1.67
   7   3  -5   12.76    3.95
   6   3  -5    0.42    1.48
   6   3  -5    0.43    3.64
   6   3  -5   -0.33    2.67
   5   3  -5  753.87   31.69
   5   3  -5  797.29   32.21
   5   3  -5  772.11   31.99
   5   3  -5  786.45   31.74
   4   3  -5   80.70    4.87
  -4   3   5   84.20    9.87
   3   3  -5   -3.56    3.60
  -3   3   5   -2.85    9.12
   2   3  -5   33.79    4.14
  -2   3   5   27.70    9.66
  -1   3   5   46.46   10.35
   0   3   5  124.90   11.81
   1   3   5  109.25    8.92
   1   3   5  115.05    5.22
   1   3   5  116.19   11.75
   2   3   5   56.95    3.25
   2   3   5   60.26    7.64
   2   3   5   60.20    6.15
   2   3   5   59.20   11.00
   3   3   5  109.73    8.16
   3   3   5   96.75    4.64
   3   3   5  118.70   12.02
   3   3   5   94.05    6.97
   4   3   5  154.34   13.97
   4   3   5  182.39   10.50
   4   3   5  184.09    7.85
   4   3   5  176.30   10.73
   5   3   5   -2.95   11.82
   5   3   5   -1.50    7.74
   5   3   5    1.49    6.46
   5   3   5   -0.04    1.90
   6   3   5    5.68    1.47
   6   3   5    9.93   12.06
   6   3   5    3.05    7.77
   6   3   5    6.48    2.04
   6   3   5    6.32    1.97
   7   3   5    6.16    1.55
   7   3   5    8.05   12.06
   7   3   5    3.54    7.54
   7   3   5    6.66    2.08
   7   3   5    4.06    1.96
   8   3   5    0.73    1.54
   8   3   5    2.06   12.43
   8   3   5   -6.04    7.71
   8   3   5    2.01    2.10
   8   3   5    1.94    2.04
   9   3   5  136.16    5.97
   9   3   5  128.43    5.80
   9   3   5  121.99   14.19
   9   3   5  112.33    9.94
   9   3   5  142.84    8.33
   9   3   5  129.07    5.97
  10   3   5    8.02    1.73
  10   3   5    4.75    8.19
  10   3   5    4.77    2.20
  10   3   5    1.58    2.15
  11   3   5   12.11    1.90
  11   3   5    1.29   13.26
  11   3   5   15.45    8.39
  11   3   5   13.00    2.30
  11   3   5   15.86    2.35
  12   3   5    2.56    2.18
  12   3   5    4.41    1.84
  12   3   5   -5.05   13.10
  12   3   5    3.60    8.52
  12   3   5   -0.15    2.33
 -12   3  -5   -3.47    3.14
  13   3   5    4.58    2.35
  13   3   5   -1.94    1.93
  13   3   5   -1.09   13.34
  13   3   5    3.45    8.85
  13   3   5    0.38    2.44
 -13   3  -5    3.15    3.26
  14   3   5    8.41    2.33
  14   3   5    6.55    1.94
  14   3   5   11.81   13.63
  14   3   5    4.94    9.07
  14   3   5    3.88    2.56
 -14   3  -5   10.10    3.51
  15   3   5   92.49    4.91
  15   3   5   97.64    4.73
  15   3   5  104.32   14.87
  15   3   5   93.34   10.71
 -15   3  -5  106.32    5.85
  15   3   5  100.70    5.11
  16   3   5   15.86    2.30
  16   3   5   21.48   13.88
  16   3   5   17.18    9.62
 -16   3  -5   18.69    3.99
  16   3   5   23.84    2.93
  17   3   5    8.55    9.81
  17   3   5  -12.48   13.96
  17   3   5    1.67    2.03
 -17   3  -5    1.04    4.11
  18   3   5   41.92   10.11
  18   3   5   35.99   13.74
 -18   3  -5   51.27    5.06
  18   3   5   42.58    2.97
  19   3   5    2.65    2.14
  19   3   5    7.06    9.60
  20   3   5  112.40    5.34
  20   3   5   99.98   11.02
  21   3   5    8.57    8.82
  21   3   5   -4.00   13.78
 -21   3  -5    1.45    5.19
 -22   3  -5    6.41    5.49
 -23   3  -5   -7.77    5.60
  23  -3   5   12.38   22.36
  23  -3   5    4.71    8.23
  23   3   5  -14.94    7.68
 -24   3  -5   -3.46    5.70
  24  -3   5    9.47   20.47
 -25   3  -5   68.05    6.62
  25  -3   5    2.40   17.57
 -26   3  -5    3.03    5.85
  26  -3   5    7.84   14.35
 -27   3  -5   -8.82    5.79
 -28   3  -5    3.85    5.57
  29  -3   5    0.34    6.45
  30   4  -5   24.98    1.62
  30  -4  -5   26.22    2.52
  29   4  -5    7.81    1.40
  29  -4  -5    4.35    2.53
  28   4  -5    0.59    1.53
  28  -4  -5    0.97    2.94
  27  -4  -5   26.75    3.61
 -27   4   5   30.31    7.33
  27   4  -5   27.56    2.17
  26  -4  -5   -0.38    3.43
  26   4  -5  -10.12   11.10
 -26   4   5   -1.73    7.47
  26   4  -5    7.69    1.87
  25  -4  -5   19.69    3.77
  25   4  -5    6.88   12.24
 -25   4   5    9.41    7.60
  25   4  -5   12.96    2.06
  24   4  -5   -0.39    2.07
  24  -4  -5    4.40    3.84
  23   4  -5    2.28    1.70
 -23   4   5    9.56    7.81
  22   4  -5   22.32    2.42
 -22   4   5   29.64    7.62
  22   4  -5   37.57   13.86
  21   4  -5   21.87    2.25
  21   4  -5   29.88    2.53
 -21   4   5   26.40    7.50
  20   4  -5   27.12    2.36
  20   4  -5   23.41    2.50
 -20   4   5   18.39    7.23
  20   4  -5   17.59   14.69
  19   4  -5    6.53    2.21
  19   4  -5    6.56    2.08
  18   4  -5   14.03    2.27
 -18   4   5   11.66    6.18
  18   4  -5   13.13    2.29
  17   4  -5   22.85    2.50
 -17   4   5   26.94    6.30
  17   4  -5   28.58    2.52
  16   4  -5  -13.65   14.98
  16   4  -5    0.57    2.20
  16   4  -5    0.90    2.09
 -16   4   5   -7.39    5.86
  15   4  -5    7.11   14.86
 -15   4   5    6.04    5.42
  14   4  -5  107.16    4.87
 -14   4   5  102.60    7.38
  13   4  -5   93.45   15.32
  13   4  -5   95.58    4.49
  13   4  -5   96.22    5.92
  12   4  -5    3.59    1.77
  12   4  -5    3.20    3.08
  12   4  -5    5.54    4.10
  11   4  -5  189.08    8.13
  11   4  -5  193.81    8.83
  11   4  -5  181.35    9.33
  10   4  -5    9.73    1.72
  10   4  -5    6.24    4.18
  10   4  -5    4.23    3.18
   9   4  -5    7.41    4.21
   9   4  -5   13.34    3.49
   8   4  -5   55.34    5.08
   8   4  -5   57.59    4.45
   7   4  -5   21.13    4.32
   7   4  -5   21.90    3.75
  -6   4   5   27.41    2.53
   6   4  -5   24.77    4.17
   6   4  -5   24.92    3.94
   5   4  -5  173.85    8.31
   5   4  -5  183.13    8.76
  -5   4   5  178.64    7.91
   5   4  -5  179.64    8.76
   4   4  -5   11.64    3.18
  -4   4   5   16.27    9.09
   4   4  -5    9.41    3.92
  -4   4   5   12.85    2.29
   4   4  -5   17.52    3.83
  -3   4   5  142.02   11.79
   3   4  -5  156.12    7.95
  -3   4   5  154.58    6.91
   3   4  -5  153.11    7.50
  -2   4   5   54.20    3.26
   2   4  -5   47.11    4.46
  -2   4   5   57.68   10.39
  -1   4   5    4.73    2.15
   1   4  -5   -2.84    4.05
  -1   4   5    0.58   10.10
   0   4   5   13.11    6.64
   0   4   5    1.31    2.12
   0   4  -5    0.80    4.25
   0   4   5    6.26   10.42
  -1   4  -5    9.78    4.67
   1   4   5   10.78    6.45
   1   4   5   11.52   10.72
   1   4   5   11.84    2.21
   2   4   5   11.33   11.19
  -2   4  -5    0.26    4.82
   2   4   5    4.86    2.21
   3   4   5  128.20    6.05
   3   4   5  116.78   13.15
   3   4   5  132.04    5.89
   4   4   5    3.56   11.85
   4   4   5    6.06    2.12
   5   4   5  287.79   18.40
   5   4   5  305.47   12.89
   6   4   5    4.99    2.33
   6   4   5    2.08    2.17
   7   4   5   50.34   14.22
   7   4   5   50.13    3.23
   7   4   5   47.58    3.11
   8   4   5    4.53   14.05
   8   4   5    1.52    2.24
   8   4   5    1.84    2.32
   9   4   5    5.88   14.08
   9   4   5    5.83    2.31
   9   4   5    8.75    1.88
   9   4   5   11.14    2.37
  10   4   5    2.34    1.88
  10   4   5    1.58    2.36
  10   4   5   -0.30   14.37
 -10   4  -5    6.22    3.23
  10   4   5    4.34    2.38
  11   4   5  139.44    6.34
  11   4   5  135.13    6.52
  11   4   5  134.66   16.03
 -11   4  -5  151.24    7.13
  11   4   5  140.44    6.50
  12   4   5    1.96    1.97
  12   4   5    0.41    2.47
 -12   4  -5   -2.42    3.40
  12   4   5    0.36    2.32
  13   4   5   31.97    2.63
  13   4   5   33.70    3.03
  13   4   5   36.35   15.19
 -13   4  -5   38.85    4.12
  13   4   5   32.35    2.97
  14   4   5   16.54    2.27
  14   4   5   15.56    2.74
  14   4   5   19.87   14.67
 -14   4  -5   19.99    4.07
  14   4   5   16.90    2.57
  15   4   5   17.10    2.29
  15   4   5   14.46    2.71
  15   4   5   22.64   14.99
 -15   4  -5   15.41    4.07
  15   4   5   15.54    2.62
  16   4   5   24.74    3.00
  16   4   5   26.59    2.69
  16   4   5   24.74    2.48
 -17   4  -5    2.26    4.50
  17   4   5   14.74   14.66
 -18   4  -5    4.18    4.87
  18   4   5   21.28   14.75
 -19   4  -5   14.56    5.04
  19   4   5   18.19   14.48
 -20   4  -5   37.19    5.39
  20   4   5   42.06   13.98
 -21   4  -5   72.74    6.28
  21   4   5   64.58   13.80
 -22   4  -5  123.37    7.75
 -23   4  -5   15.22    5.32
 -23   4  -5    7.45    4.33
 -24   4  -5   31.00    4.24
 -24   4  -5   31.64    5.55
  25  -4   5    3.66   14.01
 -25   4  -5   -4.93    4.99
  26  -4   5   -0.58   10.20
 -26   4  -5   27.51    5.10
  27  -4   5   39.19    2.70
  27  -5  -5    3.16    1.95
  27   5  -5    3.26    1.18
  26  -5  -5    8.01    2.45
  26   5  -5    5.01    1.35
  25  -5  -5   -0.88    2.74
  25   5  -5    1.52    8.79
  25   5  -5   -0.53    1.52
  24  -5  -5    1.21    2.85
  24   5  -5   -3.21   11.05
  24   5  -5   -0.12    1.65
  23  -5  -5   21.72    3.34
  23   5  -5   18.38   11.89
  23   5  -5   26.98    2.15
  22  -5  -5   13.37    3.36
  22   5  -5    4.04   13.08
  22   5  -5   16.26    2.03
 -21   5   5    0.71    1.43
  21   5  -5   -3.40    1.89
  21   5  -5    0.97    1.71
  20   5  -5    9.67    2.02
 -20   5   5   10.08    1.93
  20   5  -5    8.81    1.91
  19   5  -5   30.05    2.39
 -19   5   5   25.44    2.42
  19   5  -5   30.62   14.29
  19   5  -5   25.77    2.34
 -18   5   5    8.93    2.20
  18   5  -5   10.03   14.58
  17   5  -5    5.21    2.01
  17   5  -5    4.63   15.08
  17   5  -5    9.12    2.14
  16   5  -5   -2.46    2.02
 -16   5   5    2.89    2.20
  16   5  -5    7.28   14.93
  16   5  -5    0.31    2.07
  15   5  -5   32.56    2.49
  15   5  -5   28.83    2.65
 -15   5   5   30.08    2.73
  15   5  -5   22.87   15.18
  14   5  -5    7.79    1.97
  14   5  -5   10.58    2.29
  14   5  -5    7.62    1.80
 -14   5   5    8.23    2.34
  14   5  -5   10.78   15.14
  13   5  -5    4.69    1.82
  13   5  -5    4.96    1.86
 -13   5   5    3.89    2.44
  13   5  -5    1.26    2.23
  12   5  -5    4.20    1.86
  12   5  -5    9.87    1.87
 -12   5   5    8.31    2.49
  12   5  -5    3.53    2.24
 -11   5   5   48.77    3.20
  11   5  -5   44.14    2.69
  11   5  -5   41.50   15.14
  11   5  -5   45.14    2.77
 -10   5   5   -0.28    2.35
  10   5  -5    0.24    1.84
  10   5  -5    6.51   14.06
  -9   5   5   27.28    2.69
   9   5  -5   23.58    3.70
   9   5  -5   22.40    2.22
   9   5  -5   18.43   14.76
  -8   5   5    2.31    2.50
   8   5  -5    6.77    3.56
   8   5  -5   -7.25   14.24
   7   5  -5   55.96    4.77
  -7   5   5   68.91    3.85
   7   5  -5   63.33    5.28
   7   5  -5   66.87   14.76
   6   5  -5   -2.16    3.76
  -6   5   5   -1.49    2.45
   6   5  -5   -1.06    4.14
   6   5  -5   10.09   13.51
   5   5  -5    1.53    3.97
  -5   5   5    5.20    2.47
   5   5  -5   -0.92    4.13
   4   5  -5  152.59    7.91
  -4   5   5  151.12    7.01
   4   5  -5  151.25    8.04
   3   5  -5   10.61    4.17
  -3   5   5    7.94    2.50
   3   5  -5   13.58    4.32
   3   5  -5    6.11   12.11
   2   5  -5    6.49    3.74
   2   5  -5    6.46    4.17
   2   5  -5    3.07   11.76
   2   5  -5    8.22    1.90
  -2   5   5   13.53    2.64
   2   5  -5   11.96    4.23
   1   5  -5    4.12    3.98
   1   5  -5   -2.31    4.25
   1   5  -5   -0.55    1.92
  -1   5   5   -1.51    2.43
   0   5  -5    0.39    4.24
   0   5  -5   -1.13    4.28
   0   5   5    1.45    2.48
   0   5   5  -11.77   12.20
  -1   5  -5   -0.52    4.26
   1   5   5    2.07   12.46
  -1   5  -5   -0.13    4.31
   1   5   5    3.21    2.50
  -2   5  -5   10.90    4.36
   2   5   5   18.09    2.49
  -2   5  -5   17.85    4.86
   2   5   5   12.26    2.62
   3   5   5    6.08   13.00
   3   5   5    1.24    2.33
  -3   5  -5    8.51    4.89
  -3   5  -5    0.26    4.22
   4   5   5   -1.72   13.57
   4   5   5   -1.55    2.43
  -4   5  -5    2.80    5.31
  -4   5  -5    2.73    4.16
  -5   5  -5   -0.13    4.15
   5   5   5   -0.35    2.43
   5   5   5    5.86   13.76
  -5   5  -5    2.10    5.30
   5   5   5    0.85    2.64
  -6   5  -5    2.90    4.09
   6   5   5    2.48    2.30
  -6   5  -5   10.50    5.79
   6   5   5    1.49    2.54
  -7   5  -5   -1.05    5.86
  -7   5  -5    4.32    3.93
   7   5   5   -0.12    2.33
   7   5   5  -10.21   14.17
  -7   5  -5    2.32    3.08
   7   5   5    1.22    2.53
  -8   5  -5   34.61    6.40
  -8   5  -5   37.98    4.36
   8   5   5   41.92    3.10
   8   5   5   31.96   14.55
  -8   5  -5   41.88    3.83
   8   5   5   39.64    3.19
  -9   5  -5   26.57    6.24
   9   5   5   29.90    2.75
  -9   5  -5   24.55    3.82
  -9   5  -5   23.32    3.50
   9   5   5   26.12    2.75
 -10   5  -5    8.32    6.18
  10   5   5    1.51    2.34
  10   5   5    1.21    2.44
 -11   5  -5   31.00    6.32
  11   5   5   32.79    2.90
  11   5   5   33.39    2.99
  12   5   5   25.02    2.84
 -12   5  -5   25.36    6.21
  12   5   5   32.89   15.10
 -12   5  -5   22.43    4.03
  12   5   5   25.94    2.74
  13   5   5    9.19    2.46
 -13   5  -5    5.27    6.00
 -13   5  -5    8.27    4.01
  13   5   5    6.20    2.47
  13   5   5    4.57   15.35
 -14   5  -5   45.30    4.83
 -14   5  -5   47.36    6.22
  14   5   5   56.86   15.61
  15   5   5   -5.05   14.67
 -15   5  -5    5.96    4.26
  15   5   5    5.73    2.25
  16   5   5    4.67    2.57
 -16   5  -5    1.34    4.45
  16   5   5  -10.75   14.96
 -17   5  -5   12.57    5.13
 -17   5  -5   12.27    4.51
 -18   5  -5   12.71    4.78
 -18   5  -5   15.00    4.70
  18   5   5   24.03   13.66
 -19   5  -5   78.07    5.93
 -19   5  -5   83.96    6.05
  19   5   5   87.44   13.61
 -20   5  -5    0.26    4.47
 -20   5  -5    3.81    4.03
 -21   5  -5   51.72    5.22
 -21   5  -5   45.54    4.26
 -22   5  -5   -1.20    4.42
 -22   5  -5    6.08    3.06
 -23   5  -5    6.40    2.39
 -23   5  -5   -5.13    4.35
  21   6  -5   50.51   10.32
  20   6  -5   -0.43   11.28
  19   6  -5   38.41   11.86
 -19   6   5    8.28    1.53
  18   6  -5   11.89   12.43
  18   6  -5    2.99    1.64
 -18   6   5    3.17    1.68
  17   6  -5   34.35   13.64
  17   6  -5   47.54    2.72
 -17   6   5   45.41    2.82
  16   6  -5   -5.28   13.79
 -16   6   5   -0.55    1.93
  16   6  -5   -1.24    1.83
 -15   6   5   33.04    2.57
  15   6  -5   33.34    2.44
 -14   6   5    0.56    2.05
  14   6  -5    0.86    1.97
  13   6  -5   14.00    1.79
 -13   6   5   15.90    2.36
  12   6  -5    1.70    1.72
  12   6  -5    3.10    2.03
 -12   6   5    1.36    2.26
  12   6  -5   12.93   13.76
 -11   6   5   53.57    3.26
  11   6  -5   44.73    2.78
  11   6  -5   47.94   14.43
 -10   6   5   -3.03    2.37
  10   6  -5    0.04    1.81
  10   6  -5    3.33   14.03
   9   6  -5   91.21    4.40
   9   6  -5   72.08   14.65
   8   6  -5    3.24   13.56
   8   6  -5    5.31    2.04
   7   6  -5   26.39   13.36
   7   6  -5   21.05    2.31
   6   6  -5   23.84   12.92
   6   6  -5    2.98    1.98
  -5   6   5   61.19    3.64
   5   6  -5   54.30    3.25
   5   6  -5   50.82   12.94
   4   6  -5   24.85    2.34
  -4   6   5   29.56    2.85
  -3   6   5   56.81    3.23
   3   6  -5   53.63    4.40
  -3   6   5   48.13    3.45
   3   6  -5   48.85    3.04
   2   6  -5   26.23    3.81
   2   6  -5   21.34    2.11
  -2   6   5   24.92    2.78
  -2   6   5   32.14    2.60
  -1   6   5   11.07    2.33
   1   6  -5   13.07    4.49
  -1   6   5    6.75    2.51
   1   6  -5    6.29    3.57
   0   6   5   -2.03    2.24
   0   6  -5   -3.60    4.48
   0   6  -5    0.55    3.58
   1   6   5   11.56    2.39
  -1   6  -5   18.76    4.84
  -1   6  -5   13.09    3.59
  -2   6  -5    2.43    4.65
  -2   6  -5   -3.30    3.53
  -3   6  -5   18.38    4.82
  -3   6  -5   18.91    3.49
  -4   6  -5   -2.93    4.40
  -4   6  -5   -0.10    3.12
   4   6   5    1.36   13.08
  -5   6  -5    2.84    4.49
   5   6   5    1.93   13.34
   6   6   5   14.77   13.61
   7   6   5    3.64    2.31
  -7   6  -5    1.56    2.65
   7   6   5    1.10    2.32
   8   6   5   -2.52   13.72
   8   6   5    4.47    2.35
   8   6   5    3.94    2.24
  -9   6  -5   11.03    4.44
   9   6   5    6.70   13.36
   9   6   5   12.13    2.42
  -9   6  -5   -0.99    3.33
   9   6   5    7.41    2.32
 -10   6  -5   -0.38    4.49
  10   6   5   -6.11   13.85
  10   6   5    0.10    2.27
 -10   6  -5   -4.76    3.40
  10   6   5    0.48    2.22
 -11   6  -5   82.58    5.94
  11   6   5   84.25    4.33
 -11   6  -5   75.50    5.23
  11   6   5   84.67    4.28
 -12   6  -5   35.97    4.72
  12   6   5   36.53   13.43
  12   6   5   45.86    2.95
 -12   6  -5   43.30    4.08
  12   6   5   34.95    2.80
 -13   6  -5   76.93    5.57
  13   6   5   79.10   13.69
  13   6   5   84.00    4.24
 -13   6  -5   80.09    5.29
  13   6   5   82.08    4.07
  14   6   5    4.04    2.14
  14   6   5   13.84   12.56
 -14   6  -5    2.65    3.59
 -14   6  -5    8.89    4.01
 -15   6  -5   -0.30    3.47
 -15   6  -5   -4.45    3.65
 -16   6  -5   -1.08    3.65
 -16   6  -5   -0.61    3.35
 -17   6  -5   63.02    4.72
 -17   6  -5   73.64    4.52
 -18   6  -5   16.81    3.01
 -13   7   5    3.11    1.48
 -12   7   5   44.07    2.60
  11   7  -5    8.71    1.34
 -11   7   5    5.34    1.76
  10   7  -5   54.43    2.66
 -10   7   5   57.77    2.97
   9   7  -5   23.01    1.78
   9   7  -5   21.66    1.81
   8   7  -5   35.79    2.20
   8   7  -5   31.19    2.06
   7   7  -5    1.12    1.64
   7   7  -5    0.52    1.11
  -6   7   5   -1.40    1.34
   6   7  -5   11.63    1.79
   5   7  -5    0.39    1.85
  -5   7   5    2.58    1.64
  -4   7   5   28.13    2.22
   4   7  -5   35.80    2.44
   3   7  -5    2.67    1.98
  -3   7   5    2.51    1.75
  -3   7   5   -0.29    2.18
   2   7  -5    0.74    2.01
  -2   7   5    1.80    1.72
  -2   7   5    1.88    2.14
  -1   7   5   10.51    1.86
  -1   7   5    8.24    2.18
   0   7   5   28.87    2.31
   0   7   5   33.00    2.57
   1   7   5    2.70    1.85
   1   7   5    4.90    2.08
   2   7   5    9.46    1.93
   2   7   5    9.86    2.07
   3   7   5    4.06    1.89
   3   7   5    4.71    1.96
   4   7   5   15.06    1.99
   4   7   5   14.47    2.03
  -4   7  -5   12.40    1.69
   5   7   5    2.84    1.82
  -5   7  -5    4.55    1.59
   6   7   5    7.19    1.83
  -6   7  -5    5.61    1.56
   6   7   5    6.31    1.84
  -7   7  -5   19.90    1.82
   7   7   5   17.15    1.96
   7   7   5   14.09    1.92
  -8   7  -5    2.35    1.51
   8   7   5    0.61    1.69
   8   7   5    2.99    1.69
  -9   7  -5   10.50    1.53
   9   7   5   14.19    1.78
   9   7   5    9.48    1.66
 -10   7  -5    1.52    1.34
  10   7   5   -2.73    1.62
  10   7   5    0.15    1.48
  11   7   5   -1.54    1.55
 -11   7  -5    0.03    1.28
 -12   7  -5   14.14    1.35
 -35   0   6    4.78    2.93
 -34   0   6    6.98    3.63
 -33   0   6    1.99    4.33
 -32   0   6   65.74    5.75
  32   0  -6   52.59    3.48
  31   0  -6    0.07    2.69
  30   0  -6   28.41    3.35
  29   0  -6   13.50    3.26
  27   0  -6    2.89    3.42
  26   0  -6    1.79    2.73
  26   0  -6   -1.09    3.51
  25   0  -6    0.75    2.68
  25   0  -6    3.63    3.64
  24   0  -6    4.53    2.81
  24   0  -6    3.62    3.53
  23   0  -6   13.06    3.04
  23   0  -6   10.34    3.58
  22   0  -6   51.32    4.26
  22   0  -6   43.14    3.75
 -22   0   6   35.36    9.70
  21   0  -6    1.02    3.49
  21   0  -6   -2.05    3.00
  20   0  -6  297.11   12.74
  20   0  -6  283.71   12.55
 -20   0   6  255.15   15.79
  19   0  -6   -0.19    3.35
 -19   0   6   -0.76    8.73
  18   0  -6    1.87    3.24
  18   0  -6    3.46    4.65
 -18   0   6    3.08    8.61
  17   0  -6    1.19    3.24
 -17   0   6    2.66    8.29
  17   0  -6    0.94    4.65
  16   0  -6  339.79   14.86
 -16   0   6  339.57   17.11
  16   0  -6  353.59   15.45
  15   0  -6    5.65    3.06
  15   0  -6    3.39    4.51
 -15   0   6    6.09    7.64
 -14   0   6  105.30    9.08
  14   0  -6  110.63    6.68
  13   0  -6   -1.31    3.15
 -13   0   6    9.89    7.38
  13   0  -6    1.91    4.31
  12   0  -6  158.44    7.26
  12   0  -6  154.17    8.00
 -11   0   6    2.99    6.83
  11   0  -6    5.40    3.05
  11   0  -6    3.59    4.20
 -10   0   6  514.03   24.71
  10   0  -6  574.19   23.43
   9   0  -6   -1.49    2.94
   8   0  -6  765.00   32.43
   8   0  -6  785.19   32.17
   7   0  -6    2.19    4.14
   7   0  -6    0.65    2.69
  -6   0   6   16.32    3.80
   6   0  -6   24.21    3.98
   6   0  -6   19.41    2.70
  -5   0   6    1.90    3.43
   5   0  -6   -0.11    3.82
   5   0  -6    1.19    2.52
  -5   0   6    2.19    2.97
  -4   0   6   83.81    4.43
  -4   0   6   69.18    6.28
   4   0  -6   71.77    5.10
  -4   0   6   75.37    3.21
   4   0  -6   77.21    4.05
  -3   0   6   -2.64    2.57
   3   0  -6    0.61    2.20
   3   0  -6    0.56    3.61
  -3   0   6   -0.50    0.89
  -3   0   6   -1.25    7.52
   2   0  -6    2.07    2.04
  -2   0   6    2.94    1.06
   2   0  -6   -0.42    3.38
  -2   0   6    0.08    9.86
   1   0  -6    8.07    1.90
  -1   0   6    5.63    1.24
   1   0  -6    2.02    3.13
  -1   0   6    7.59   11.68
   0   0  -6 1205.04   49.80
   0   0   6 1217.81   50.40
   0   0  -6 1198.74   49.91
   0   0   6 1224.47   49.73
  -1   0  -6    1.76    1.95
   1   0   6    6.20    6.25
  -1   0  -6    1.83    2.55
   1   0   6    0.59    6.86
   2   0   6 3400.32  139.15
   2   0   6 3380.05  139.11
   3   0   6   22.35    6.88
   3   0   6   27.84    6.26
   4   0   6  913.82   37.75
   4   0   6  886.51   37.68
   5   0   6   13.25    6.20
   6   0   6 3271.94  134.37
   7   0   6    5.55    5.80
   8   0   6 1541.67   63.77
   9   0   6   -2.25    5.16
  10   0   6  163.77    8.74
 -11   0  -6    3.13    2.13
  11   0   6    3.09    4.90
  12   0   6  659.00   28.25
 -12   0  -6  675.00   27.70
 -13   0  -6    4.18    2.52
  13   0   6    2.41    4.78
  13   0   6    2.61   20.95
  14   0   6   20.58   20.89
 -14   0  -6   24.01    3.04
  15   0   6   10.97   20.28
 -15   0  -6    0.76    3.05
  16   0   6  403.38   28.70
  16   0   6  411.01   21.69
 -16   0  -6  458.24   19.16
 -17   0  -6   64.37    4.86
  17   0   6   66.07   20.55
  17   0   6   62.08   10.36
  18   0   6 1068.22   45.60
  18   0   6 1023.63   49.49
  19   0   6   13.27   10.11
  19   0   6   45.27   20.32
  20   0   6   34.91    9.94
  20   0   6   12.91   20.06
  21   0   6   44.79    9.51
  21   0   6   32.20   19.09
  22   0   6  174.43   15.56
  22   0   6  211.46   19.98
  23   0   6   39.59   12.95
  23   0   6   62.31    8.97
  23   0   6   70.81   16.70
  24   0   6   73.28   12.09
  24   0   6   54.77    8.37
  25   0   6    3.50    7.20
  26   0   6  133.31   11.73
  26   0   6   97.07   12.54
  27   0   6   -0.20    9.34
  28   0   6    9.30    8.30
  29   0   6    2.82    7.15
  30   0   6    5.84    6.20
 -35   1   6    1.09    2.52
 -35  -1   6    1.53    2.56
 -34  -1   6    5.50    3.29
 -34   1   6    2.31    3.17
  34  -1  -6    4.71    1.75
 -33  -1   6   -0.97    4.07
 -33   1   6    0.19    3.94
  33  -1  -6    4.02    2.29
 -32   1   6    7.66    4.65
  32  -1  -6    6.32    2.59
 -31   1   6   -2.15    5.17
  31  -1  -6   -1.42    2.93
 -30   1   6    5.49    5.69
  30   1  -6   -1.27    2.67
  30  -1  -6    2.15    3.18
 -29   1   6    9.57    6.01
  29   1  -6    5.42    2.99
  29  -1  -6    7.74    3.36
  27   1  -6    6.23    1.84
  27   1  -6    6.82    3.32
  27  -1  -6    1.91    3.65
  26   1  -6    8.60    1.97
  26   1  -6    3.64    3.44
  26  -1  -6   10.88    3.82
  26   1  -6    5.21    2.92
  25   1  -6    8.77    2.97
  25   1  -6    2.82    3.56
  25  -1  -6    4.80    3.87
  24   1  -6   12.86    3.65
  24  -1  -6    3.53    3.96
  24  -1  -6    7.58    2.58
  24   1  -6    7.74    3.03
  23   1  -6   11.88    3.48
  23  -1  -6    4.41    4.07
  23  -1  -6    7.89    2.70
  23   1  -6    4.58    3.03
 -23   1   6    3.67    9.30
  22  -1  -6   46.88    4.54
  22   1  -6   39.07    4.06
  22   1  -6   37.78    3.63
  22  -1  -6   43.37    3.45
  21  -1  -6    5.29    3.82
  21   1  -6    6.33    3.37
  21   1  -6    5.16    4.79
 -21   1   6   -7.28    8.57
  21   1  -6    5.54    2.98
  21  -1  -6    2.18    2.72
  20  -1  -6   -0.11    3.69
  20   1  -6    0.66    3.28
  20   1  -6    0.14    4.93
 -20   1   6   -3.28    8.28
  20  -1  -6    1.60    2.67
  20   1  -6   -5.57    3.02
  19   1  -6    7.91    3.28
  19  -1  -6    5.25    3.47
  19   1  -6    6.82    4.86
 -19   1   6   13.84    8.01
  19   1  -6    9.28    2.94
  18   1  -6   87.39    4.91
  18  -1  -6   87.24    5.27
  18   1  -6   85.83    5.05
 -18   1   6   91.06    8.82
  18   1  -6   92.81    6.25
  17   1  -6   22.95    3.19
  17  -1  -6   18.38    3.49
  17   1  -6   16.38    4.68
 -17   1   6    7.35    7.49
  17   1  -6   20.09    3.14
 -16   1   6  283.86   14.12
  16   1  -6  276.07   12.52
  16   1  -6  264.62   11.88
  16  -1  -6  272.36   11.97
 -15   1   6    6.43    6.72
  15   1  -6    9.44    4.48
  15   1  -6   10.24    3.02
  14   1  -6  101.60    6.35
 -14   1   6   93.02    7.99
  13  -1  -6    7.45    4.30
 -13   1   6    7.64    6.23
  13   1  -6    1.49    4.26
  12   1  -6  867.14   36.92
  12   1  -6  910.26   37.14
 -12   1   6  916.88   38.04
  12  -1  -6  966.67   37.47
  12   1  -6  898.70   37.43
  11   1  -6    1.34    2.14
  11   1  -6   -1.24    2.94
  11   1  -6    0.93    4.21
 -11   1   6    5.75    6.21
  11  -1  -6    4.62    4.33
  10   1  -6    7.88    3.01
  10   1  -6   10.81    4.35
 -10   1   6   10.92    5.94
  10  -1  -6   15.78    4.29
   9   1  -6   17.78    3.02
  -9   1   6   12.95    4.63
   9   1  -6   20.71    4.33
  -8   1   6   24.82    4.59
   8  -1  -6   28.32    4.28
   8   1  -6   25.12    3.17
  -8   1   6   23.60    6.25
   8   1  -6   26.65    1.32
   7   1  -6   20.40    1.14
  -7   1   6   18.47    4.30
  -7   1   6   21.71    1.52
   7  -1  -6   16.62    4.11
   7   1  -6   24.34    2.95
   7  -1  -6   21.54    2.93
  -7   1   6   21.75    1.42
  -7   1   6   12.75    6.12
  -6   1   6  210.94   11.89
  -6   1   6  243.70   10.74
   6   1  -6  225.02    9.93
  -6   1   6  245.73    9.92
   6   1  -6  241.69   10.32
   6  -1  -6  239.41   10.30
  -6   1   6  239.45    9.87
   6  -1  -6  251.36   10.68
   6   1  -6  243.81   10.87
  -5   1   6   13.60    0.84
  -5   1   6   10.13    3.56
  -5   1   6   12.62    1.43
   5  -1  -6   15.99    3.56
   5  -1  -6   11.52    2.49
   5   1  -6   11.35    2.61
  -5   1   6   10.82    1.28
   5   1  -6   12.08    3.81
  -4   1   6  153.71    6.45
  -4   1   6  158.79    6.63
  -4  -1   6  160.64    6.82
  -4   1   6  160.70    7.42
  -4   1   6  152.67    7.70
   4  -1  -6  150.06    6.98
   4   1  -6  157.83    7.04
  -4   1   6  160.67    6.57
  -4  -1   6  143.75    8.01
   4   1  -6  154.04    7.67
   4  -1  -6  153.58    7.40
  -3   1   6    7.30    0.87
  -3   1   6    8.38    1.47
   3  -1  -6    6.50    2.16
   3   1  -6    7.92    2.43
  -3   1   6    4.86    4.93
  -3  -1   6    5.68    1.53
  -3  -1   6    4.62    4.34
  -3   1   6    8.07    1.32
   3   1  -6   10.33    3.47
   3  -1  -6   10.88    3.03
   2  -1  -6   37.07    3.14
  -2   1   6   36.35    6.41
  -2  -1   6   27.42    4.75
  -2   1   6   35.43    2.01
  -2   1   6   34.46    3.45
  -2   1   6   33.51    1.71
   2   1  -6   35.94    2.86
   2  -1  -6   35.59    2.36
   1  -1  -6    0.77    2.44
   1  -1  -6    0.12    1.53
   1   1  -6    0.71    2.46
  -1   1   6    1.96    7.52
  -1  -1   6   -0.54    4.65
  -1   1   6    0.80    1.04
  -1   1   6    0.79    3.89
   0   1   6  369.02   15.10
   0  -1  -6  377.85   15.20
   0   1  -6  341.67   15.33
   0  -1  -6  362.96   15.05
   0   1   6  333.99   17.52
   0  -1   6  362.22   15.83
   0   1   6  365.30   15.02
   0   1   6  365.77   15.71
   0   1   6  371.76   15.85
   1   1   6   -6.89    7.36
   1  -1   6   -1.07    5.93
  -1  -1  -6    0.23    1.78
   1   1   6    1.26    1.63
  -1  -1  -6    0.48    1.17
   1  -1   6   -1.97    4.61
   1   1   6   -1.12    9.88
   1   1   6    2.45    6.95
   1   1   6   -0.05    4.81
   1   1   6    0.81    1.24
   1   1   6   -1.31    5.13
   2  -1   6  559.65   23.38
   2   1   6  497.71   23.94
  -2  -1  -6  532.98   22.44
   2   1   6  548.78   22.51
   2   1   6  571.79   25.34
   2  -1   6  569.88   23.16
   2   1   6  556.31   23.80
   2   1   6  583.44   23.34
   2   1   6  552.04   22.45
   2   1   6  540.41   23.38
  -3  -1  -6    0.57    0.78
   3   1   6   -0.86    1.77
   3   1   6    1.98    7.16
   3   1   6   -8.31   11.94
   3   1   6   -1.08    1.47
   3   1   6    5.19    6.26
   3   1   6    4.50    5.91
   3  -1   6   -0.80    5.62
   4   1   6   18.34    1.98
   4   1   6    6.29   13.43
   4   1   6   18.60    7.35
   4   1   6    7.33    6.44
   4   1   6   17.46    1.79
   4   1   6   11.45    7.17
   4  -1   6   19.98    5.74
   5   1   6   11.22    2.02
   5   1   6   26.18   14.51
   5   1   6   10.23    7.33
   5   1   6    4.42    7.92
   5   1   6   12.14    1.82
   5  -1   6   10.39    5.54
   6   1   6  133.11   11.21
   6   1   6  160.39    6.94
   6   1   6  146.04   10.03
   6   1   6  162.53    7.04
   6   1   6  159.70   16.99
   6   1   6  151.15   10.02
  -6  -1  -6  161.99    6.78
   6   1   6  162.54    9.92
   6   1   6  163.76    8.99
   7   1   6   14.87    7.63
   7   1   6   12.27    1.92
   7   1   6   11.25   11.29
   7   1   6   13.45    5.32
   7   1   6    7.41    6.88
   7   1   6   11.79    2.17
   7   1   6   13.51   16.18
   7   1   6    6.47    7.38
  -7  -1  -6    9.98    1.44
   8   1   6  669.76   27.81
   8   1   6  751.75   30.51
   8   1   6  671.25   28.54
   8  -1   6  646.90   28.57
   8   1   6  695.28   33.08
   8   1   6  703.85   29.01
   8   1   6  666.03   29.29
   9   1   6    8.08   11.14
   9   1   6    0.37    5.20
   9   1   6    1.55    1.48
   9  -1   6    1.07    5.06
   9   1   6   -0.55    8.31
  10  -1   6   15.08    4.72
  10   1   6   27.76   10.75
  10   1   6    9.05    4.91
  10   1   6   15.69    1.69
  10   1   6   13.94    8.17
  11   1   6    1.45    4.89
  11   1   6   -2.13   10.35
  11  -1   6   -2.04    4.42
  11   1   6    6.17   15.78
  11   1   6   -4.48    8.23
 -12   1  -6   23.14    2.77
  12   1   6   19.14    5.11
  12   1   6   22.02   10.46
  12  -1   6   24.51    4.48
  12   1   6   23.25    1.88
  12   1   6   21.89    8.75
 -13   1  -6   15.71    2.78
  13  -1   6    8.05    4.13
  13   1   6   13.52   16.45
  13   1   6   14.93    2.18
  13   1   6   11.49    1.65
  13   1   6    9.38   10.44
  13   1   6    6.20    8.51
  14   1   6   89.36    4.13
  14   1   6   77.47    3.85
  14   1   6   62.93   16.99
 -14   1  -6   77.71    4.63
  14   1   6   66.35   11.01
  14   1   6   82.56   10.16
  15   1   6   21.24    1.94
  15   1   6   20.61    2.31
  15   1   6   11.02   17.19
 -15   1  -6   26.23    3.38
  15   1   6   12.90   11.09
  15   1   6   21.43    9.50
  16   1   6  169.75    7.46
  16   1   6  186.60   19.05
 -16   1  -6  167.71    8.15
  16   1   6  176.57   12.28
  17   1   6   -1.76    1.89
  17   1   6   -3.40   17.50
 -17   1  -6    0.44    3.64
  17   1   6    8.87   11.73
  17   1   6    1.27    8.94
  18   1   6  146.18    6.63
  18   1   6  124.93   14.50
  18   1   6  165.45   11.83
 -18   1  -6  154.73    7.88
  18  -1   6  121.22   24.93
  18   1   6  117.11   18.36
  19   1   6   69.96    9.77
  19   1   6   68.87   12.71
 -19   1  -6   52.48    5.30
  19   1   6   49.80   17.30
  19  -1   6   45.26   24.38
  20  -1   6  104.02   11.67
  20   1   6  113.94   13.90
  20   1   6  145.66   11.16
 -20   1  -6  128.75    7.61
  20   1   6  130.58   17.81
  20  -1   6  104.90   24.33
  21   1   6    1.37   11.88
  21   1   6    6.06    8.82
  21  -1   6   22.19    9.65
 -21   1  -6   13.78    5.07
  21  -1   6    4.10   21.65
  21   1   6  -11.90   16.03
  22   1   6   -6.73   11.93
  22  -1   6  -12.34   20.24
  22   1   6   12.56   14.40
  23   1   6   16.43   11.02
  23  -1   6    8.11    9.11
 -23   1  -6   18.11    6.08
  23   1   6   17.74   13.38
  23  -1   6    0.72   18.63
  24  -1   6   -2.63   16.81
  24   1   6    3.90   11.52
  24   1   6    9.14   10.33
  24  -1   6   -3.61    8.38
  25  -1   6    5.52   15.75
  25  -1   6    2.28    7.32
  25   1   6  -16.68   10.31
  26  -1   6  -12.59   13.18
  26   1   6    1.96    9.17
  26  -1   6   -7.93   11.54
  26  -1   6    6.24    6.68
  26   1   6    0.29    8.39
  27  -1   6    3.77   10.93
  27   1   6    4.18    8.53
  27  -1   6   -1.54   10.66
  27  -1   6    4.22    5.99
  28  -1   6   32.07    9.34
  29  -1   6    7.56    7.79
  30  -1   6    5.52    6.47
  31  -1   6   16.88    4.90
  34  -2  -6    0.98    1.58
  33  -2  -6    2.26    2.21
 -33  -2   6   -0.85    2.84
  32  -2  -6   51.07    3.44
  32   2  -6   45.98    2.35
 -32   2   6   45.78    4.23
  31  -2  -6    7.48    3.00
  31   2  -6    9.27    1.50
 -31   2   6   13.54    4.17
  30  -2  -6   15.10    3.40
  30   2  -6   18.44    1.84
 -30   2   6   18.03    4.76
  29  -2  -6    1.19    3.50
  29   2  -6    0.82    1.79
 -29   2   6    4.60    5.05
  28  -2  -6   18.70    3.90
  28   2  -6   25.48    2.26
 -28   2   6   26.39    9.46
 -28   2   6   17.48    5.50
 -27   2   6    5.41    9.44
  26  -2  -6   11.35    4.16
 -26   2   6    6.82    5.75
  25   2  -6   43.45    4.00
  25  -2  -6   47.01    4.72
  25   2  -6   42.18    2.93
 -25   2   6   44.02    6.41
 -24   2   6  141.62    9.07
  24  -2  -6  159.18    7.88
  24   2  -6  138.84    7.31
 -23   2   6   28.66    8.87
 -23   2   6   30.26    6.40
  23   2  -6   40.22    3.49
  23   2  -6   43.21    3.88
  23  -2  -6   32.08    4.64
 -22   2   6   71.33    7.01
  22   2  -6   73.03    4.56
  22   2  -6   77.77    4.77
  22  -2  -6   83.52    5.52
 -22   2   6   67.01    9.38
  22   2  -6   69.21    5.87
  21   2  -6   49.08    5.11
  21   2  -6   34.04    3.76
  21  -2  -6   49.77    4.64
  21   2  -6   38.22    3.57
 -21   2   6   32.41    6.30
 -21   2   6   40.15    8.33
  21   2  -6   42.58   12.87
 -20   2   6  107.43    7.61
  20   2  -6  101.62    5.34
 -20   2   6  100.52    9.25
  20   2  -6   91.92    6.61
  20   2  -6   99.52    5.51
  19   2  -6  123.87    6.26
 -19   2   6  123.34    8.17
  19   2  -6  123.29    5.62
  19   2  -6  128.22    6.40
 -19   2   6  136.10    9.66
  19   2  -6  134.57    7.41
  18   2  -6   27.43    3.27
  18   2  -6   30.87    4.82
 -18   2   6   19.67    6.87
  18   2  -6   30.89    3.19
 -18   2   6   28.10    5.70
  17   2  -6   14.99    2.83
 -17   2   6    9.20    5.29
 -17   2   6    9.00    6.53
  17   2  -6   17.42    4.68
  17   2  -6   11.19    2.95
  16   2  -6  100.79    5.27
 -16   2   6  110.19    7.02
 -16   2   6  102.56    8.14
  16   2  -6  111.89    6.40
  16   2  -6   94.52    5.35
 -15   2   6   12.06    5.04
  15   2  -6   10.44    2.67
 -15   2   6   23.31    6.25
  15   2  -6   10.93    4.38
  15   2  -6    8.50    2.80
 -14   2   6    1.55    4.70
  14   2  -6    1.41    2.52
  14   2  -6   -1.48    2.75
 -14   2   6    4.94    5.80
  14   2  -6    1.62    4.22
  13   2  -6   38.39    3.26
 -13   2   6   43.16    5.07
  13   2  -6   40.96    3.25
 -13   2   6   37.40    6.09
  13   2  -6   43.77    4.71
  13   2  -6   36.21    2.95
 -12   2   6  773.08   33.44
  12   2  -6  821.34   33.01
  12   2  -6  770.85   33.41
 -12   2   6  795.56   33.79
  11   2  -6    8.68    2.88
 -11   2   6    7.46    5.35
  11   2  -6    7.74    4.36
  10   2  -6   35.26    3.56
  10   2  -6   35.60    4.69
 -10   2   6   42.53    5.59
  10   2  -6   36.37    1.96
   9   2  -6   69.67    3.20
   9   2  -6   75.37    4.30
  -9   2   6   71.66    5.27
  -9   2   6   78.98    6.09
   9   2  -6   68.71    5.34
   8   2  -6    1.15    2.82
  -8   2   6    1.55    3.83
   8   2  -6    3.06    4.19
   7   2  -6  143.74    6.39
  -7   2   6  141.50    6.95
   7   2  -6  122.66    5.90
  -7   2   6  139.43    7.72
   7   2  -6  140.19    7.09
   6   2  -6  463.66   19.47
   6   2  -6  455.88   19.32
  -6   2   6  488.99   19.69
   6   2  -6  464.44   19.79
  -6   2   6  457.36   20.02
  -5   2   6   10.29    4.42
   5   2  -6   12.07    2.93
   5   2  -6    7.69    2.87
  -5   2   6   11.36    1.69
   5   2  -6   12.08    3.81
   4   2  -6    1.48    3.60
   4   2  -6    1.75    2.77
  -4   2   6    3.15    4.20
  -4   2   6    1.81    1.63
  -3   2   6   14.73    1.83
  -3   2   6    7.51    6.21
   3   2  -6   12.48    3.02
  -2   2   6  186.19    9.74
   2  -2  -6  171.38    7.50
  -2   2   6  187.38    9.49
  -2   2   6  175.02    7.45
  -2   2   6  175.37    7.53
   2   2  -6  161.43    7.90
  -1   2   6   40.56    2.76
  -1  -2   6   43.77    5.24
  -1   2   6   39.54    7.07
  -1   2   6   47.19    2.61
  -1   2   6   44.57    6.12
   0   2   6  197.65    8.37
   0   2   6  206.64   10.07
   0   2   6  202.92   13.85
   0  -2   6  191.30    9.32
   0   2   6  204.05   10.98
   0   2   6  194.73    8.29
   0   2   6  190.10    8.17
   1   2   6   20.17    2.15
   1  -2   6   15.53    4.25
   1   2   6   18.51   10.97
   1   2   6   18.32    7.63
   1   2   6   18.51    2.09
   1   2   6   18.61    1.78
   2   2   6  123.23    5.44
   2  -2   6  117.68    6.42
   2   2   6  108.00    8.89
   2   2   6  133.20   12.41
   2   2   6  128.29    9.94
   2   2   6  124.64    9.55
   2   2   6  116.18    5.24
   3   2   6   19.49    2.24
   3   2   6   16.78    2.22
   3   2   6   22.50    6.78
   3   2   6   22.10    5.28
   3   2   6   21.88   10.84
   3   2   6   21.61    9.26
   3   2   6   11.60    7.77
   3   2   6   21.58    1.91
   4   2   6    7.24    2.02
   4   2   6    9.30    2.02
   4   2   6    7.65    5.21
   4   2   6   12.79    6.74
   4   2   6   -6.92   11.31
   4   2   6    7.86    9.93
   4   2   6   -1.44    7.81
   4   2   6    3.45    1.74
   5   2   6   -3.04    6.69
   5   2   6   10.90   11.85
   5   2   6    0.94    4.90
   5   2   6    7.22    6.75
   5   2   6    1.51    1.80
   5   2   6    7.86    7.53
   5   2   6   -8.88   10.18
   5   2   6   -0.99    1.97
   6   2   6  105.66    8.24
   6   2   6  112.80    6.97
   6   2   6  112.74   12.76
   6   2   6  110.63    8.60
   6   2   6  116.21    7.90
   6   2   6  114.13    8.82
   6   2   6  105.80    5.04
   7   2   6    5.74    4.78
   7   2   6    0.17   11.50
   7   2   6    4.70    6.13
   7   2   6    4.27    1.99
   8   2   6   90.08    6.24
   8   2   6   89.07   12.32
   8   2   6   89.36    4.50
   8   2   6   93.42    4.34
   8   2   6   89.94    7.56
   9   2   6    3.10    1.91
   9   2   6   -0.04    1.55
   9   2   6    0.09    2.14
   9   2   6   -2.72    4.80
   9   2   6    4.21   11.36
   9   2   6   -3.59   11.21
   9   2   6    2.05    7.42
   9   2   6    2.62    2.00
   9   2   6    3.55    6.31
  10   2   6   54.08    2.90
  10   2   6   55.61    3.24
  10   2   6   56.88    3.26
  10   2   6   57.52   11.92
  10   2   6   53.81   11.13
  10   2   6   54.37    3.18
  10   2   6   42.66    7.92
  10   2   6   41.88    7.15
  11   2   6    0.54    2.07
  11   2   6    2.85    1.62
  11   2   6   -0.52    2.17
  11   2   6   -3.56   11.37
  11   2   6   -7.12   11.21
  11   2   6  -11.11    7.74
  11   2   6   -0.04    2.16
  11   2   6    0.14    6.59
  12   2   6   14.81    2.34
  12   2   6   14.35    1.86
  12   2   6   15.87    2.35
  12   2   6   20.72   11.89
  12   2   6   21.13   11.74
  12   2   6   21.77    2.42
  12   2   6   10.18    8.39
  12   2   6   18.79    6.95
  13   2   6   87.53    9.81
  13   2   6   71.31    8.36
  13   2   6   78.33    3.97
  13   2   6   88.83    4.27
  13   2   6   77.11    4.22
  13   2   6   75.54   12.71
  13   2   6   72.29   12.77
 -13   2  -6   86.76    4.71
 -14   2  -6   -0.52    3.01
  14   2   6    8.05   12.10
  14   2   6    2.47    2.19
  14   2   6    0.72    1.80
  14   2   6   -7.88   12.37
  14   2   6    2.51    8.87
  14   2   6    6.66    7.77
 -15   2  -6    4.87    3.20
  15   2   6    6.33    1.88
  15   2   6    6.49    2.24
  15   2   6   23.25   12.36
  15   2   6   20.33   12.89
  15   2   6    7.61    9.65
  16   2   6  463.81   19.84
  16   2   6  481.27   19.97
  16   2   6  494.20   24.39
  16   2   6  520.36   24.69
 -16   2  -6  494.69   20.37
  16   2   6  433.50   22.95
 -17   2  -6   14.94    3.82
  17   2   6   11.26   12.86
  17   2   6   -0.24   13.53
  17   2   6   12.33    2.33
  17   2   6   10.14    2.05
  17   2   6   13.16   10.49
  18   2   6   48.04   11.12
  18   2   6   29.76   13.51
 -18   2  -6   31.78    4.50
  19   2   6   18.58   11.17
 -19   2  -6   41.35    4.90
  19   2   6   29.71   12.97
  20   2   6   25.41   10.90
 -20   2  -6   31.00    4.88
  20   2   6   14.75   12.41
  21  -2   6    8.92   24.94
  21   2   6   -3.12   10.53
  21   2   6   -8.86   11.57
  22  -2   6    4.42    9.36
  22   2   6    2.59   10.49
 -22   2  -6   16.60    5.55
  22   2   6   19.79   10.72
  23  -2   6   20.74    9.20
 -23   2  -6   13.98    5.80
  24  -2   6   51.87    8.79
  24  -2   6   18.55   19.42
 -24   2  -6   56.74    6.71
  24   2   6   19.35    9.03
  25  -2   6    3.84    7.32
  25  -2   6    7.71   17.11
 -25   2  -6   -5.96    6.35
  25   2   6   -7.82    7.86
  26  -2   6   63.73    7.16
 -26   2  -6   80.09    7.47
 -27   2  -6   12.17    6.57
  27  -2   6  -10.61   11.97
 -28   2  -6   11.43    6.41
  28  -2   6   -1.41    8.99
  29  -2   6    4.17    7.32
  30  -2   6    8.93    5.76
  32  -3  -6    3.73    2.08
  32   3  -6    1.18    1.00
  31  -3  -6    3.02    2.53
  31   3  -6    7.14    1.34
  30  -3  -6    3.23    2.87
  30   3  -6    0.29    1.48
  29  -3  -6   -3.26    3.25
 -29   3   6   -3.68    3.68
  29   3  -6    3.06    1.70
  28  -3  -6   12.19    3.61
 -28   3   6   11.51    4.09
 -28   3   6   14.12    8.20
  28   3  -6   11.75    1.98
  27  -3  -6   10.42    3.82
 -27   3   6    0.72    4.30
 -27   3   6    7.20    8.47
  27   3  -6    2.63    1.99
  26  -3  -6    3.78    3.98
 -26   3   6   11.21    4.66
 -26   3   6    4.57    8.58
  26   3  -6    6.58    2.10
 -25   3   6  -16.49    9.08
  24  -3  -6   61.08    5.07
 -24   3   6   65.38    5.91
 -24   3   6   56.50    9.26
  24   3  -6   68.03   12.86
  24   3  -6   62.55    3.56
  23  -3  -6    5.90    4.11
 -23   3   6   13.80    5.09
  23   3  -6    8.73    2.24
 -23   3   6   19.58    8.58
  23   3  -6    3.15   12.95
 -22   3   6   43.83    5.67
  22   3  -6   48.21    2.80
  21   3  -6   25.98    3.44
  21   3  -6   22.96    2.15
 -21   3   6   18.63    5.35
 -21   3   6   19.31    7.83
  21   3  -6    9.36   13.33
 -20   3   6  319.92   14.50
  20   3  -6  311.02   13.13
  20   3  -6  304.50   13.58
  20   3  -6  326.89   20.06
 -20   3   6  314.72   15.88
  20   3  -6  306.03   14.07
  19   3  -6    0.13    4.15
  19   3  -6    3.19    3.10
  19   3  -6    4.71   14.41
 -19   3   6   -5.29    7.05
  19   3  -6   -0.28    1.89
 -19   3   6    0.74    5.11
  19   3  -6   -0.41    2.71
  18   3  -6    2.47    2.71
 -18   3   6    6.36    5.05
 -18   3   6    8.03    6.89
  18   3  -6    7.57    4.40
  18   3  -6    8.65    3.17
  17   3  -6    5.67    2.69
 -17   3   6    5.02    4.87
 -17   3   6   -0.82    6.47
  17   3  -6    9.79    4.38
  17   3  -6    4.94    3.10
 -16   3   6   77.29    5.75
  16   3  -6   70.12    4.03
 -16   3   6   67.64    7.03
  16   3  -6   65.20    5.47
  16   3  -6   57.82    4.32
  15   3  -6    6.30    2.53
 -15   3   6    9.05    4.67
  15   3  -6   13.76    3.17
 -15   3   6    7.35    5.89
  15   3  -6   13.14    4.38
  14   3  -6    0.73    2.46
  14   3  -6   -1.56    2.45
 -14   3   6    2.91    4.47
  14   3  -6   -1.84    2.91
 -14   3   6   -0.17    5.51
  14   3  -6   -1.22    4.42
  13   3  -6    7.62    2.65
  13   3  -6    5.35    2.35
 -13   3   6    8.05    4.43
  13   3  -6   11.61    3.07
 -13   3   6    7.78    5.43
  13   3  -6    6.65    4.46
  12   3  -6   28.38    3.27
  12   3  -6   29.48    2.67
 -12   3   6   32.92    4.53
  12   3  -6   30.97    3.39
 -12   3   6   33.54    5.57
  12   3  -6   35.82    4.86
  11   3  -6  159.49    7.32
  11   3  -6  148.27    7.19
 -11   3   6  140.39    8.43
  11   3  -6  154.21    8.11
 -11   3   6  151.98    7.77
  11   3  -6  148.56    6.81
  10   3  -6  230.68    9.98
  10   3  -6  216.63    9.83
  10   3  -6  219.06    9.50
 -10   3   6  204.03   10.72
  10   3  -6  222.24   10.59
   9   3  -6   -2.62    2.97
  -9   3   6    0.71    4.41
   9   3  -6   -0.54    4.30
   9   3  -6    1.68    3.22
   8   3  -6  105.78    4.94
   8   3  -6  109.36    6.45
   8   3  -6  107.40    6.00
   8   3  -6  104.13    5.56
   7   3  -6   93.18    4.73
   7   3  -6   93.89    4.43
   7   3  -6   99.02    5.98
   7   3  -6   95.82    5.23
   6   3  -6  176.20    8.39
   6   3  -6  193.14    8.05
  -6   3   6  187.70    8.08
   6   3  -6  195.18    9.08
   6   3  -6  185.78    8.57
  -5   3   6    1.50    1.73
   5   3  -6   -1.80    3.83
   5   3  -6    1.46    2.80
  -4   3   6  763.95   30.89
  -4   3   6  749.40   32.05
   4   3  -6  718.44   31.20
  -3   3   6   10.33    1.87
  -3   3   6   14.62    6.96
  -3   3   6   14.68   10.07
   3   3  -6   10.38    3.71
  -2   3   6   21.21    6.89
  -2   3   6    9.07   10.35
  -2   3   6   12.31    1.95
  -1   3   6   23.24    6.48
  -1   3   6    8.69   10.27
  -1   3   6   14.39    2.04
   0   3   6   15.43    2.11
   0   3   6   18.69   10.50
   0   3   6    7.07    6.33
   1   3   6    9.47    2.06
   1   3   6   10.92    3.54
   1   3   6   10.83    6.26
   1   3   6   -2.39   10.42
   2   3   6    5.04    6.73
   2   3   6    2.30    3.75
   2   3   6   -4.48   10.71
   2   3   6    1.66    5.99
   2   3   6    0.17    1.98
   2   3   6    1.49    1.66
   3   3   6   -6.73    7.26
   3   3   6    5.03   10.81
   3   3   6   -3.87    5.71
   3   3   6   -1.23    1.76
   4   3   6  296.05   15.12
   4   3   6  319.24   17.79
   4   3   6  313.50   13.08
   5   3   6    2.80    2.04
   5   3   6    1.41    7.59
   5   3   6    3.46   11.35
   5   3   6    4.49    6.60
   5   3   6    1.79    1.84
   6   3   6   93.10    4.46
   6   3   6   94.99    8.70
   6   3   6   89.91   13.20
   6   3   6   90.22    7.84
   6   3   6   86.80    4.29
   7   3   6    0.05    2.18
   7   3   6   -5.84   12.14
   7   3   6    1.69    7.96
   7   3   6    4.64    6.25
   7   3   6   -0.04    1.97
   8   3   6   10.33    2.28
   8   3   6    5.82    1.66
   8   3   6    3.04    8.09
   8   3   6    5.92    6.24
   8   3   6    7.37    2.04
   9   3   6    4.56    2.19
   9   3   6    5.78    1.70
   9   3   6    3.20    8.37
   9   3   6   13.32    6.13
   9   3   6    4.06    2.17
  10   3   6    9.53    1.90
  10   3   6   16.67   13.07
  10   3   6   -0.14    8.72
  10   3   6    5.68    2.19
  10   3   6    8.12    2.28
  11   3   6    1.86    1.83
  11   3   6    5.05   13.36
  11   3   6    0.73    9.06
  11   3   6    2.24    2.27
  11   3   6   -0.77    2.40
  12   3   6  301.83   12.94
  12   3   6  301.63   19.49
  12   3   6  289.18   16.18
  12   3   6  316.33   13.06
  12   3   6  303.99   13.07
  13   3   6   14.71    2.57
  13   3   6   13.17    2.13
  13   3   6   16.54   14.30
  13   3   6   12.47    9.81
  13   3   6   12.21    2.61
 -13   3  -6   11.00    3.33
  14   3   6   49.63    3.31
  14   3   6   48.37    3.06
  14   3   6   58.09   14.31
  14   3   6   39.71   10.27
 -14   3  -6   46.88    4.20
  14   3   6   49.82    3.48
  15   3   6   25.02    2.47
  15   3   6   24.44   14.42
  15   3   6   30.96   10.24
 -15   3  -6   27.53    3.91
  15   3   6   26.73    3.06
  16   3   6    6.39   10.45
  16   3   6    9.31   14.56
  16   3   6    5.28    2.15
 -16   3  -6    5.83    3.83
  17   3   6    5.58   10.39
  17   3   6    2.42   14.06
 -17   3  -6    4.99    4.11
  18   3   6   40.05   10.40
  19   3   6   -2.57   10.28
 -20   3  -6  294.96   13.48
  20   3   6  266.54   15.86
 -21   3  -6    3.31    5.03
 -22   3  -6    0.80    5.08
  22   3   6   -0.14    8.83
 -23   3  -6   -0.83    5.42
  23  -3   6  -18.62   22.74
  23  -3   6  -11.00    8.28
  23   3   6    7.03    7.84
 -24   3  -6   54.88    6.24
  24  -3   6   53.30    8.02
 -25   3  -6    0.97    5.55
  25  -3   6    4.18   16.38
 -26   3  -6   13.78    5.52
  26  -3   6   -8.54   13.55
 -27   3  -6    0.85    5.16
  27  -3   6    6.51   10.43
  28  -3   6   -3.10    7.40
  29  -3   6    6.28    5.61
  30  -4  -6    3.73    1.90
  30   4  -6    3.94    1.08
  29  -4  -6    2.19    2.38
  29   4  -6   -0.73    1.30
  28  -4  -6    3.10    2.77
  28   4  -6    4.14    1.55
  27  -4  -6   -2.08    3.09
  27   4  -6   -1.07    1.66
  26  -4  -6    3.22    3.36
 -26   4   6    6.48    7.18
  26   4  -6    6.41    1.84
  25  -4  -6   15.04    3.59
  25   4  -6   13.91   11.77
 -25   4   6    4.05    7.65
  25   4  -6   12.48    2.09
  24   4  -6   -1.05    1.96
  24   4  -6   -1.19    1.51
 -23   4   6   -9.89    8.02
  23   4  -6   10.59   12.68
  23   4  -6    1.40    1.66
  23  -4  -6    6.75    3.74
 -22   4   6   68.76    8.58
  22   4  -6   55.61   13.89
  21   4  -6    4.68    1.87
  21   4  -6    4.78    2.15
 -21   4   6    8.44    7.40
  21   4  -6   -3.02   14.03
  20   4  -6   48.23    3.00
  20   4  -6   46.06    3.11
 -20   4   6   54.52    7.96
  19   4  -6    3.81    2.05
  19   4  -6    4.94    2.16
 -19   4   6    4.63    6.98
  18   4  -6  210.10    9.13
  18   4  -6  207.25    9.14
 -17   4   6    5.48    6.45
  17   4  -6    9.45   14.73
  17   4  -6    5.72    2.25
  16   4  -6    9.80   14.94
  15   4  -6   33.49   14.77
  15   4  -6   17.26    4.18
  14   4  -6   80.76    5.75
  13   4  -6    0.92    3.06
  13   4  -6    3.08    4.28
  12   4  -6   26.68    3.48
  12   4  -6   29.10    4.75
  11   4  -6   35.16    2.27
  11   4  -6   25.93    3.76
  11   4  -6   35.97    4.97
  10   4  -6   86.56    4.13
  10   4  -6   91.11    6.25
  10   4  -6   87.80    5.31
  -9   4   6   14.37    2.28
   9   4  -6   24.23    4.60
   9   4  -6   17.74    3.72
  -8   4   6  399.13   16.38
   8   4  -6  379.60   17.15
   8   4  -6  376.83   16.90
  -7   4   6    0.73    2.09
   7   4  -6    1.23    4.28
   7   4  -6    6.08    3.82
  -6   4   6   22.61    2.32
   6   4  -6   20.80    4.42
   6   4  -6   26.27    4.19
  -5   4   6   12.10    2.28
   5   4  -6   15.77    4.23
   5   4  -6   12.62    3.10
   5   4  -6   13.75    4.12
   4   4  -6    4.60    3.20
  -4   4   6    3.68    2.19
   4   4  -6    4.15    3.91
   4   4  -6    7.86    4.10
  -3   4   6    0.44    2.04
   3   4  -6   -2.45    3.44
  -2   4   6  136.68    6.24
   2   4  -6  138.53    7.19
   1   4  -6    7.01    4.13
  -1   4   6   18.91    7.45
  -1   4   6   12.02    2.21
  -1   4   6   11.32   10.79
   0   4   6   27.90   11.30
   0   4   6   34.90    2.70
   0   4   6   26.48    7.51
   0   4  -6   39.95    4.87
   1   4   6    5.55    1.92
  -1   4  -6    5.21    4.72
   1   4   6    1.76   11.22
   1   4   6    7.74    7.09
   1   4   6    3.45    2.19
   2   4   6    6.06    1.95
  -2   4  -6    2.84    5.13
   2   4   6   19.16   11.39
   2   4   6    3.97    7.00
   2   4   6    7.77    2.26
   3   4   6    4.76   11.85
   3   4   6   -2.17    2.02
   3   4   6    0.45    6.64
   4   4   6    9.21   12.34
   4   4   6    7.54    6.52
   4   4   6   16.82    2.24
   5   4   6   -2.60   12.95
   5   4   6    1.99    2.45
   5   4   6   -2.39    6.36
   5   4   6   -1.27    2.08
   6   4   6   27.17    2.55
   6   4   6   29.40    2.84
   6   4   6   34.55   13.45
   7   4   6   13.69    2.36
   7   4   6   17.42    2.59
   8   4   6   26.78    2.57
   8   4   6   21.70    2.65
   8   4   6   15.13   14.61
   9   4   6    5.48    2.35
   9   4   6    2.02    2.43
   9   4   6   12.95   14.39
  10   4   6    4.31    2.43
  10   4   6    2.24    2.49
  10   4   6   -5.56   14.84
  11   4   6   22.23   15.16
  11   4   6   17.70    2.71
  11   4   6   17.34    2.65
 -11   4  -6   17.46    3.51
  12   4   6  127.72   16.57
  12   4   6  124.88    6.19
  12   4   6  132.26    6.13
 -12   4  -6  131.02    6.82
  13   4   6   35.68   15.41
  13   4   6   51.28    3.43
  13   4   6   48.36    3.47
 -13   4  -6   49.88    4.48
  14   4   6   16.59   14.88
  14   4   6   19.38    2.66
 -14   4  -6   17.34    4.03
  14   4   6   15.78    2.83
  15   4   6   32.64    3.01
  15   4   6   22.99    2.84
 -16   4  -6   -0.54    4.23
  16   4   6   -5.80   15.22
 -17   4  -6    4.85    4.50
  17   4   6    6.92   15.05
 -18   4  -6   14.07    4.79
  18   4   6   12.24   14.30
 -19   4  -6    9.30    4.93
  19   4   6   14.81   14.11
 -20   4  -6   61.20    5.79
 -21   4  -6   -6.76    5.01
 -22   4  -6  105.72    7.11
 -23   4  -6   -4.17    4.22
 -23   4  -6    5.76    4.93
  23  -4   6   12.25   19.41
 -24   4  -6    2.45    3.78
 -24   4  -6   -6.77    4.82
  24  -4   6   11.38   16.32
 -25   4  -6   -2.45    2.73
 -25   4  -6   -2.50    4.57
  25  -4   6    9.18   12.63
  27   5  -6   -0.34    1.12
  26  -5  -6   51.89    3.28
  26   5  -6   60.51    2.85
  25  -5  -6    8.84    2.47
  25   5  -6   12.27    1.61
  24  -5  -6    1.46    2.77
  24   5  -6    6.36   10.49
  24   5  -6    4.04    1.61
  23  -5  -6   10.95    3.06
  23   5  -6    8.81    1.81
  22   5  -6   27.32    2.08
  22  -5  -6   35.08    3.55
  22   5  -6   30.09    2.30
  21  -5  -6    3.67    3.29
  21   5  -6    3.64    1.88
  21   5  -6   -0.72    1.65
  21   5  -6    3.74   12.59
  20   5  -6   12.87    1.86
  20  -5  -6    9.81    3.42
  20   5  -6    9.69    1.97
 -20   5   6   -2.26    1.40
  20   5  -6   11.09   13.23
  19   5  -6    2.04    1.90
  19  -5  -6    4.26    3.53
 -19   5   6    2.99    1.68
  19   5  -6    1.37    1.96
 -18   5   6   15.81    2.07
  18   5  -6   -8.14   14.36
 -17   5   6   30.29    2.51
  17   5  -6   29.10   15.15
  16   5  -6    1.90    1.94
  16   5  -6    2.87   15.28
  16   5  -6    7.08    2.11
  15   5  -6    9.24    1.98
  15   5  -6    3.90    2.13
 -15   5   6    5.95    2.12
  15   5  -6    6.60   15.54
  14   5  -6    1.51    2.14
  14   5  -6    1.50    1.84
 -14   5   6   -4.59    2.14
  13   5  -6    4.46    2.28
  13   5  -6    5.19    1.80
 -13   5   6    5.34    2.24
  12   5  -6   78.32    3.95
 -12   5   6   84.25    4.29
  11   5  -6   11.61    1.85
 -11   5   6   12.44    2.40
  10   5  -6   17.02    2.03
 -10   5   6   18.15    2.49
  10   5  -6   15.25    3.58
   9   5  -6    3.25   14.69
   9   5  -6   12.11    1.97
   9   5  -6    7.69    4.32
  -9   5   6    9.68    2.42
   9   5  -6    8.50    3.51
   8   5  -6   92.92   15.34
   8   5  -6   87.93    6.27
  -8   5   6  100.55    4.91
   8   5  -6   89.57    5.66
   7   5  -6    7.57   14.38
   7   5  -6   13.08    4.56
  -7   5   6   13.41    2.58
   7   5  -6   16.79    3.83
   6   5  -6   12.01   13.92
   6   5  -6   -0.14    4.47
  -6   5   6    0.21    2.51
   6   5  -6   -2.04    3.95
   5   5  -6   43.31   14.01
  -5   5   6   34.79    3.04
   5   5  -6   30.70    4.51
   5   5  -6   30.74    4.85
   4   5  -6  425.39   18.57
   4   5  -6  406.20   18.63
  -4   5   6  439.52   17.95
   3   5  -6   27.12    4.60
  -3   5   6   20.46    2.75
   3   5  -6   17.10    4.52
   2   5  -6  131.01    7.68
   2   5  -6  146.95    8.03
  -2   5   6  160.03    6.96
   2   5  -6  156.98   14.43
   2   5  -6  144.78    8.08
  -1   5   6    3.52    2.20
  -1   5   6    4.80    2.60
   1   5  -6   10.26    4.41
   1   5  -6    7.76    4.19
   1   5  -6    1.09    4.35
   0   5  -6    6.50    4.49
   0   5   6    2.82    2.19
   0   5   6    8.57   12.87
   0   5  -6   -0.92    4.28
   0   5   6    1.13    2.53
   1   5   6   -2.93   12.89
   1   5   6    5.00    2.27
  -1   5  -6   -3.06    4.65
  -1   5  -6    3.34    4.45
   2   5   6  137.85   15.05
   2   5   6  148.42    6.87
  -2   5  -6  164.74    8.47
  -2   5  -6  150.68    8.24
   3   5   6   10.46   13.53
   3   5   6    1.05    2.25
  -3   5  -6    4.37    5.33
  -3   5  -6   -0.14    4.56
  -4   5  -6  137.06    7.58
   4   5   6  130.30    6.08
   4   5   6  142.43   15.56
  -4   5  -6  132.30    8.25
   4   5   6  125.80    6.26
  -5   5  -6   -0.97    4.35
   5   5   6    2.85    2.20
   5   5   6    2.37   13.96
  -5   5  -6   -0.17    5.60
   5   5   6    3.05    2.58
  -6   5  -6   30.70    4.61
   6   5   6   28.70    2.79
   6   5   6   25.76   14.07
  -6   5  -6   34.39    6.26
   6   5   6   31.73    3.02
  -7   5  -6    1.06    4.11
   7   5   6    1.45    2.42
   7   5   6    6.81   14.21
  -7   5  -6    2.33    5.97
   7   5   6    3.81    2.61
  -8   5  -6   -3.06    3.90
  -8   5  -6    7.57    5.82
   8   5   6    6.43    2.55
   8   5   6    7.83    2.39
  -9   5  -6   32.56    4.30
   9   5   6   51.19    3.16
  -9   5  -6   43.32    6.49
   9   5   6   40.14    3.28
 -10   5  -6    8.67    5.98
 -10   5  -6   14.89    3.63
  10   5   6   20.35   15.37
  10   5   6   21.04    2.63
 -10   5  -6   16.42    3.66
  10   5   6   17.93    2.59
  11   5   6    6.68    2.44
 -11   5  -6    1.26    5.87
  11   5   6    2.28   15.53
 -11   5  -6    6.80    3.62
  11   5   6    9.08    2.52
  12   5   6   39.48    3.01
 -12   5  -6   36.00    6.26
 -12   5  -6   34.14    4.19
  12   5   6   33.06    2.99
 -13   5  -6   24.83    5.85
 -13   5  -6   30.95    4.25
 -14   5  -6   67.87    5.29
  14   5   6   49.87   15.57
  15   5   6   34.84   14.98
  15   5   6   29.11    2.72
  15   5   6   26.91    2.88
 -15   5  -6   22.61    4.26
  16   5   6   80.71   15.20
 -16   5  -6   79.87    5.62
 -16   5  -6   65.88    6.50
 -17   5  -6   11.20    4.31
 -17   5  -6    4.68    5.05
 -18   5  -6   19.89    4.43
 -18   5  -6   16.95    4.82
 -19   5  -6    7.93    4.34
 -19   5  -6    9.24    4.43
 -20   5  -6  237.56   11.18
 -20   5  -6  234.30   10.92
 -21   5  -6   53.57    5.19
 -21   5  -6   63.99    4.49
 -22   5  -6   34.58    3.42
 -22   5  -6   41.65    4.61
  23  -5   6    0.18   12.74
 -23   5  -6   -0.63    2.33
  20   6  -6    1.26   10.83
  19   6  -6   23.14   11.82
  19   6  -6   33.35    2.12
  18   6  -6   -0.56    1.58
 -18   6   6   -2.86    1.30
  17   6  -6    9.18   13.22
 -17   6   6    8.30    1.75
  17   6  -6    2.66    1.72
 -16   6   6   -0.59    1.75
  16   6  -6   -0.33    1.76
  15   6  -6   -1.50   13.04
 -15   6   6    1.37    1.87
  15   6  -6    3.43    1.89
 -14   6   6    1.41    1.94
  14   6  -6    0.26    1.95
  14   6  -6   -5.27   13.34
  13   6  -6   20.18    2.26
 -13   6   6   22.41    2.32
  13   6  -6   19.96   13.48
  12   6  -6    4.64    2.11
 -12   6   6   11.18    2.23
  11   6  -6    2.14    2.06
 -11   6   6    5.08    2.19
  11   6  -6   15.16   13.74
  10   6  -6    5.24    1.72
 -10   6   6    6.83    2.31
  10   6  -6    6.77   13.57
   9   6  -6    3.82    1.77
  -9   6   6    2.88    2.27
   8   6  -6   -1.11    1.87
  -8   6   6   -1.11    2.40
   8   6  -6    3.78   13.04
   7   6  -6    7.72   13.06
   7   6  -6   11.21    2.05
   6   6  -6    3.61   12.63
  -6   6   6   17.06    2.12
   5   6  -6   15.10   12.13
   5   6  -6   17.22    3.66
   5   6  -6   16.63    2.17
   4   6  -6   53.30    4.39
   4   6  -6   45.81    2.97
   3   6  -6   11.72    3.68
   3   6  -6    7.61    4.45
   3   6  -6   10.88    1.97
   2   6  -6    4.71    3.62
   2   6  -6    2.19    4.61
   2   6  -6   -0.93    1.74
   1   6  -6    0.90    3.62
   1   6  -6    0.73    4.76
   0   6  -6   32.46    4.16
   0   6  -6   40.07    5.19
  -1   6  -6    1.87    3.54
  -1   6  -6    3.33    4.72
  -2   6  -6    9.62    3.64
  -2   6  -6   19.12    4.81
  -3   6  -6    7.98    4.83
  -4   6  -6    4.97    4.65
  -4   6  -6   -1.80    2.17
   5   6   6   -0.27    2.25
  -5   6  -6    1.01    2.24
   5   6   6    0.12    2.40
   6   6   6    5.75    2.26
   6   6   6    5.40    2.35
  -6   6  -6    5.53    3.09
   7   6   6    1.90    2.24
   7   6   6    0.29    2.30
  -7   6  -6   -0.65    3.05
  -7   6  -6   -2.44    2.77
  -8   6  -6    7.88    4.43
  -8   6  -6    9.42    3.21
   8   6   6    5.45    2.36
   8   6   6    2.29    2.24
  -9   6  -6    6.91    4.40
  -9   6  -6    4.27    3.17
   9   6   6    4.58    2.30
   9   6   6    3.46    2.27
 -10   6  -6    3.25    4.31
 -10   6  -6    4.75    3.25
  10   6   6    1.74    2.23
  10   6   6   -2.10    2.25
 -11   6  -6   35.61    4.73
 -11   6  -6   32.42    3.83
  11   6   6   35.43    2.74
  11   6   6   35.46    2.77
 -12   6  -6   23.90    4.42
 -12   6  -6   22.24    3.69
  12   6   6   28.18    2.44
  12   6   6   27.56    2.53
 -13   6  -6   40.08    4.52
 -13   6  -6   37.53    3.99
  13   6   6   39.44    2.70
  13   6   6   41.30    2.84
 -14   6  -6   -3.27    3.68
 -14   6  -6   -1.99    3.40
 -15   6  -6   28.27    3.87
 -15   6  -6   28.47    3.76
 -16   6  -6    5.99    3.31
 -16   6  -6   15.68    3.40
 -17   6  -6   55.33    3.96
 -18   6  -6   35.81    3.17
  11   7  -6   18.15    1.64
  10   7  -6    1.90    1.40
   9   7  -6    2.89    1.38
   9   7  -6    4.00    1.28
   8   7  -6    8.56    1.45
   8   7  -6    5.52    1.45
   7   7  -6   -2.67    1.13
   7   7  -6   16.88    1.53
   6   7  -6    3.17    1.57
  -5   7   6    0.80    2.00
   5   7  -6   -0.51    1.63
  -4   7   6   13.01    2.14
   4   7  -6   11.08    1.83
  -3   7   6    1.82    2.06
   3   7  -6    3.36    1.78
  -3   7   6   -1.39    1.28
  -2   7   6   24.83    2.42
   2   7  -6   31.48    2.29
  -2   7   6   27.22    2.04
  -1   7   6    2.34    2.04
  -1   7   6    1.78    1.65
   0   7   6    4.91    2.03
   0   7   6    4.98    1.69
   1   7   6    0.35    1.99
   1   7   6    1.12    1.70
   2   7   6   -1.98    1.91
   2   7   6   -0.42    1.69
   3   7   6    2.02    1.91
   3   7   6    0.66    1.69
   4   7   6   10.75    1.90
   4   7   6    9.51    1.76
   5   7   6    4.07    1.83
   5   7   6    2.06    1.68
   6   7   6   35.77    2.40
   6   7   6   34.64    2.32
  -7   7  -6    6.74    1.34
   7   7   6    9.37    1.78
   7   7   6    7.28    1.69
   8   7   6    8.65    1.70
  -8   7  -6    7.53    1.34
   8   7   6    9.52    1.70
  -9   7  -6    1.16    1.10
   9   7   6   -0.65    1.55
   9   7   6    0.87    1.46
  10   7   6    0.22    1.49
 -35   0   7   -0.06    2.65
 -34   0   7    4.32    3.28
 -33   0   7    8.23    4.00
  33   0  -7   -0.54    1.98
 -32   0   7    2.07    4.49
  32   0  -7    0.87    2.41
 -31   0   7    4.25    5.08
  31   0  -7   -0.82    2.68
 -30   0   7    4.17    5.47
  30   0  -7   -7.78    3.05
  29   0  -7   -4.11    3.22
  27   0  -7   -0.16    2.62
  27   0  -7    0.21    3.48
  26   0  -7   -1.83    2.66
  26   0  -7    0.11    3.57
  25   0  -7   -2.51    2.80
  25   0  -7    1.34    3.65
  24   0  -7   -3.58    2.90
  24   0  -7   -1.33    3.62
  23   0  -7    1.18    3.07
  23   0  -7    3.72    3.63
  22   0  -7    0.27    3.08
  22   0  -7   -0.11    3.54
  21   0  -7    4.80    3.18
  21   0  -7    5.78    3.52
  20   0  -7    2.39    3.38
  19   0  -7   -1.24    3.32
  19   0  -7   -1.21    5.00
  18   0  -7    5.55    3.15
  18   0  -7   -0.78    4.98
  17   0  -7    0.95    3.12
  17   0  -7   -5.15    4.80
  16   0  -7    0.41    3.10
  16   0  -7   -0.70    4.73
  15   0  -7    1.31    2.89
  15   0  -7    5.60    4.61
  14   0  -7   -1.08    2.93
  14   0  -7   -3.91    4.41
  13   0  -7    0.10    4.41
  12   0  -7   -1.55    4.29
  12   0  -7   -2.96    2.98
  11   0  -7   -0.17    4.28
  11   0  -7   -1.35    2.91
  10   0  -7    0.95    4.25
  10   0  -7    0.33    2.89
   9   0  -7    3.70    4.15
   9   0  -7   -1.63    2.86
  -8   0   7    3.92    3.94
   8   0  -7    3.64    2.80
  -7   0   7   -1.08    3.66
   7   0  -7   -3.02    2.69
  -6   0   7    2.00    3.38
   6   0  -7    1.67    3.93
   6   0  -7   -0.13    2.58
  -5   0   7   -0.53    3.08
  -5   0   7   -0.65    4.06
   5   0  -7   -3.23    3.98
   5   0  -7   -1.38    2.59
  -4   0   7   -1.19    2.69
  -4   0   7   -2.06    6.03
   4   0  -7   -2.54    3.74
   4   0  -7   -0.18    2.35
  -3   0   7   -1.38    1.70
   3   0  -7    2.83    2.22
   3   0  -7    1.47    3.65
  -3   0   7    1.96    8.01
   2   0  -7    0.06    2.04
   2   0  -7   -3.02    3.34
  -2   0   7   -2.14   10.12
   1   0  -7    0.72    1.96
   1   0  -7    1.49    3.31
  -1   0   7    4.07   12.01
  -1   0   7   -5.83    6.77
   0   0  -7   -0.63    1.95
   0   0   7   -5.00   13.79
   0   0   7    1.83    6.80
   0   0  -7   -0.04    3.05
  -1   0  -7   -1.47    2.08
   1   0   7    1.28    6.76
   1   0   7   -4.46   15.02
  -1   0  -7   -0.20    2.77
   1   0   7   -2.57    7.66
   2   0   7    1.12    6.73
  -2   0  -7    0.73    2.62
   3   0   7   -6.73    6.92
   4   0   7   -0.54    6.95
   5   0   7    1.37    6.93
   5   0   7   -5.01    7.00
   5   0   7   -6.85    6.60
   6   0   7    3.41    6.99
   6   0   7    2.07    6.82
   6   0   7   -4.70    6.60
   7   0   7   -1.75    6.69
   7   0   7    4.59    6.10
   8   0   7    6.22   21.00
   8   0   7   -4.58    5.89
   9   0   7    0.63    5.38
  10   0   7    0.60   19.73
  10   0   7    1.48    5.11
  11   0   7  -14.90   20.86
  11   0   7   -0.75    5.13
 -11   0  -7    0.68    2.19
  12   0   7  -11.60   20.17
  12   0   7   -1.62    4.91
 -12   0  -7   -1.78    2.34
  13   0   7    3.47   20.83
  13   0   7   -2.01    4.79
 -13   0  -7   -0.48    2.60
  14   0   7   11.55   21.00
  14   0   7   -1.87    4.98
 -14   0  -7   -3.46    2.83
  15   0   7    4.40   20.68
  16   0   7   19.57   20.48
  16   0   7   -5.61    9.99
  17   0   7   -0.76   20.92
  17   0   7   -0.24   10.01
  18   0   7   10.19   20.81
  18   0   7   23.13   10.16
  19   0   7  -11.38   20.57
  19   0   7    5.39    9.91
  20   0   7   25.98   20.27
  20   0   7    2.17    9.68
  21   0   7    5.64   18.59
  21   0   7   28.44   13.12
  21   0   7    7.23    9.48
  22   0   7    9.89   17.82
  22   0   7   -9.89   12.86
  23   0   7    7.89   16.01
  23   0   7    1.66   11.89
  23   0   7   -9.59    8.53
  24   0   7    5.07    7.77
  25   0   7    7.36   12.61
  25   0   7   -8.07   10.74
  25   0   7    8.50    7.19
  26   0   7    0.58   11.05
  26   0   7    1.25    9.70
  27   0   7    0.15    8.99
  27   0   7    0.90    8.66
  28   0   7   -6.66    6.93
  28   0   7   10.24    7.63
  29   0   7    8.64    6.68
 -35   1   7   -0.61    2.39
  34  -1  -7   16.18    1.96
 -34   1   7   13.78    3.16
 -34  -1   7   15.92    3.11
  33  -1  -7   25.77    2.58
 -33  -1   7   21.13    3.96
 -33   1   7   24.97    4.00
  32  -1  -7   17.34    2.77
 -32  -1   7   12.35    4.34
 -32   1   7   14.85    4.40
  31   1  -7   33.56    2.99
  31  -1  -7   40.64    3.47
 -31   1   7   29.91    5.29
  30   1  -7   -2.71    2.75
  30  -1  -7    1.07    3.13
  29  -1  -7   27.09    3.71
  29   1  -7   22.55    3.18
 -29   1   7   21.60    5.91
  28   1  -7    3.34    1.73
  27   1  -7    3.68    3.25
  27  -1  -7    0.11    3.63
  27   1  -7    0.69    1.82
 -27   1   7   -1.97    6.00
  26   1  -7    4.84    2.84
 -26   1   7    6.07    6.19
  26   1  -7    0.64    3.50
  26  -1  -7    7.10    3.82
  25   1  -7   59.10    4.00
  25  -1  -7   52.58    3.68
  25  -1  -7   54.34    4.81
  25   1  -7   55.42    4.52
 -24   1   7    0.65    9.64
  24  -1  -7    1.89    2.65
  24   1  -7    2.71    3.00
  24   1  -7   -2.94    3.57
  24  -1  -7   -4.45    3.90
 -23   1   7    8.52    9.46
  23   1  -7   15.83    3.15
  23  -1  -7   17.13    2.96
  23   1  -7   12.14    3.65
  23  -1  -7   20.02    4.03
 -22   1   7  105.82   10.84
  22  -1  -7  102.83    5.49
  22   1  -7   99.50    5.60
  22   1  -7  101.21    5.89
  22  -1  -7  106.75    6.23
  21   1  -7  107.39    6.00
  21  -1  -7  112.54    5.92
  21  -1  -7  116.51    6.55
  21   1  -7  117.36    6.25
 -21   1   7  125.78   11.13
  21   1  -7  124.39    7.43
  20  -1  -7   28.25    4.14
  20   1  -7   33.49    3.84
  20   1  -7   33.13    3.57
 -20   1   7   28.33    9.28
  20   1  -7   38.44    5.40
  19  -1  -7   18.13    3.76
  19   1  -7   12.64    3.42
  19   1  -7   18.53    3.21
 -19   1   7    8.27    8.66
  19   1  -7   26.31    5.18
  18   1  -7   53.52    4.14
  18   1  -7   69.67    4.42
  18  -1  -7   63.66    4.62
  18   1  -7   73.31    5.76
 -18   1   7   54.90    8.94
  17   1  -7  322.10   13.82
  17  -1  -7  304.48   13.90
  17   1  -7  329.04   14.45
 -17   1   7  323.05   16.33
  16  -1  -7   54.72    4.11
  16   1  -7   51.07    3.93
  16   1  -7   50.61    5.38
 -16   1   7   48.57    8.00
  15  -1  -7   29.43    3.54
  15   1  -7   28.98    3.34
 -15   1   7   31.38    7.64
  15   1  -7   32.07    4.77
  14  -1  -7    2.92    2.94
  14   1  -7    4.87    3.02
  14   1  -7    6.96    4.52
  14  -1  -7    4.44    4.41
 -14   1   7   10.37    7.04
  13   1  -7  286.12   13.02
  13  -1  -7  296.14   13.07
 -13   1   7  272.04   14.31
  12   1  -7   24.58    4.56
 -12   1   7   25.49    7.01
  12  -1  -7   28.46    4.70
  11  -1  -7   44.48    4.87
 -11   1   7   38.40    5.11
  11  -1  -7   41.35    3.57
  11   1  -7   36.13    3.47
 -11   1   7   45.03    7.27
  11   1  -7   41.14    4.82
  10  -1  -7   21.32    4.52
  10  -1  -7   16.54    3.11
  10   1  -7   16.47    3.09
 -10   1   7   12.57    4.65
  10   1  -7   12.40    4.46
 -10   1   7   13.12    6.73
  -9   1   7  256.36   13.28
  -9   1   7  270.88   12.11
  -9   1   7  266.07   10.99
   9   1  -7  264.08   12.13
   9  -1  -7  268.04   12.06
   9  -1  -7  272.68   11.57
   9   1  -7  257.77   11.56
  -8   1   7    3.54    4.16
   8  -1  -7    3.55    2.85
   8   1  -7    1.43    2.88
  -8   1   7   -1.07    0.93
   8   1  -7    0.73    4.28
  -7   1   7  251.20   11.31
  -7   1   7  246.58   10.44
   7   1  -7  255.57   10.91
   7  -1  -7  268.57   10.92
  -7   1   7  250.14   10.38
   7   1  -7  243.19   11.52
   7  -1  -7  253.50   11.35
  -6   1   7   13.98    1.49
   6  -1  -7   14.87    3.82
   6   1  -7   15.85    2.86
   6  -1  -7   15.37    2.71
  -6   1   7   15.25    1.24
  -6   1   7   15.13    3.73
  -6  -1   7   15.43    2.68
  -5   1   7   31.15    1.98
  -5  -1   7   34.90    2.59
  -5   1   7   34.11    3.88
   5   1  -7   30.58    3.02
   5  -1  -7   30.42    2.94
  -5   1   7   31.11    4.26
  -5   1   7   32.70    1.75
   5  -1  -7   31.13    3.96
  -4   1   7    1.92    0.68
  -4   1   7    0.62    1.41
   4   1  -7   -0.84    2.60
  -4   1   7    5.52    4.65
   4  -1  -7    2.38    2.21
  -4  -1   7    1.39    1.73
  -4  -1   7    4.17    5.15
   4  -1  -7    6.33    3.32
   3  -1  -7    0.64    3.09
  -3  -1   7   -0.66    5.20
  -3   1   7   -0.98    2.72
  -3   1   7   -0.80    0.80
  -3   1   7    2.92    5.48
   3  -1  -7   -1.22    2.03
   3   1  -7   -2.65    2.54
  -2   1   7   -0.02    1.37
   2  -1  -7   -1.96    2.88
   2   1  -7    3.99    3.42
   2  -1  -7    0.05    1.81
   2   1  -7    3.54    2.57
  -2  -1   7   -3.95    5.33
  -2   1   7    0.52    6.88
  -2   1   7    5.30    3.38
  -2   1   7    0.18    0.91
   1  -1  -7  173.40    7.61
  -1   1   7  168.70    7.22
  -1   1   7  160.27   10.95
   1  -1  -7  166.85    7.27
   1   1  -7  168.14    7.63
  -1  -1   7  161.48    9.07
  -1   1   7  173.71    7.11
  -1   1   7  167.80    8.28
   0  -1  -7    4.21    2.32
   0   1   7    4.08    1.58
   0   1  -7   -0.21    2.72
   0  -1  -7    4.58    1.47
   0   1   7    4.00    7.77
   0   1   7   -0.63    9.19
   0  -1   7    4.23    5.39
   0   1   7    1.36    4.25
   0   1   7    2.35    1.16
   0   1   7    4.65    4.70
   1   1   7  422.43   17.08
  -1  -1  -7  398.35   17.13
  -1  -1  -7  416.91   17.05
   1   1   7  395.10   20.35
   1  -1   7  409.19   18.10
   1   1   7  409.50   19.15
   1  -1   7  409.65   18.53
   1   1   7  396.21   17.88
   1   1   7  416.40   17.01
   1   1   7  399.00   18.14
   2  -1   7    6.58    6.75
   2   1   7    5.42    1.70
  -2  -1  -7    1.74    1.66
   2   1   7   -1.34    8.01
   2  -1   7   10.38    5.53
   2   1   7   -2.78   11.78
   2   1   7   -5.65    5.99
   2   1   7    4.21    1.38
   2   1   7    1.46    6.16
   3   1   7 1016.20   44.37
   3  -1   7 1070.72   44.21
   3   1   7 1017.86   44.58
   3   1   7 1059.68   43.49
   3   1   7 1072.39   46.03
   3   1   7 1034.59   44.60
   3   1   7 1079.55   44.33
   3   1   7 1066.76   43.45
   4   1   7   31.28    2.17
   4   1   7   35.06    7.68
   4   1   7   32.38    2.41
   4   1   7   31.80   14.28
   4   1   7   31.50    7.97
   4   1   7   37.54    6.64
   4  -1   7   35.70    6.46
   4   1   7   42.07    7.69
   5   1   7   23.88    7.30
   5   1   7   24.95    2.03
   5   1   7   14.64    8.39
   5   1   7   20.60    2.32
   5   1   7   27.84    7.80
   5   1   7   39.98   14.89
   5   1   7   17.25    6.33
   5   1   7   27.13    7.52
   6   1   7   38.28    7.79
   6   1   7   30.37    9.10
   6   1   7   26.69    7.61
   6   1   7   45.07    2.76
   6   1   7   42.45   15.97
   6   1   7   35.06    8.02
   6   1   7   37.55    6.47
   7   1   7 1744.28   73.95
   7   1   7 1717.24   72.09
   7   1   7 1717.14   72.39
   7   1   7 1723.93   72.22
   7  -1   7 1710.29   71.95
   7   1   7 1819.70   72.01
   7   1   7 1734.03   71.89
   8  -1   7    7.64    5.67
   8   1   7   -9.29    9.30
   8   1   7    0.14    8.12
   8   1   7    2.77    5.47
   9   1   7  250.06   14.01
   9   1   7  258.64   12.38
   9  -1   7  269.50   12.52
  10   1   7    9.48   16.07
  10   1   7   18.52    9.50
  10   1   7   27.01    8.39
  10   1   7   17.06    5.29
  10  -1   7   19.99    5.10
  11   1   7   18.46   16.34
  11   1   7   -1.70    9.79
  11   1   7   -2.09    8.48
  11   1   7    7.19    5.15
  11  -1   7    7.22    4.74
  12   1   7    5.21   16.43
  12   1   7   -3.05   10.05
  12   1   7    7.09    8.54
  12  -1   7    4.50    4.63
  12   1   7    5.06    4.98
 -13   1  -7    0.59    2.67
  13  -1   7   -1.66    4.39
  13   1   7    9.36   17.07
  13   1   7   -8.26   10.65
  13   1   7   -5.34    9.15
 -14   1  -7   24.70    3.18
  14  -1   7   25.75    4.70
  14   1   7   13.95   17.43
  14   1   7   21.53    2.51
  14   1   7   28.61   10.83
  14   1   7   21.73    9.18
  15   1   7    3.80    2.21
  15   1   7   12.83   17.66
 -15   1  -7    3.07    3.14
  15   1   7    6.14   11.47
  15   1   7    6.86    9.07
  16   1   7   33.26    2.73
  16   1   7   29.76   17.56
 -16   1  -7   33.63    3.93
  16   1   7   15.72   11.92
  16   1   7   37.30    9.58
  17   1   7  190.11    8.40
  17   1   7  172.66   19.82
 -17   1  -7  194.03    9.21
  17   1   7  170.27   15.04
  17   1   7  199.24   13.15
  18   1   7   -0.26    2.08
  18  -1   7   -7.12   24.62
  18   1   7   22.55   17.85
 -18   1  -7    1.98    4.22
  18   1   7   -6.78   12.33
  18   1   7   -3.82    9.39
  19   1   7  278.08   12.24
  19   1   7  270.50   17.85
  19   1   7  318.54   16.03
 -19   1  -7  313.22   13.35
  19  -1   7  240.54   27.54
  19   1   7  274.43   21.88
  20  -1   7   32.46   10.34
  20   1   7   21.85   12.28
  20   1   7   28.97    9.39
 -20   1  -7   33.08    5.20
  20  -1   7   10.22   22.86
  20   1   7   42.79   16.70
  21   1   7   -4.03   15.31
  21   1   7  -14.13   11.77
  22   1   7    1.07   14.32
  22  -1   7    4.95   19.86
  22   1   7   -7.15   11.08
  22   1   7   -3.64    9.10
  22  -1   7    4.95    9.56
  23   1   7   43.30   12.79
  23  -1   7   10.81   19.12
  23   1   7   36.61   10.53
  23  -1   7   25.27    9.13
  24  -1   7   14.83    8.35
  25  -1   7  105.87   16.61
  25   1   7  162.25   11.47
  25  -1   7  151.63   10.01
  25  -1   7  133.20   13.59
  25   1   7  109.63   11.71
  26  -1   7   -4.30   13.00
  26   1   7   -5.08    8.50
  26  -1   7   -1.63   10.99
  26  -1   7    1.21    6.49
  26   1   7   -1.49    8.18
  27  -1   7   11.74   10.65
  27   1   7   14.39    8.01
  27  -1   7   -4.72    5.89
  27  -1   7   -6.29    9.93
  27   1   7   11.93    6.77
  28  -1   7    2.56    8.27
  28  -1   7    2.32    8.47
  29  -1   7    4.29    7.00
  30  -1   7   -0.51    5.58
  33  -2  -7    1.51    2.16
 -33   2   7   -2.15    2.83
  32  -2  -7    3.21    2.51
  32   2  -7    1.47    1.13
  31  -2  -7    6.33    2.89
  31   2  -7    5.79    1.45
 -31   2   7    9.73    4.03
  30  -2  -7    5.26    3.17
  30   2  -7    1.19    1.58
 -30   2   7    0.46    4.50
  29  -2  -7   78.38    5.15
  29   2  -7   82.03    3.98
 -29   2   7   78.65    6.30
  28  -2  -7   -1.28    3.69
  28   2  -7   -1.08    1.89
 -28   2   7   -3.45    5.05
  27   2  -7    4.68    3.08
  26  -2  -7   -0.61    3.91
  26   2  -7    3.12    2.00
 -26   2   7   -8.92    9.82
 -26   2   7   -0.82    5.50
 -25   2   7  118.64   11.60
 -25   2   7  104.44    8.09
  25   2  -7  125.01    6.51
  25  -2  -7  131.01    7.05
  24   2  -7    2.01    2.83
 -24   2   7   -2.39    5.79
  24  -2  -7   -2.11    4.06
  24   2  -7   -4.44    3.38
 -23   2   7   90.27    7.27
  23   2  -7   82.26    5.01
  23   2  -7   92.00    5.40
  23  -2  -7   91.77    5.92
 -23   2   7   93.16   10.52
  23   2  -7   90.71    6.32
  22   2  -7   12.23    4.87
  22   2  -7   10.27    3.43
  22  -2  -7   -0.75    4.06
  22   2  -7    0.09    2.93
 -22   2   7    4.03    5.62
 -22   2   7    2.05    8.71
  22   2  -7    5.02   12.22
 -21   2   7   61.70    6.58
  21   2  -7   67.91    4.27
  21  -2  -7   62.23    5.07
  21   2  -7   58.98    4.43
 -21   2   7   62.88    9.28
  21   2  -7   67.53    5.82
  20  -2  -7   50.19    4.65
  20   2  -7   56.81    4.14
  20   2  -7   50.90    5.58
 -20   2   7   51.54    8.73
 -20   2   7   53.96    6.21
  20   2  -7   49.74    3.90
 -19   2   7 1435.37   60.37
  19   2  -7 1433.49   59.79
 -19   2   7 1460.23   61.19
  19   2  -7 1477.27   60.22
  19  -2  -7 1421.51   59.99
  19   2  -7 1475.21   59.86
  18   2  -7    0.08    2.86
 -18   2   7    4.42    5.32
  18   2  -7   -3.35    4.62
  18   2  -7    2.92    3.06
  18  -2  -7    1.78    3.52
 -17   2   7   27.49    5.38
  17   2  -7   23.71    3.15
 -17   2   7   26.23    7.38
  17   2  -7   26.19    4.89
  17   2  -7   26.15    3.32
 -16   2   7    1.74    4.94
  16   2  -7    2.25    2.83
 -16   2   7   -2.48    6.94
  16   2  -7    1.37    4.39
  16   2  -7    0.41    2.93
 -15   2   7   31.89    5.24
  15   2  -7   39.25    3.40
 -15   2   7   29.55    6.83
  15   2  -7   34.68    4.74
  15   2  -7   32.17    3.38
 -14   2   7   -7.89    4.63
  14   2  -7    0.94    2.71
  14   2  -7   -0.53    2.92
 -14   2   7    3.22    6.33
  14   2  -7    6.17    4.56
  13   2  -7  418.07   17.83
 -13   2   7  432.67   18.53
  13   2  -7  425.93   17.96
 -13   2   7  414.73   19.34
  13   2  -7  430.09   18.53
  12   2  -7   15.76    2.76
 -12   2   7   11.06    4.47
  12   2  -7   17.33    3.00
 -12   2   7   18.36    6.19
  12   2  -7   17.73    4.59
  11   2  -7    5.21    2.86
  11   2  -7   -5.62    2.69
 -11   2   7    7.56    6.00
  11   2  -7   -2.89    4.55
 -11   2   7    4.37    4.07
 -10   2   7    1.24    5.68
  10   2  -7    6.09    4.42
  -9   2   7  122.90    8.04
   9   2  -7  124.18    7.04
  -8   2   7   15.32    1.54
   8   2  -7   19.97    4.46
   7   2  -7  594.30   25.00
  -7   2   7  609.38   25.18
  -7   2   7  599.88   24.68
   7   2  -7  590.58   25.32
  -6   2   7    2.92    4.92
   6   2  -7    7.88    2.32
   6  -2  -7    8.77    2.63
   6   2  -7    3.08    3.00
   6   2  -7    5.51    4.06
  -6   2   7    7.93    1.52
   5  -2  -7   22.90    2.70
   5   2  -7   18.20    3.15
   5   2  -7   21.76    4.05
  -5   2   7   22.40    1.82
   4  -2  -7    2.87    2.33
   4   2  -7    1.27    2.98
  -4   2   7    5.07    1.60
   4   2  -7    4.85    3.78
  -3   2   7  671.14   27.49
   3   2  -7  641.89   27.72
  -3   2   7  666.98   27.43
  -3   2   7  662.12   27.34
  -3   2   7  668.61   28.21
   3  -2  -7  679.70   27.50
  -2   2   7   35.22    2.55
  -2   2   7   33.66    6.69
   2   2  -7   31.00    3.56
  -2   2   7   35.08    2.33
  -2   2   7   37.22    1.98
  -1   2   7  137.33    6.04
  -1  -2   7  120.36    7.99
  -1   2   7  133.49    9.05
  -1   2   7  135.67    5.96
  -1   2   7  135.89    5.77
   0   2   7   -0.15    7.26
   0  -2   7   -1.30    5.08
   0   2   7   -8.48    8.16
   0   2   7   -0.99    2.01
   0   2   7    0.16    1.30
   1   2   7  130.54    5.92
   1   2   7  129.22    9.61
   1  -2   7  123.76    7.37
   1   2   7  147.93   13.18
   1   2   7  124.85    9.76
   1   2   7  119.53   10.08
   1   2   7  130.88    5.65
   2   2   7    3.02    1.48
   2   2   7   -0.16    1.98
   2   2   7    3.36    1.99
   2   2   7    0.32   11.74
   2   2   7    9.70    7.73
   2   2   7    1.90    8.56
   2   2   7    9.43    8.30
   2   2   7    2.23    5.87
   3   2   7  695.67   28.53
   3   2   7  658.66   30.22
   3   2   7  645.24   30.07
   3   2   7  751.57   31.50
   3   2   7  710.82   29.77
   3   2   7  735.97   29.41
   3   2   7  682.10   28.41
   4   2   7   20.59    5.82
   4   2   7   10.05   11.82
   4   2   7   16.73    7.41
   4   2   7   15.25    1.85
   5   2   7  165.90   14.06
   5   2   7  155.89   10.03
   5   2   7  157.42    8.93
   5   2   7  172.09    9.33
   6   2   7   15.02    6.83
   6   2   7   16.24    5.32
   6   2   7    1.81   11.75
   6   2   7    9.32    2.06
   6   2   7   12.18    5.90
   7   2   7   15.60    1.98
   7   2   7    8.60    6.09
   7   2   7   15.55    2.11
   7   2   7   17.17    2.22
   7   2   7   16.85    5.21
   7   2   7   22.70   11.70
   7   2   7   14.55    6.94
   7   2   7   10.70   10.82
   7  -2   7   20.35    5.46
   8   2   7    8.92    7.11
   8   2   7   18.06    2.08
   8   2   7   21.04    6.24
   8   2   7   17.18    2.26
   8   2   7   19.65    2.36
   8   2   7   12.25    5.07
   8   2   7   11.27   11.88
   8   2   7   14.86    7.03
   8   2   7   11.60   11.28
   8  -2   7   11.61    4.99
   9   2   7  161.32    6.83
   9   2   7  154.15    6.85
   9   2   7  142.81    8.39
   9   2   7  160.58   13.86
   9  -2   7  143.58    8.06
   9   2   7  131.31    9.49
   9   2   7  125.87   13.37
   9   2   7  150.45   10.13
   9   2   7  149.62    6.70
   9   2   7  152.32    9.49
  10   2   7   -0.23    2.21
  10   2   7    2.05    2.27
  10   2   7    0.34    5.19
  10   2   7    9.32   11.82
  10   2   7    0.57   11.37
  10   2   7   15.97    8.04
  10   2   7    2.57    6.63
  10   2   7   -1.22    2.12
  11   2   7   93.90    4.57
  11   2   7   92.02    4.55
  11   2   7   77.03   12.60
  11   2   7   89.12   12.85
  11   2   7   98.41    9.23
  11   2   7   84.66    4.52
  11   2   7   85.91    8.29
  12   2   7    1.41    2.36
  12   2   7   -1.52    2.40
  12   2   7  -11.02   12.03
  12   2   7    0.64   12.48
  12   2   7    8.22    7.50
  12   2   7   -7.70    8.60
 -13   2  -7  151.28    6.95
  13   2   7  130.81   13.99
  13   2   7  139.82    6.57
  13   2   7  131.01   14.69
  13   2   7  125.85   11.16
  13   2   7  129.78   10.30
 -14   2  -7   -1.46    3.05
  14   2   7    5.84   12.75
  14   2   7   12.50   13.28
  14   2   7   -2.11    2.44
  14   2   7    5.85    9.29
  14   2   7    3.01    8.09
  15   2   7  210.71    9.07
  15   2   7  169.10   16.44
 -15   2  -7  200.45    9.47
  15   2   7  169.92   13.53
  16   2   7    2.11    2.55
 -16   2  -7   -2.34    3.62
  17   2   7   17.61    2.72
  17   2   7   25.01   10.30
 -17   2  -7   20.46    4.00
  17   2   7   19.64   14.32
  18   2   7   12.21   10.92
  18   2   7   -1.95   13.74
 -18   2  -7   10.76    4.29
  19   2   7   50.41   11.10
 -19   2  -7   44.67    5.00
  19   2   7   57.10   13.69
  20  -2   7   15.22   26.02
  20   2   7   36.87   10.69
  20   2   7   -0.22   12.55
  21   2   7   13.04   10.48
  21  -2   7   -8.52   25.22
 -21   2  -7   -0.16    5.19
  21   2   7    8.51   11.63
  22  -2   7   12.77    9.68
  22  -2   7    8.33   22.61
 -22   2  -7   -1.88    5.39
  22   2   7  -12.26   10.43
  23  -2   7   49.02    9.69
 -23   2  -7   52.06    6.44
  24  -2   7    9.49    8.46
  24  -2   7   -9.95   18.86
 -24   2  -7    4.18    6.00
  24   2   7    2.30    8.62
  25  -2   7    3.86    7.40
  25  -2   7    1.17   16.51
 -25   2  -7    8.44    6.14
  25   2   7   -2.47    7.54
  26  -2   7    9.84    6.19
  26  -2   7    0.24   14.18
 -26   2  -7   11.96    6.40
  26   2   7    3.88    6.33
  27  -2   7   50.54    5.79
  27  -2   7   25.08    9.89
 -27   2  -7   66.62    7.00
  27  -2   7    1.59   11.36
  28  -2   7   -3.95    8.32
  28  -2   7    0.31    8.18
  29  -2   7   23.33    6.63
  30  -2   7    3.77    4.77
  32  -3  -7    1.16    1.89
  32   3  -7    1.71    0.98
  31  -3  -7   46.67    3.38
  31   3  -7   50.86    2.51
  30  -3  -7    5.44    2.79
  30   3  -7    3.74    1.47
  29  -3  -7    4.19    3.03
  29   3  -7    1.20    1.66
  28  -3  -7   -0.64    3.33
 -28   3   7   -2.09    4.11
  28   3  -7    5.92    1.82
  27  -3  -7    4.29    3.54
 -27   3   7    2.92    4.38
  27   3  -7    7.00    1.95
  26  -3  -7    5.92    3.81
 -26   3   7    6.02    4.58
 -26   3   7   -2.37    8.67
  26   3  -7    6.70    1.99
 -25   3   7    0.27    8.56
  24  -3  -7    5.54    3.94
 -24   3   7    8.06    4.85
  24   3  -7   -6.44   11.80
 -24   3   7   12.20    8.83
  24   3  -7    3.87    2.07
 -23   3   7   36.89    9.00
  23   3  -7   15.86   12.84
  23  -3  -7   17.32    4.17
 -23   3   7   24.65    5.18
  22  -3  -7   -5.59    3.94
  22   3  -7    1.63    3.27
 -22   3   7    7.20    5.00
 -22   3   7   12.76    8.42
  22   3  -7    0.65   13.23
  21   3  -7  110.53    6.23
  21  -3  -7  107.61    6.62
 -21   3   7  128.92    7.62
  21   3  -7  122.38    5.37
  21   3  -7  103.14    6.92
  20   3  -7   60.92    5.51
  20   3  -7   71.04    4.22
 -20   3   7   58.39    6.16
  20   3  -7   64.76    3.50
  20   3  -7   63.07    4.55
  20  -3  -7   62.72    5.03
 -20   3   7   76.79    8.70
  19   3  -7    1.79    3.28
  19   3  -7    4.30    4.48
 -19   3   7    2.97    7.44
  19   3  -7    0.42    2.74
 -19   3   7    8.41    5.11
  18   3  -7   13.09    2.83
 -18   3   7    8.80    5.06
 -18   3   7    6.63    7.24
  18   3  -7    7.75    4.67
  18   3  -7   11.63    3.39
 -17   3   7  267.46   12.27
  17   3  -7  262.92   11.28
 -17   3   7  251.23   13.62
  17   3  -7  256.65   12.15
  17   3  -7  244.86   11.47
  16   3  -7   72.52    4.18
 -16   3   7   70.16    6.00
  16   3  -7   62.05    4.56
 -16   3   7   69.45    7.63
  16   3  -7   72.20    5.76
  15   3  -7   85.62    4.40
 -15   3   7   82.29    6.07
  15   3  -7   83.77    4.51
  15   3  -7   70.15    4.86
 -15   3   7   83.18    7.75
  15   3  -7   75.78    6.00
  14   3  -7   12.95    2.69
  14   3  -7   13.90    2.56
 -14   3   7   12.79    4.61
  14   3  -7   13.50    3.33
 -14   3   7   17.34    6.39
  14   3  -7    9.74    4.73
  13   3  -7   12.55    2.86
  13   3  -7    7.34    2.52
 -13   3   7    2.12    4.37
  13   3  -7    4.44    3.16
 -13   3   7    8.35    6.00
  13   3  -7    7.45    4.66
  12   3  -7   12.00    3.10
  12   3  -7    5.18    2.35
 -12   3   7    8.90    4.24
  12   3  -7   10.65    3.18
 -12   3   7    5.26    5.86
  12   3  -7   11.33    4.71
  11   3  -7   59.32    4.45
  11   3  -7   68.45    4.45
  11   3  -7   71.10    3.84
 -11   3   7   66.44    6.49
  11   3  -7   63.39    5.62
  10   3  -7   30.47    3.51
  10   3  -7   28.32    2.66
  10   3  -7   27.64    4.92
  10   3  -7   29.63    3.58
   9   3  -7   48.96    4.24
   9   3  -7   49.87    3.89
   9   3  -7   42.57    5.13
  -9   3   7   47.67    2.78
   8   3  -7   -0.90    3.17
  -8   3   7   -0.33    1.60
   8   3  -7   -1.58    4.25
   7   3  -7  437.99   18.60
   7   3  -7  436.99   18.98
  -7   3   7  454.28   18.56
   7   3  -7  462.98   19.38
  -6   3   7   11.30    1.79
   6   3  -7   18.83    4.27
   6   3  -7   14.10    3.21
   5   3  -7  104.95    5.80
  -5   3   7  118.47    5.23
   5   3  -7  119.76    6.59
   4   3  -7   41.42    4.08
  -4   3   7   55.07    2.95
   4   3  -7   53.57    4.64
  -4   3   7   55.62    8.01
  -3   3   7    0.70    1.84
   3   3  -7   -1.41    3.47
  -3   3   7   -1.16    7.65
  -2   3   7    2.90    7.15
  -2   3   7   -0.08    1.81
  -1   3   7   11.57    7.13
  -1   3   7   10.99   10.99
  -1   3   7    5.75    1.77
   0   3   7    1.23    1.95
   0   3   7    1.08    7.75
   0   3   7    1.65    3.63
   0   3   7    5.13   10.89
   0   3   7    2.96    6.89
   1   3   7  164.55    9.77
   1   3   7  161.37    7.15
   1   3   7  165.90   10.65
   1   3   7  163.64    9.83
   1   3   7  187.85    8.22
   1   3   7  153.88   13.38
   2   3   7    1.23    7.10
   2   3   7    2.34    1.65
   2   3   7   -1.95    7.37
   2   3   7    8.06    6.52
   2   3   7   -1.36   11.00
   2   3   7   -0.70    4.08
   3   3   7   82.33    8.52
   3   3   7   84.59    3.99
   3   3   7   77.74    8.55
   3   3   7   88.96    5.90
   3   3   7   79.53   11.88
   3   3   7   76.97    7.44
   4   3   7   11.82    4.52
   4   3   7   13.72    6.36
   4   3   7    9.60   11.64
   4   3   7   15.11    2.21
   4   3   7   13.82    7.39
   4   3   7   21.70    7.62
   4   3   7   16.27    1.91
   5   3   7   49.91   12.20
   5   3   7   58.43    3.33
   5   3   7   53.02    8.24
   5   3   7   48.45    7.62
   5   3   7   55.84    3.13
   6   3   7   24.76   12.71
   6   3   7   37.09    2.85
   6   3   7   21.57    8.14
   6   3   7   36.51    7.24
   6   3   7   38.92    2.60
   7   3   7   25.86   12.60
   7   3   7   20.72    2.51
   7   3   7   23.45    8.44
   7   3   7   21.70    6.96
   7   3   7   21.88    2.27
   8   3   7   -6.69   13.01
   8   3   7   -0.94    2.28
   8   3   7   -0.28    8.52
   8   3   7   -3.19    6.79
   8   3   7    2.30    2.08
   9   3   7    6.99   13.47
   9   3   7   16.11    2.49
   9   3   7   18.83    9.04
   9   3   7   18.12    6.91
   9   3   7   13.16    2.27
  10   3   7    9.70    9.17
  10   3   7    8.47    2.49
  10   3   7   11.58    2.30
  10   3   7   17.26   13.93
  11   3   7   10.38    9.69
  11   3   7   22.61    2.80
  11   3   7   20.59    2.59
  11   3   7   18.69   14.11
  12   3   7   95.12   11.04
  12   3   7   89.64    4.87
  12   3   7   96.24    4.81
  12   3   7  101.52   15.09
  13   3   7   20.91   14.65
  13   3   7   12.79    2.69
  13   3   7   12.85   10.16
  13   3   7   14.02    2.70
 -13   3  -7   21.32    3.48
  14   3   7   40.60   10.92
  14   3   7   39.45    3.32
  14   3   7   34.82   14.79
 -14   3  -7   45.32    4.09
  15   3   7   55.72   11.15
  15   3   7   57.37   15.04
 -15   3  -7   42.52    4.32
  16   3   7   -1.09   10.70
  16   3   7   -6.48   14.42
 -16   3  -7    0.74    3.84
  17   3   7   34.02   10.88
  18   3   7   44.93   10.64
 -19   3  -7   27.75    4.93
  19   3   7   38.94   10.49
 -20   3  -7   -5.28    4.80
  20   3   7    0.33    9.66
 -21   3  -7    5.64    5.03
  22  -3   7   -0.86   23.82
 -22   3  -7   -3.52    5.16
  22   3   7   -2.93    8.69
 -23   3  -7   -4.50    5.27
  23  -3   7  -14.42   21.22
  23  -3   7   -4.80    8.18
  23   3   7   -4.14    7.73
 -24   3  -7   45.87    5.69
  24  -3   7   35.82    7.61
 -25   3  -7   12.56    5.22
  25  -3   7   13.67    6.29
  25  -3   7   -3.07   15.36
 -26   3  -7   -7.84    5.17
  26  -3   7   -5.44   12.42
  27  -3   7   -2.77    9.24
  27  -3   7    7.44    8.15
  28  -3   7   -2.62    6.53
  30  -4  -7    9.87    1.90
  30   4  -7    5.98    1.09
  29  -4  -7   72.02    3.79
  29   4  -7   67.48    3.24
  28  -4  -7    6.50    2.54
  28   4  -7    7.34    1.55
  27  -4  -7   13.35    2.93
  27   4  -7   15.57    1.82
  26  -4  -7   19.03    3.27
  26   4  -7   24.30    2.12
  25   4  -7    6.23    1.94
  25  -4  -7    2.24    3.36
  24   4  -7   -2.50    1.95
  24   4  -7   -1.88    1.48
  24   4  -7    3.23   11.69
[truncated: 330,903 more chars]
